# Supplementary material for: CRISPR Typing and Subtyping for Improved Laboratory Surveillance of Salmonella Infections
Source: PLoS One. 2012 May 18;7(5):e36995. doi: 10.1371/journal.pone.0036995 (PMC3356390; doi:10.1371/journal.pone.0036995)
Supplement: Table S2 — Characteristics, CRISPR alleles, and spacer sequences of the 783 Salmonella strains, isolates and genomes studied. (XLS) [file pone.0036995.s004.xls]

## Sheet: CRISPR alleles
Table S2. Characteristics, CRISPR alleles, and spacer sequences of the 783 Salmonella strains, isolates, and genomes studied.
Isolate	Other names	Provider	Species	Subspecies	Serotype	O-antigen	H-phase1	H-phase2	H-other phase	Biotype	Year	Country	Source	MLST type	PFGE type	Phage type	OTHERS	CAS type	Deletion Cas	CRISPR1 PCR Primers	CRISPR1spacer content (DR not included)	CRISPR2 spacer content (DR not included)
261-66	WS26	IP (WHO-CC)	bongori		48:z35:-	48	z35	–			1966	France	Lizard	ST401				LT2	No	A1-A2	Bon44-Bon1	BonB18-BonB41-BonB42-BonB43-BonB44-BonB45-BonB46-BonB47-BonB48-BonB49-BonB50
4545/84	WS27	IP (WHO-CC)	bongori		60:z41:-	60	z41	–			1984	France	Human	ST397				LT2	No	A1-A2	Bon46-Bon20-Bon21-Bon22-Bon23-Bon24-Bon25-Bon26-Bon57-Bon45-Bon59-Bon47-Bon48-Bon49-Bon50-Bon51-Bon52-Bon53-Bon54-Bon55-Bon56-Bon27-Bon28-Bon29-Bon30-Bon31-Bon32	BonB18-BonB19-BonB20-BonB21-BonB22-BonB23-BonB24-BonB25-BonB26-BonB27-BonB28-BonB29-BonB30
1900/76	WS30	IP (WHO-CC)	bongori		66:z35:-	66	z35	–			1976	Germany	Lizard	ST399				LT2	No	A1-A2	Bon58-Bon33-Bon34-Bon35-Bon36-Bon37-Bon38-Bon39-Bon40-Bon41-Bon42-Bon43	BonB31-BonB32-BonB33-BonB34-BonB35-BonB36-BonB37-BonB38-BonB39-BonB40
12419*		SI genome	bongori		66:z41:-	66	z41	–			1972	USA	African frog					LT2	No	In silico	Bon44-Bon1-Bon2-Bon3-Bon4-Bon5-Bon6-Bon7-Bon8-Bon9-Bon10-Bon11-Bon12-Bon13-Bon14-Bon15-Bon16-Bon17-Bon18-Bon19	BonB1-BonB2-BonB3-BonB4-BonB5-BonB6-BonB7-BonB8-BonB9-BonB10-BonB11-BonB12-BonB13-BonB14-BonB15-BonB16-BonB17
CDC192-73	WS15	IP (WHO-CC)	enterica	arizonae	17:z29:-	17	z29	–			1972	USA	Human	ST232				LT2	ΔA10	A1-A3	Ari1	Absence
SO 8/9	WS13	IP (WHO-CC)	enterica	arizonae	53:g,z51:-	53	g,z51	–			1943	USA	Egg	ST160				LT2	ΔA10	A1-A3	Ari1	Absence
Ewing 102	WS14	IP (WHO-CC)	enterica	arizonae	56:z4,z23:-	56	z4,z23	–			1941	USA	Canary	ST775				LT2	ΔA10	A1-A3	Ari1	Absence
CDC346-86*		GenBank (CP000880)	enterica	arizonae	62:z4,z23:-	62	z4,z23	–			1986	USA	Snake					LT2	ΔA10	In silico	Ari1	Absence
CDC166-15	WS757	IP (WHO-CC)	enterica	arizonae	62:z4,z23:-	62	z4,z23	–			1942	USA	Turkey	ST729				LT2	ΔA10	A1-A3	Ari1	Absence
1706/76	WS19	IP (WHO-CC)	enterica	diarizonae	38:z10:z53	38	z10	z53			1959	Japan	Snake	ST476				LT2	No	A1-A2	Dia1-Dia2-Dia3-Dia4-Dia5-Dia6-Dia7-Dia8-Dia9-Dia10-Dia11-Dia12	DiaB1
08-0374		IP (FNRC)	enterica	diarizonae	61:k:1,5,7	61	k	1,5,7			2008	France	Sheep		XDIA-6			LT2	No	A1-A2	Dia1-Dia2-Dia3-Dia13-Dia16-Dia17-Dia18-Dia19-Dia20-Dia21-Dia40	DiaB1
08-650		IP (FNRC)	enterica	diarizonae	61:k:1,5,7	61	k	1,5,7			2008	France	Sheep		XDIA-7			LT2	No	A1-A2	Dia1-Dia2-Dia3-Dia13-Dia16-Dia17-Dia18-Dia19-Dia20-Dia21-Dia40	DiaB1
08-1282		IP (FNRC)	enterica	diarizonae	61:k:1,5,7	61	k	1,5,7			2008	France	Sheep		XDIA-8			LT2	No	A1-A2	Dia1-Dia2-Dia3-Dia13-Dia14-Dia15-Dia16-Dia17-Dia18-Dia19-Dia20-Dia21-Dia40	DiaB1
08-2151		IP (FNRC)	enterica	diarizonae	61:k:1,5,7	61	k	1,5,7			2008	France	Sheep		XDIA-9			LT2	No	A1-A2	Dia1-Dia2-Dia40	DiaB1
08-2559		IP (FNRC)	enterica	diarizonae	61:k:1,5,7	61	k	1,5,7			2008	France	Sheep		XDIA-1			LT2	No	A1-A2	Dia1-Dia2-Dia3-Dia13-Dia16-Dia17-Dia18-Dia19-Dia20-Dia21-Dia40	DiaB1
08-2949		IP (FNRC)	enterica	diarizonae	61:k:1,5,7	61	k	1,5,7			2008	France	Sheep		XDIA-10			LT2	No	A1-A2	Dia1-Dia2-Dia3-Dia13-Dia14-Dia15-Dia16-Dia17-Dia18-Dia19-Dia20-Dia21-Dia40	DiaB1
08-3594		IP (FNRC)	enterica	diarizonae	61:k:1,5,7	61	k	1,5,7			2008	France	Sheep		XDIA-10			LT2	No	A1-A2	Dia1-Dia2-Dia3-Dia13-Dia14-Dia15-Dia16-Dia17-Dia18-Dia19-Dia20-Dia21-Dia40	DiaB1
08-8090		IP (FNRC)	enterica	diarizonae	61:k:1,5,7	61	k	1,5,7			2008	France	Sheep		XDIA-9			LT2	No	A1-A2	Dia1-Dia2-Dia40	DiaB1
08-5824		IP (FNRC)	enterica	diarizonae	61:k:1,5,7	61	k	1,5,7			2008	France	Human		XDIA-11			LT2	No	A1-A2	Dia1-Dia2-Dia3-Dia23-Dia41-Dia42-Dia43-Dia44-Dia45-Dia46-Dia47-Dia48-Dia49-Dia50-Dia51-Dia52-Dia53-Dia54-Dia55-Dia56-Dia57-Dia58	DiaB1
08-9773		IP (FNRC)	enterica	diarizonae	61:k:1,5,7	61	k	1,5,7			2008	France	Sheep		XDIA-12			LT2	No	A1-A2	Dia1-Dia2-Dia3-Dia13-Dia14-Dia15-Dia16-Dia17-Dia18-Dia19-Dia20-Dia21-Dia40	DiaB1
08-8969		IP (FNRC)	enterica	diarizonae	61:k:1,5,7	61	k	1,5,7			2008	France	Sheep		XDIA-13			LT2	No	A1-A2	Dia1-Dia2-Dia40	DiaB1
08-10474		IP (FNRC)	enterica	diarizonae	61:k:1,5,7	61	k	1,5,7			2008	France	Human		XDIA-14			LT2	No	A1-A2	Dia1-Dia1-Dia2-Dia3-Dia13-Dia14-Dia15-Dia16-Dia17-Dia18-Dia19-Dia20-Dia21-Dia40	DiaB1
09-0973		IP (FNRC)	enterica	diarizonae	61:k:1,5,7	61	k	1,5,7			2008	France	Sheep		XDIA-15			LT2	No	A1-A2	Dia1-Dia2-Dia3-Dia13-Dia16-Dia17-Dia18-Dia19-Dia20-Dia21-Dia40	DiaB1
Minn. 240		IP (WHO-CC)	enterica	diarizonae	61:k:1,5,7	61	k	1,5,7			<1950	USA	Poultry	ST783	XDIA-16			LT2	No	A1-A2	Dia1-Dia2-Dia3-Dia13-Dia14-Dia15-Dia16-Dia17-Dia18-Dia19-Dia20-Dia21-Dia40	DiaB1
CDC01-0005*		WSU genome	enterica	diarizonae	61:l,v:1,5,7	61	l,v	1,5,7			2001	USA	Human					LT2	No	In silico	Dia1-Dia2-Dia3-Dia13-Dia14-Dia15-Dia16-Dia17-Dia18-Dia19-Dia20-Dia21-Dia22-Dia23-Dia24-Dia25-Dia26-Dia27-Dia28-Dia29-Dia30-Dia31-Dia32-Dia33-Dia34-Dia35-Dia36-Dia37-Dia38-Dia39	DiaB1
CVM23701*		GenBank (ABAO00000000)	enterica	enterica	1,4,[5],12:i:-	4	i	-										LT2	No	In silico	STM1-STM2-STM3-STM25-STM26-STM27-STM4-STM5-STM6-STM7A/7B-STM8-STM9-STM10-STM11-STM12-STM28-STM13-STM14-STM15-STM16-STM19-STM20-STM24	STMB0-STMB32-STMB1-STMB2-STMB3-STMB4-STMB5-STMB6-STMB7-STMB8var1-STMB9-STMB10-STMB11-STMB12-STMB13-STMB13-STMB14-STMB15-STMB16-STMB17-STMB18-STMB19-STMB33-STMB20-STMB30-STMB31
09-1581		IP (FNRC)	enterica	enterica	1,4,[5],12:i:-	4	i	-			2009	China	Unclustered,Patient	ST34	XTYM-118	NT		LT2	No	A1-A2	STM1-STM2-STM3-STM25-STM26-STM27-STM4-STM5-STM6-STM7A/7B-STM8-STM9-STM10-STM11-STM12-STM28-STM28-STM13-STM14-STM15-STM16-STM17-STM18-STM19-STM20-STM29-STM30-STM21-STM22-STM24-STM31	STMB0-STMB32-STMB1-STMB2-STMB3-STMB4-STMB5-STMB6-STMB7-STMB8-STMB9-STMB10-STMB11-STMB12-STMB13-STMB14-STMB15-STMB16-STMB17-HadB20-STMB34-STMB18-STMB19-STMB33
07-5354		IP (FNRC)	enterica	enterica	1,4,[5],12:i:-	4	i	-			2007	France	Unclustered,Patient	ST34	XTYM-145	DT41		LT2	No	A1-A2	STM1-STM2-STM3-STM25-STM26-STM27-STM4-STM5-STM6-STM7A/7B-STM8-STM9-STM10-STM11-STM12-STM28-STM28-STM13-STM14-STM15-STM16-STM17-STM18-STM19-STM20-STM29-STM30-STM21-STM22-STM24-STM31	STMB0-STMB32-STMB1-STMB2-STMB3-STMB4-STMB5-STMB6-STMB7-STMB8-STMB9-STMB10-STMB11-STMB12-STMB13-STMB14-STMB15-STMB16-STMB17-HadB20-STMB34-STMB18-STMB19-STMB33
07-2537		IP (FNRC)	enterica	enterica	1,4,[5],12:i:-	4	i	-			2007	France	Unclustered,Patient	ST34	XTYM-152	DT7		LT2	No	A1-A2	STM1-STM2-STM3-STM25-STM26-STM27-STM4-STM5-STM6-STM7A/7B-STM8-STM9-STM10-STM11-STM12-STM28-STM28-STM13-STM14-STM15-STM16-STM17-STM18-STM19-STM20-STM29-STM30-STM21-STM22-STM24-STM31	STMB0-STMB32-STMB1-STMB2-STMB3-STMB4-STMB5-STMB6-STMB7-STMB8-STMB9-STMB10-STMB11-STMB12-STMB13-STMB14-STMB15-STMB16-STMB17-HadB20-STMB34-STMB18-STMB19-STMB33
07-8113		IP (FNRC)	enterica	enterica	1,4,[5],12:i:-	4	i	-			2007	France	Unclustered,Patient	ST34	XTYM-152	U311		LT2	No	A1-A2	STM1-STM2-STM3-STM25-STM26-STM27-STM4-STM5-STM6-STM7A/7B-STM8-STM9-STM10-STM11-STM12-STM28-STM28-STM13-STM14-STM15-STM16-STM17-STM18-STM19-STM20-STM29-STM30-STM21-STM22-STM24-STM31	STMB0-STMB32-STMB1-STMB2-STMB3-STMB4-STMB5-STMB6-STMB7-STMB8-STMB9-STMB10-STMB11-STMB12-STMB13-STMB14-STMB15-STMB16-STMB17-HadB20-STMB34-STMB18-STMB19-STMB33
07-7741		IP (FNRC)	enterica	enterica	1,4,[5],12:i:-	4	i	-			2007	France	Unclustered,Patient	ST34	XTYM-141	DT193		LT2	No	A1-A2	STM1-STM2-STM3-STM25-STM26-STM27-STM4-STM5-STM6-STM7A/7B-STM8-STM9-STM10-STM11-STM12-STM28-STM28-STM13-STM14-STM15-STM16-STM17-STM18-STM19-STM20-STM29-STM30-STM21-STM22-STM24-STM31	STMB0-STMB32-STMB1-STMB2-STMB3-STMB4-STMB5-STMB6-STMB7-STMB8-STMB9-STMB10-STMB11-STMB12-STMB13-STMB14-STMB15-STMB16-STMB17-HadB20-STMB34-STMB18-STMB19-STMB33
07-1777		IP (FNRC)	enterica	enterica	1,4,[5],12:i:-	4	i	-			2007	France	Unclustered,Patient	ST34	XTYM-160	DT193		LT2	No	A1-A2	STM1-STM2-STM3-STM25-STM26-STM27-STM4-STM5-STM6-STM7A/7B-STM8-STM9-STM10-STM11-STM12-STM28-STM28-STM13-STM14-STM15-STM16-STM17-STM18-STM19-STM20-STM29-STM30-STM21-STM22-STM24-STM31	STMB0-STMB32-STMB1-STMB2-STMB3-STMB4-STMB5-STMB6-STMB7-STMB8-STMB9-STMB10-STMB11-STMB12-STMB13-STMB14-STMB15-STMB16-STMB17-HadB20-STMB34-STMB18-STMB19-STMB33
07-1182		IP (FNRC)	enterica	enterica	1,4,[5],12:i:-	4	i	-			2007	France	Unclustered,Patient	ST34	XTYM-118	DT120		LT2	No	A1-A2	STM1-STM2-STM3-STM28-STM13-STM14-STM15-STM16-STM17-STM18-STM19-STM20-STM29-STM30-STM21-STM22-STM24-STM31	STMB0-STMB32-STMB1-STMB2-STMB3-STMB4-STMB5-STMB6-STMB7-STMB8-STMB9-STMB10-STMB11-STMB12-STMB13-STMB14-STMB15-STMB16-STMB17-HadB20-STMB34-STMB18-STMB19-STMB33
07-0565		IP (FNRC)	enterica	enterica	1,4,[5],12:i:-	4	i	-			2007	France	Unclustered,Patient		XTYM-152	DT7		LT2	No	A1-A2	STM1-STM2-STM3-STM25-STM26-STM27-STM4-STM5-STM6-STM7A/7B-STM8-STM9-STM10-STM11	STMB0-STMB32-STMB1-STMB2-STMB3-STMB4-STMB5-STMB6-STMB7-STMB8-STMB9-STMB10-STMB11-STMB12-STMB13-STMB14-STMB15-STMB16-STMB17-HadB20-STMB34-STMB18-STMB19-STMB33
07-4489		IP (FNRC)	enterica	enterica	1,4,[5],12:i:-	4	i	-			2007	France	Unclustered,Patient	ST19	XTYM-144	RDNC		LT2	No	A1-A2	STM1-STM2-STM3-STM15-STM16-STM17-STM18-STM19-STM20-STM20-STM29-STM21-STM22-STM24	STMB0-STMB32-STMB1-STMB2-STMB3-STMB4-STMB5-STMB6-STMB7-STMB8-STMB9-STMB10-STMB11-STMB12-STMB13-STMB14-STMB15-STMB16-STMB17-STMB18-STMB19-STMB33-STMB20-STMB21-STMB22-STMB23-STMB24-STMB26-STMB30-STMB31
07-0838		IP (FNRC)	enterica	enterica	1,4,[5],12:i:-	4	i	-			2007	France	Unclustered,Patient	ST34	XTYM-158	DT193		LT2	No	A1-A2	STM1-STM2-STM3-STM25-STM26-STM27-STM4-STM5-STM6-STM7A/7B-STM8-STM9-STM10-STM11-STM12-STM28-STM28-STM13-STM14-STM15-STM16-STM17-STM18-STM19-STM20-STM29-STM30-STM21-STM22-STM24-STM31	STMB0-STMB32-STMB1-STMB2-STMB3-STMB4-STMB5-STMB6-STMB7-STMB8-STMB9-STMB10-STMB14-STMB15-STMB16-STMB17-HadB20-STMB34-STMB18-STMB19-STMB33
07-4202		IP (FNRC)	enterica	enterica	1,4,[5],12:i:-	4	i	-			2007	France	Unclustered,Patient	ST19	XTYM-31	DT191		LT2	No	A1-A2	STM1-STM2-STM3-STM25-STM26-STM27-STM4-STM5-STM6-STM7A/7B-STM8-STM9-STM10-STM11-STM12-STM28-STM13-STM14-STM15-STM16-STM19-STM20-STM24	STMB0-STMB32-STMB1-STMB2-STMB3-STMB4-STMB5-STMB6-STMB7-STMB8var1-STMB9-STMB10-STMB11-STMB12-STMB13-STMB13-STMB14-STMB15-STMB16-STMB17-STMB18-STMB19-STMB33-STMB20-STMB30-STMB31
07-7350		IP (FNRC)	enterica	enterica	1,4,[5],12:i:-	4	i	-			2007	France	Unclustered,Patient	ST34	XTYM-50	DT195		LT2	No	A1-A2	STM1-STM2-STM3-STM25-STM26-STM27-STM4-STM5-STM6-STM7A/7B-STM8-STM9-STM10-STM11-STM12-STM28-STM28-STM13-STM14-STM15-STM16-STM17-STM18-STM19-STM20-STM29-STM30-STM21-STM22-STM24-STM31	STMB0-STMB32-STMB1-STMB3-STMB4-STMB5-STMB6-STMB7-STMB8-STMB9-STMB10-STMB11-STMB12-STMB13-STMB14-STMB15-STMB16-STMB17-HadB20-STMB34-STMB18-STMB19-STMB33
07-6610		IP (FNRC)	enterica	enterica	1,4,[5],12:i:-	4	i	-			2007	France	Unclustered,Patient	ST34	XTYM-145	DT193		LT2	No	A1-A2	STM1-STM2-STM3-STM25-STM26-STM27-STM4-STM5-STM6-STM7A/7B-STM8-STM9-STM10-STM11-STM12-STM28-STM28-STM13-STM14-STM15-STM16-STM17-STM18-STM19-STM20-STM29-STM30-STM21-STM22-STM24-STM31	STMB0-STMB32-STMB1-STMB3-STMB4-STMB5-STMB6-STMB7-STMB8-STMB9-STMB10-STMB11-STMB12-STMB13-STMB14-STMB15-STMB16-STMB17-HadB20-STMB34-STMB18-STMB19-STMB33
07-4640		IP (FNRC)	enterica	enterica	1,4,[5],12:i:-	4	i	-			2007	France	Unclustered,Patient	ST19	XTYM-163	U302		LT2	No	A1-A2	STM3-STM25-STM26-STM27-STM4-STM5-STM6-STM24	STMB0-STMB32-STMB1-STMB9-STMB10-STMB11-STMB12-STMB13-STMB13-STMB14-STMB15-STMB16-STMB17-STMB18-STMB19-STMB33-STMB20-STMB21-STMB22-STMB28-STMB29-STMB30-STMB31
730K	WS307	IP (WHO-CC)	enterica	enterica	3,10:e,h:-	3,10	e,h	-			<1963			ST697				LT2	No	A1-A2	Ana9-Ana10-Mon1-Sen1-Ana11-Ana12-Ana13-Ana14-Ana15-Ana15-Ana31-Ana32-Ana32-Ana50-Ana51-Ana52-Ana53-Ana54-Ana55-Ana56-Ana57-Ana58-Ana59-Ana60-Ana21-Got3-Ana61-Ana62-Ana63-Ana64-Ana41-Ana42-Ana43-Ana44-Ana45-Ana46-Ana47-Ana48-Ana49-Ana33-Ken15-Ana34-Ana35-Jav6-Ana36-Ana37-Ana38-Ana39-Ana40-Ana19-Ana20-Ana21-Ana22-Ana23-Ana24-Ana25-Ana26-Ana27-Ana28-Ana29-Ana30-Ana16-Ana17-Ana18	PanB1-ParAB0-AnaB1-AnaB2-AnaB3
06-763		IP (FNRC)	enterica	enterica	6,7:l,v:-	7	l,v	-			2006	Ethiopia	Human		XCON-16			LT2	No	A1-A2	Ana1-Conc15-Ana2-Stp2-STM4var1-Conc16-Conc17-Conc18-Conc19-Conc20-Conc1-Conc2-Conc3-Conc4-Conc5-Conc6-Conc25-Conc7-Conc8-Conc9-Conc10-Conc21-Conc22-Man2-Wor10var1-Conc23-Conc24-Conc11-Conc12-Conc13-Conc14	ParBB1-ConcB1-ConcB2-ConcB3-ConcB4-ConcB5-ConcB6-ConcB7-ConcB7-ConcB8-ConcB9-ConcB19-ConcB20-ConcB21-ConcB22-ConcB23-ConcB24-ConcB25-ConcB10-ConcB11-ConcB12-ConcB13-ConcB14-ConcB15-ConcB16-ConcB17-ConcB18
06-4307		IP (FNRC)	enterica	enterica	6,7:l,v:-	7	l,v	-			2006	Ethiopia	Human		XCON-12			LT2	No	A1-A2	Ana1-Conc15-Ana2-Stp2-STM4var1-Conc16-Conc17-Conc18-Conc19-Conc20-Conc1-Conc2-Conc3-Conc4-Conc5-Conc6-Conc25-Conc7-Conc8-Conc9-Conc10-Conc21-Conc22-Man2-Wor10var1-Conc23-Conc24-Conc11-Conc12-Conc13-Conc14	ParBB1-ConcB4-ConcB5-ConcB6-ConcB7-ConcB7-ConcB8-ConcB9-ConcB19-ConcB20-ConcB21-ConcB22-ConcB23-ConcB24-ConcB25-ConcB10-ConcB11-ConcB12-ConcB13-ConcB14-ConcB15-ConcB16-ConcB17-ConcB18
9679/07	WS689	IP (WHO-CC)	enterica	enterica	9,12:l,v:-	9	l,v	-			2006	Bulgaria	Human	ST20				Ty2	ΔF5	A1-A4	Pan1var1	BranB1-BranB2-BranB3-BranB4-BranB5-BranB7
103K	WS95	IP (WHO-CC)	enterica	enterica	Abony	4	b	e,n,x			1938	Hungary	Human	ST273				LT2	ΔA7	A1-A3	STM1-ParB39-STM3-ParB43-ParB32	ParBB1-ParBB24-AbonB1-AbonB2-ConcB1-AbonB3-AbonB4-AbonB5-AbonB6-ConcB9
28K	WS97	IP (WHO-CC)	enterica	enterica	Abony	4.27	b	e,n,x			1934	Germany	Bovine	ST274				LT2	No	A1-A2	Abon1-Abon2-NewpB2var1-Abon3-Abon4-Abon5-Abon6	AbonB7
26K	WS58	IP (WHO-CC)	enterica	enterica	Abortusequi	4	–	e,n,x			1891	USA	Equine	ST251				LT2	No	A1-A2	STM1-Abo1	AboB1-AboB2-AboB3-Bon40-AboB4-AboB5-AboB6-AboB7-AboB8-AboB9
270K	WS59	IP (WHO-CC)	enterica	enterica	Abortusequi	4	–	e,n,x			<1963			ST251				LT2	No	A1-A2	STM1-Abo1	AboB1-AboB2-AboB3-Bon40-AboB4-AboB5-AboB6-AboB7-AboB8-AboB9
8258/94	WS767	IP (WHO-CC)	enterica	enterica	Abortusequi	4	–	e,n,x			1994	Croatia		ST251				LT2	No	A1-A2	STM1-Abo1	AboB1-AboB2-AboB3-Bon40-AboB4-AboB5-AboB6-AboB7-AboB8-AboB9
27K	WS110	IP (WHO-CC)	enterica	enterica	Abortusovis	4	c	1,6			1920	Denmark	Sheep	ST730				LT2	No	A1-A2	STM1-Abov1	FulB1-AboB1
9976/09	WS1333	IP (WHO-CC)	enterica	enterica	Abortusovis	4	c	1,6			2009	Australia	Chicken	ST768				LT2	No	A1-A2	STM1-Inf2-Abov2-Abov3-ParC1-Inf5-Abov4-Abov5-Abov6-Abov7-Abov8-Abov9-Abov10-Abov11-Abov12-Abov13-Hes3-Hes4-Abov14	FulB1-AboB1-AboB2-AboB7-AbovB1
161K	WS269	IP (WHO-CC)	enterica	enterica	Adelaide	35	f,g	–			1943	Australia	Human	ST440				LT2	No	A1-A2	STM1var1-Ade1-Ent2var2-Ade2-Ade3-Ade4-Ade5-Ade6-Ade7-Ade8-Ade9-EntB13	ParAB0-AdeB1
1523/74	WS603	IP (WHO-CC)	enterica	enterica	Aesch	8	z60	1,2			1974	Switzerland	Reptile	ST45				Ty2	No	A1-A2	Had7-Newp1-Newp2-Newp28-Newp7-Newp8-Newp10-Newp22-Newp23-Newp11-Newp12-Newp13-Newp29-Newp30-Newp14-Newp15-Newp16-Newp17-Newp18-Newp19-Newp20-Newp21-Aes1-Aes2-Aes3-Aes4-Aes5-Aes6	ParAB0-InfB1-NewpB1-NewpB2-NewpB33-KotB5-NewpB44-KotB6-NewpB11-NewpB12-NewpB13-NewpB14-NewpB15-NewpB16-NewpB17-AesB1-AesB2-AesB3
AFSSA05-1504		ANSES	enterica	enterica	Agona	4	f,g,s	–			2005	France	Milk		XAGO-1			LT2	No	A1-A2	STM1var1-Ago1-STM2-STM3-ParB2-Ago2-Ago3-Ago4-Ago5-Ago6-Ago7-Chol2-Ago8-Ago9-Ago10-Ago11-Ago12-Ago13	AgoB1-AgoB2-AgoB3-AgoB4-AgoB5-AgoB6-AgoB7-AgoB8
SL483*		GenBank (CP001138)	enterica	enterica	Agona	4	f,g,s	–										LT2	No	In silico	STM1var1-Ago1-STM2-STM3-ParB2-Ago2-Ago3-Ago4-Ago5-Ago6-Ago7-Chol2-Ago8-Ago9-Ago10-Ago11-Ago12-Ago13	AgoB1-AgoB2-AgoB3-AgoB4-AgoB5-AgoB6-AgoB7-AgoB8
04-3162		IP (FNRC)	enterica	enterica	Agona	4	f,g,s	–			2004	France	Human	ST13	XAGO-1			LT2	No	A1-A2	STM1var1-Ago1-STM2-STM3-ParB2-Ago2-Ago3-Ago4-Ago5-Ago6-Ago7-Chol2-Ago8-Ago9-Ago10-Ago11-Ago12-Ago13	AgoB1-AgoB2-AgoB3-AgoB4-AgoB5-AgoB6-AgoB7-AgoB8
04-8738		IP (FNRC)	enterica	enterica	Agona	4	f,g,s	–			2004	France	Human	ST13	XAGO-4			LT2	No	A1-A2	STM1var1-Ago1-STM2-STM3-ParB2-Ago2-Ago3-Ago4-Ago5-Ago6-Ago7-Chol2-Ago8-Ago9-Ago10-Ago11-Ago12-Ago13	AgoB1-AgoB2-AgoB3-AgoB4-AgoB5-AgoB6-AgoB7-AgoB8
05-2419		IP (FNRC)	enterica	enterica	Agona	4	f,g,s	–			2005	France	Human	ST13				LT2	No	A1-A2	STM1var1-Ago1-STM2-STM3-ParB2-Ago2-Ago3-Ago4-Ago5-Ago6-Ago7-Chol2-Ago8-Ago9-Ago10-Ago11-Ago12-Ago13	AgoB1-AgoB2-AgoB3-AgoB4-AgoB5-AgoB6-AgoB7-AgoB8
05-960		IP (FNRC)	enterica	enterica	Agona	4	f,g,s	–			2005	France	Human	ST13	XAGO-8			LT2	No	A1-A2	STM1var1-Ago1-STM2-STM3-ParB2-Ago7-Chol2-Ago8-Ago9-Ago10-Ago11-Ago12-Ago13	AgoB1-AgoB2-AgoB3-AgoB4-AgoB5-AgoB6-AgoB7-AgoB8
04-4722		IP (FNRC)	enterica	enterica	Agona	4	f,g,s	–			2004	France	Human		XAGO-2			LT2	No	A1-A2	STM1var1-Ago1-STM2-STM3-ParB2-Ago2-Ago3-Ago4-Ago5-Ago6-Ago7-Chol2-Ago8-Ago9-Ago10-Ago11-Ago12-Ago13	AgoB1-AgoB2-AgoB3-AgoB4-AgoB5-AgoB6-AgoB7-AgoB8
05-1823		IP (FNRC)	enterica	enterica	Agona	4	f,g,s	–			2005	France	Human		XAGO-1			LT2	No	A1-A2	STM1var1-Ago1-STM2-STM3-ParB2-Ago2-Ago3-Ago4-Ago5-Ago6-Ago7-Chol2-Ago8-Ago9-Ago10-Ago11-Ago12-Ago13	AgoB1-AgoB2-AgoB3-AgoB4-AgoB5-AgoB6-AgoB7-AgoB8
05-611		IP (FNRC)	enterica	enterica	Agona	4	f,g,s	–			2005	France	Human		XAGO-7			LT2	No	A1-A2	STM1var1-Ago1-STM2-STM3-ParB2-Ago2-Ago3-Ago4-Ago5-Ago6-Ago7-Chol2-Ago8-Ago9-Ago10-Ago11-Ago12-Ago13	AgoB1-AgoB2-AgoB3-AgoB4-AgoB5-AgoB6-AgoB7-AgoB8
05-1600		IP (FNRC)	enterica	enterica	Agona	4	f,g,s	–			2005	France	Human		XAGO-10			LT2	No	A1-A2	STM1var1-Ago1-STM2-STM3-ParB2-Ago2-Ago3-Ago4-Ago5-Ago6-Ago7-Chol2-Ago8-Ago9-Ago10-Ago11-Ago12-Ago13	AgoB1-AgoB2-AgoB3-AgoB4-AgoB5-AgoB6-AgoB7-AgoB8
05-1599		IP (FNRC)	enterica	enterica	Agona	4	f,g,s	–			2005	France	Human		XAGO-9			LT2	No	A1-A2	STM1var1-Ago1-STM2-STM3-ParB2-Ago2-Ago3-Ago4-Ago5-Ago6-Ago7-Chol2-Ago8-Ago9-Ago10-Ago11-Ago12-Ago13	AgoB1-AgoB2-AgoB3-AgoB4-AgoB5-AgoB6-AgoB7-AgoB8
1137/72	WS301	IP (WHO-CC)	enterica	enterica	Agona	4	f,g,s	–			1972	UK	Human	ST13				LT2	No	A1-A2	STM1var1-Ago1-STM2-STM3-ParB2-Ago2-Ago3-Ago4-Ago5-Ago6-Ago7-Chol2-Ago8-Ago9-Ago10-Ago11-Ago12-Ago13	AgoB1-AgoB2-AgoB3-AgoB4-AgoB5-AgoB6-AgoB7
6013/87	WS662	IP (WHO-CC)	enterica	enterica	Agona (provAustria)	4	f,g,s	1.2			1987	Austria	Human	ST15				LT2	No	A1-A2	STM1-STM2-STM3-STM25-STM26-STM27-STM4-STM5-STM6-STM7A/7B-STM10-STM11-STM12-Heid1-STM28-Heid6-Heid7-Heid8	STMB0-STMB32-STMB1-STMB2-STMB12-STMB13-STMB14-STMB15-STMB16-STMB17-HadB20-STMB34-STMB18-STMB19-STMB33
2711/79	WS1034	IP (WHO-CC)	enterica	enterica	Agona (provMadagascar)	4	f,g,m,s	–			1979	Madagascar	Human	ST773				Ty2	No	A1-A2	STM1-Der1-Der2-Kot1-Kot2-Kot3-Kot4-Kot5-Ago18-Der39-Kot6-Ago19-Kot7-Ind2-Ind3-Ind4-Mba20-Mba22-Vir2-Ago26-Ago27-Ago28-Ago20-Bovis2-Ago21-Ago22-Ago23-Ago24-Ago25-Newp32-Had14-Newp33-Newp51-Newp52-Kot9-Kot10-Kot11-Kot12-Kot13-Kot14-Kot15-Ago14-Kot16-Ago15-Ago16-Ago17	STMB0-STMB2-STMB3-STMB4-STMB5-STMB6-STMB7-STMB8-STMB10-STMB11-STMB13-STMB14-STMB15-HadB14-STMB16var1-HadB16-HadB17-HadB18-AgoB9-AgoB10-AgoB11-AgoB12-MonB43var2-AgoB13-AgoB14
7576/91bis	WS813	IP (WHO-CC)	enterica	enterica	Albany	8	z4,z24	–			1971	Italy	Lizard	ST760				Ty2	ΔF6	A1-A4	STM1var1-Nap1var1-Nap2-Alb1-Alb2-Newp15var1-Alb3	ISSen1/NapB1-NapB10-AlbB1-AlbB2
891K	WS815	IP (WHO-CC)	enterica	enterica	Altona	8	r,i	z6			1957	Germany	Meal	ST731				LT2	No	A1-A2	Alt1-Alt2-Alt3-Alt4-Alt5-Alt6-Alt7-Alt8-Alt9-Alt10-Alt11-Alt12-Alt13-MbaB14var1-Alt14-Alt15-Alt16-Alt17-Alt18-Alt19-Alt20-Alt21	DerB1-AltB1-AltB2-AltB3-VirB11-AltB4-AltB5-AltB6-AltB7-AltB8-AltB9-MonB43var1-AltB10-AltB11-AltB12-AltB13-AltB14-AltB15-AltB16-AltB17-AltB18-AltB19-AltB20-AltB21-AltB22
994K	WS816	IP (WHO-CC)	enterica	enterica	Altona	8	r	z6						ST732				LT2	No	A1-A2	Alt1-Ent2var2-Vir5-Alt22-Alt23-Alt9-Alt24-Alt24-Got1-Got1-Alt25-Alt26-Alt27-Stp7-Ten32var1-Alt36-Alt37-Alt38-Alt39-Alt40-ConcB7-DerB10var2-Alt41-Alt42-Alt28-Alt29-Alt30-Alt31-Alt32-Alt33-Alt34-Alt35	ParAB0-NapB4-AltB23-SenB14-AltB24-AltB25-AltB26-AltB27-AltB28-AltB29-AltB36-AltB31-AltB32-AltB30-AltB31-AltB32-AltB30-AltB33-AltB34-AltB35
08-2667		IP (FNRC)	enterica	enterica	Anatum	3,10	e,h	1.6			2008	France	Human					LT2	No	A1-A2	Ana1-Ana2-Ana3-Ana4-Ana5-Ana6-Ana7-Ana8	VirB1-VirB2-VirB3-VirB4-AnaB15-VirB5-VirB6-VirB7-AnaB5-AnaB16-AnaB17-AnaB18-AnaB6-AnaB7-AnaB8-AnaB9-AnaB10-VirB9-AnaB11-AnaB12-AnaB13-AnaB14
08-2926		IP (FNRC)	enterica	enterica	Anatum	3,10	e,h	1.6			2008	France	Human	ST64				LT2	No	A1-A2	Ana1-Ana2	VirB1-VirB2-VirB3-VirB4-AnaB4-AnaB15-VirB5-VirB6-AnaB22-AnaB5-AnaB18-AnaB19-AnaB20-AnaB21-AnaB6-AnaB7-AnaB8-AnaB9-AnaB10-VirB9-AnaB11-AnaB12-AnaB13-AnaB14
05-4434		IP (FNRC)	enterica	enterica	Anatum	3,10	e,h	1.6			2005	France	Human	ST64				LT2	No	A1-A2	Ana1-Ana2-Ana3-Ana5-Ana6-Ana7-Ana8	VirB1-VirB2-VirB3-VirB4-AnaB4-AnaB15-VirB5-VirB6-VirB7-AnaB5-AnaB16-AnaB17-AnaB18-AnaB19-AnaB20-AnaB21-AnaB6-AnaB7-AnaB8-AnaB9-AnaB10-VirB9-AnaB12-AnaB13-AnaB14
84K	WS285	IP (WHO-CC)	enterica	enterica	Anatum	3,10	e,h	1.6			1919	USA	Duck	ST64				LT2	No	A1-A2	Ana1-Ana2-Ana3-Ana4-Ana5-Ana6-Ana7-Ana8	VirB1-VirB2-VirB3-VirB4-AnaB4-VirB6-VirB7-AnaB5-AnaB6-AnaB7var1-AnaB8-AnaB9-AnaB10-VirB9-AnaB11-AnaB12-AnaB13
131K	WS36	IP (WHO-CC)	enterica	enterica	Arechavaleta	4	a	1,7			1940	Uruguay	Human	ST238				Ty2	ΔF5	A1-A4	Pan1var1	BranB1-AreB1-BranB3-BranB4-BranB5-BranB6-BranB7
409/68	WS805	IP (WHO-CC)	enterica	enterica	Bardo	8	e,h	1,2			1968	Tunisia	Human	ST46				Ty2	ΔF9	A1-A5	Had7-Newp1-Had8-NewpB25var1-Newp26-Newp27-Newp2-Newp28-Newp3-Newp19-Newp20-Newp21	ParAB0-InfB1-NewpB1-NewpB2-NewpB3-KotB2-NewpB41-NewpB4-NewpB5-NewpB6-NewpB42-NewpB7-NewpB8-NewpB9-NewpB10-KotB6-NewpB11-NewpB43-NewpB12-NewpB13-NewpB14-NewpB17
69K	WS246	IP (WHO-CC)	enterica	enterica	Berta	9	f,g,t	–			1936	Uruguay	Swine	ST435				LT2	No	A1-A2	Ana1-Ber1-Ber2	PanB1-ParAB0-CholB1-CholB3var1-BerB1
3226/81	WS764	IP (WHO-CC)	enterica	enterica	Bispebjerg	4	a	e,n,x			1980	Algeria	Human	ST422				LT2	No	A1-A2	STM1-Bis1-Bis2-Bis3-Bis15-Bis4-Bis5-Bis6-Bis7-Bis8-Wel27-Bis9-Alt14-Bis10-Bis11-Bis12-Abo1-BIs13-Bis14	FulB1-AboB1-AboB2-AboB3-BisB1-BisB2-HesB1-AboB8-BisB3-BisB4
7313/90	WS113	IP (WHO-CC)	enterica	enterica	Bissau	4	c	e,n,x			1990	Guinea Bissau	Human	ST1066				LT2	No	A1-A2	Joh1-Biss1-Biss2-Biss3-Biss4-Biss5-Biss6-Mon8-Biss7-Biss8-Biss9-Biss10-Biss11-Biss24-Biss25-Biss26-Biss27-Biss28-Biss29-Biss30-Man1-Biss31-Biss32-Biss33-Biss34-Biss35-Biss36-Biss37-Biss38-Biss39-Biss40-Biss41-Biss42-Biss43-Biss44-Biss45-Biss12-Biss13-Biss14-Biss15-Biss16-Biss17-Biss18-Biss19-Biss20-Biss21-Biss22-Biss23	JavB1-BissB1-BissB2-BissB3-WorB4-BissB4-Ind14-JavB12-BissB7-BissB8-BissB9-BissB10-BissB11-BissB12-BissB13-BissB14-BissB15-BissB16-BissB17-BissB18-BissB19-BissB20-BissB21-BissB22-BissB23-BissB24-BissB25-BissB26-BissB27-BissB28-BissB29-BissB30-BissB31-BissB32-BissB5-BissB6
68K	WS334	IP (WHO-CC)	enterica	enterica	Blegdam	9	g,m,q	–			1929	Denmark	Human	ST739				LT2	No	A1-A2	Ent1-Ent2-Ent3-Ent5-Ent6-Ent7-Ent9-Ent8	EntB0-EntB1-EntB2-IndB1-EntB10-EntB3-EntB8-EntB9
670K	WS332	IP (WHO-CC)	enterica	enterica	Blockley	8	k	1.5			1955	USA	Human	ST52				LT2	No	A1-A2	Ana1-Blo1-Blo2-AboB5-Blo3-Blo4-PanB6var1-Blo5-Blo6-Blo7-Blo8-Blo9-Blo10-Blo11	EntB0-IndB1-EntB10-GallB1-CholB1-AbonB2-BloB1-BloB2-KenB33-Tho6-MbaB47-MbaB48-KenB42-BloB10-BloB11-KenB49-BloB12-BloB13-BloB13-BloB14-BloB15-BloB16-BloB3-BloB4-BloB5-BloB6-BloB7-BloB8-BloB9
02-7038		IP (FNRC)	enterica	enterica	Bovismorbificans	8	r	1.5			2002	France	Human	ST142				LT2	No	A1-A2	Ind1-Had1-Had2-Had3var1-Had4-Had5-Had6-Had7-Had8-Bovis2-Bovis3-Bovis4-Bovis15-Had15-Had16-Bovis5-Bovis8-Bovis9-Bovis10-Bovis11-Bovis12-Bovis13-Bovis14	STMB0-STMB32-STMB1-ParBB7-BovB1-BovB2-BovB3-BovB4-BovB5-BovB6-BovB7-BovB8-BovB12-BovB9-BovB10var1-BovB11-BovB13
05-5506		IP (FNRC)	enterica	enterica	Bovismorbificans	8	r	1.5			2005	France	Human	ST142				Ty2	No	A1-A2	Had1-Had2-Had3var1-Had4-Had5-Had6-Had7-Had8-Bovis2-Bovis3-Bovis4-Bovis15-Had15-Had16-Bovis5-Bovis8-Bovis9-Bovis10-Bovis11-Bovis12-Bovis13-Bovis14	STMB0-STMB32-STMB1-ParBB7-BovB1-BovB2-BovB3-BovB4-BovB5-BovB6-BovB7-BovB8-BovB9-BovB10var1-BovB11-BovB13
53K	WS166	IP (WHO-CC)	enterica	enterica	Bovismorbificans	8	r	1.5			1893	Netherlands	Cattle	ST372				Ty2	No	A1-A2	Ind1-Had1-Had2-Had3var1-Had7-Had8-Bovis2-Bovis3-Bovis4-Bovis15-Had15-Had16-Bovis5-Bovis6-Bovis7-Bovis8-Bovis9-Bovis10-Bovis11-Bovis12-Bovis13-Bovis14	STMB0-STMB32-STMB1-ParBB7-BovB1-BovB2-BovB3-BovB4-BovB5-BovB6-BovB7-BovB8-BovB9-BovB10-BovB11
49K	WS281	IP (WHO-CC)	enterica	enterica	Braenderup	7	e,h	e,n,z15			1938	Denmark	Human	ST22				LT2	No	A1-A2	STM1var1-Newp45-Newp35-Newp36-Vir3-Der9-Post1-Post2-Der10-Bra1-Bra2-Bra3-Bra10-Bra11-Bra12-Bra13-Bra14-Bra15-Bra16-Bra17-Bra18-Bra19-Bra20-Bra4-WagB7-Bra5-Sto6var1-Bra6-Ken45-Bra7-Bra8-Ist14var1-Ana46-Bra9	VirB1-VirB2-BraB1-BraB2-BraB3-BraB4-BraB5-BraB6-BraB7-BraB8-ParB16-MbaB1var1-BraB9-BraB10-BraB11-BraB12-BraB13-BraB14
02-0075		IP (FNRC)	enterica	enterica	Brandenburg	4	l,v	e,n,z15			2002	France	Human	ST20				Ty2	ΔF5	A1-A4	Pan1var1	BranB1-BranB2-BranB3-BranB4-BranB5-BranB6-BranB7
05-3127		IP (FNRC)	enterica	enterica	Brandenburg	4	l,v	e,n,z15			2005	France	Human	ST20				Ty2	ΔF5	A1-A4	Pan1var1	BranB1-BranB2-BranB3-BranB4-BranB5-BranB6-BranB7
24K	WS56	IP (WHO-CC)	enterica	enterica	Brandenburg	4	l,v	e,n,z15			1929	Germany	Human	ST249				Ty2	ΔF5	A1-A4	Pan1var1	BranB1-BranB2-BranB4-BranB5-BranB6-BranB7
30K	WS39	IP (WHO-CC)	enterica	enterica	Bredeney	4.27	l,v	1,7			1935	Germany	Human	ST241				Ty2	No	A1-A2	Mon21-Mon22-Mon23-Swa1-Swa2-Swa3-Swa4-Swa5-Swa6-Swa7-Swa8-Swa9-Swa10-Swa11-Swa12	ParBB5-STMB32-ParBB17-BovB1-ParBB8-SwaB1-SwaB2-SwaB3-SwaB4-SwaB5-SwaB6-TonB2-MiaB6-BreB3-BreB4-BreB5-SwaB7-SwaB8-BreB1-SwaB9-BreB2
2866/79	WS93	IP (WHO-CC)	enterica	enterica	Canada	4.27	b	1,6			1979	Germany	Human	ST271				LT2	No	A1-A2	STM1var1-Can8-Can9-Can10-Can11-Can12-Can13-Can14-Can15-Can16	EntB0-EntB1-EntB2-IndB1-EntB10-GallB1-GallB2-CholB1-CanB1-CholB2-CholB3-CanB2
1292K	WS92	IP (WHO-CC)	enterica	enterica	Canada	4	b	1,6			1960	Canada	Human	ST270				Ty2	No	A1-A2	STM1var1-Can1-Can2-MonB43var1-SenB2-Can3-Can17-Can18-Can19-Can20-Can21-Can22-Can23-Can24-Gam1-Can25-Can26-Can27-Can28-Can29-Can30-Can31-Can4-Can5-Can6-Can7	DerB1-CanB3-CanB4-CanB5-CanB6-CanB7-CanB8-CanB9-CanB10-CanB11-CanB12-CanB13-CanB14-CanB19-CanB20-CanB21-CanB22-CanB23-CanB24-CanB25-CanB26-CanB27-CanB28-CanB15-Sto4-CanB16-CanB17-CanB18
93K	WS4	IP (WHO-CC)	enterica	enterica	Carrau	6.14	y	1,7			1936	Uruguay	Swine	ST226				Ty2	ΔF11	A1-A5	Mon21-Mon22-Mon23-Swa1-Swa2-Mon49-Mon49	PanB1-ParAB0-CarB1-CarB2-CarB3-CarB4-CarB5-CarB6-CarB7-CarB8
624K	WS238	IP (WHO-CC)	enterica	enterica	Cerro	18	z4,z23	–			<1965			ST769				Ty2	No	A1-A2	STM1var1-Cer1-MonB4var1-Cer2-Cer3-Cer4-Cer5-Cer6-IB5var1-Cer7-Cer8-Cer9-Cer20-Cer21-Cer22-Cer23-Cer24-IndB11-Ken37var1-Cer25-Cer26-Newp16-Cer10-Cer11-Cer12-Cer13-Cer14-Cer15-Cer16-Cer17-Cer18-Cer19	ParBB1-CholB22-CerB1-ConcB4-CerB2-CerB3-CerB4-CerB5-CerB6-CerB7-CerB8-CerB15-CerB16-CerB17-CerB18-CerB19-DerB3-CerB20-CerB21-CerB9-CerB10-CerB11-CerB12-CerB13-CerB14
17K	WS355	IP (WHO-CC)	enterica	enterica	Chester	4	e,h	e,n,x			1937	UK	Human	ST411				Ty2	ΔF5	A1-A4	Pan1var1	ParAB0-CheB1-CheB2-CheB3
1407/74	WS465	IP (WHO-CC)	enterica	enterica	Chincol	8	g,m	–			1974	Togo	Reptile	ST787				LT2	No	A1-A2	STM1var1-Chin1-Mon5-Chin2-Chin3-Chin4-Chin5-Chin6-Chin7-Chin8-Chin9	ISSen1/PanB1-ParAB0-ChinB1-ChinB2-ChinB3-ChinB4-ChinB5-ChinB6-ChinB7-ChinB8-ChinB9-ChinB9
SCB67*		GenBank (AE017220)	enterica	enterica	Choleraesuis	7	c	1.5			2000	Taiwan	Human	ST66				LT2	No	In silico	STM1-Chol1-Chol2-Chol3	ISSen1/EntB0-CholB1-CholB2-CholB3-CholB4-CholB5-CholB6
04-7537		IP (FNRC)	enterica	enterica	Choleraesuis	7	c	1.5		Kunzendorf	2004	Australia	Human	ST145				LT2	No	A1-A2	STM1-Chol1-Chol2-Chol3	ISSen1/EntB0-CholB1-CholB2-CholB3-CholB4-CholB5-CholB6
631K	WS742	IP (WHO-CC)	enterica	enterica	Choleraesuis	7	c	1.5		Decatur	1955	USA	Human	ST70				LT2	ΔA3	A1-A3	STM1-Chol36-Mon3-Chol37-Chol38	BranB1-CholB7-CholB8-CholB9-CholB10-CholB11-CholB12-CholB13-CholB14
9761/07	WS1097	IP (WHO-CC)	enterica	enterica	Choleraesuis	7	c	1.5		Decatur	1997	Norway	Cattle	ST637				LT2	No	A1-A2	Mba26-Ana21-Chol15-Chol16-Wor6-Chol17-OraB4-Chol18-Chol19-Chol20-Chol21-Chol31-MiaB1-Chol32-Chol33-Chol34-Chol35-CholB23-Chol22-Chol23-Chol24-Chol25-Chol26-Chol27-Chol28-Chol29-Chol30	EntB39-IndB1-KenB2-KenB4-CholB49-CholB50-CholB51-CholB52-CholB53-EscB12var1-CholB54-CholB55-CholB56-CholB57-CholB58-CholB66-CholB67-CholB68-CholB69-CholB70-CholB71-Wel13-CholB72-Ken43-CholB73-CholB74-CholB75-CholB76-CarB5-Ana43-CholB77-CholB78-CholB79-CholB80-CholB81-CholB59-CholB60-CholB61-CholB62-CholB63-CholB64-CholB65
211K	WS184	IP (WHO-CC)	enterica	enterica	Choleraesuis	7	c	1.5		Kunzendorf	<1965			ST497				LT2	No	A1-A2	STM1-Chol1-Chol2-Chol3	ISSen1/EntB0-CholB1-CholB2-CholB3-CholB4-CholB5-CholB6
36K	WS48	IP (WHO-CC)	enterica	enterica	Choleraesuis	7	c	1.5		Kunzendorf	1885	USA	Swine	ST145				LT2	No	A1-A2	STM1-Chol1-Chol2-Chol3	ISSen1/EntB0-CholB1-CholB2-CholB3-CholB4-CholB5-CholB6
37K	WS49	IP (WHO-CC)	enterica	enterica	Choleraesuis	7	c	1.5		Kunzendorf	<1965			ST246				LT2	No	A1-A2	STM1-Chol1-Chol2-Chol3	ISSen1/EntB0-CholB1-CholB2-CholB3-CholB4-CholB5-CholB6
8629/96	WS843	IP (WHO-CC)	enterica	enterica	Choleraesuis	7	c	1.5		Kunzendorf	1996	USA		ST145				LT2	No	A1-A2	STM1-Chol1-Chol2-Chol3	ISSen1/EntB0-CholB1-CholB2-CholB3-CholB4-CholB5-CholB6
8892/98	WS844	IP (WHO-CC)	enterica	enterica	Choleraesuis	7	c	1.5		Kunzendorf	1998	Singapour	Human	ST145				LT2	No	A1-A2	STM1-Chol1-Chol2-Chol3	ISSen1/EntB0-CholB1-CholB2-CholB3-CholB4-CholB5-CholB6
5176/85	WS850	IP (WHO-CC)	enterica	enterica	Choleraesuis	7	c	1.5		Kunzendorf	1985	Cameroon	Human	ST145				LT2	No	A1-A2	STM1-Chol1-Chol2-Chol3	ISSen1/EntB0-CholB1-CholB2-CholB3-CholB4-CholB5-CholB6
34K	WS649	IP (WHO-CC)	enterica	enterica	Choleraesuis	7	c	1.5		Sensu stricto	<1965	Denmark	Swine	ST68				LT2	No	A1-A2	STM1-Chol1-Chol2-ParC4-Chol3	ISSen1/EntB0-CholB1-CholB2-CholB3-ParCB1-ParCB2-CholB4
8538/96	WS842	IP (WHO-CC)	enterica	enterica	Choleraesuis	7	c	1.5		Sensu stricto	1996	Austria	Human	ST68				LT2	No	A1-A2	STM1-Chol1-Chol2-ParC4-Chol3	ISSen1/EntB0-CholB1-CholB2-CholB3-ParCB1-ParCB2-CholB4
6631/88	WS849	IP (WHO-CC)	enterica	enterica	Choleraesuis	7	c	1.5		Sensu stricto	1988	Peru	Human	ST68				LT2	No	A1-A2	STM1-Chol1-Chol2-ParC4-Chol3	ISSen1/EntB0-CholB1-CholB2-CholB3-ParCB1-ParCB2-CholB4
6562/88	SARB7	IP (WHO-CC)	enterica	enterica	Choleraesuis (provDecatur)	7	c	1.5		Decatur	1988	Australia		ST69				LT2	No	A1-A2	STM1var1-Ago1-Chol6-STM26-ParB3-Chol7-Chol8-Chol9-Chol10-Chol11-Chol12-Chol13-Chol14	ParAB0-InfB1-InfB2-CholB15
6563/88	WS741	IP (WHO-CC)	enterica	enterica	Choleraesuis (provDecatur)	7	c	1.5		Decatur	1988	Australia	Human	ST635				LT2	No	A1-A2	STM1var1-Ago1-Chol6-STM26-ParB3-Chol7-Chol8-Chol9-Chol10-Chol11-Chol12-Chol13-Chol14	ParAB0-InfB1-InfB2-CholB15
1/74	WS847	IP (WHO-CC)	enterica	enterica	Choleraesuis (provDecatur)	7	c	1.5		Decatur	1974	France	Effluent	ST633				Ty2	ΔF7	A1-A7	STM1-Chol39-CholB46var1-Chol40-CholB42var1	PanB1-CholB32-CholB33-CholB34-CholB35-CholB36-CholB37-CholB38-CholB39-CholB40-CholB41-CholB42-CholB43-CholB44-CholB45-CholB46-CholB47-CholB48
06-3890		IP (WHO-CC)	enterica	enterica	Choleraesuis (provDecatur)	7	c	1.5		Decatur	2006	France	Human	ST632				Ty2	No	A1-A2	STM1var1-Chol4-Chol5	CholB16-CholB17-CholB18-CholB19-CholB20-CholB21-CholB22-CholB23-CholB24-CholB25-CholB26-CholB27-CholB28-CholB29-CholB30
2/84	WS846	IP (WHO-CC)	enterica	enterica	Choleraesuis (provDecatur)	7	c	1.5		Decatur	1984	Togo	Human	ST631				Ty2	No	A1-A2	STM1var2-Chol4-Chol5	CholB16-CholB17-CholB18-CholB19-CholB21-CholB22-CholB23-CholB24-CholB25-CholB26-CholB27-CholB28-CholB29-CholB30
98-02313		IP (WHO-CC)	enterica	enterica	Choleraesuis (provDecatur)	7	c	1.5		Decatur	1998	Germany	Reptile	ST186				Ty2	No	A1-A2	STM1var1-Chol4-Chol5	CholB16-CholB17-CholB18-CholB19-CholB20-CholB21-CholB22-CholB23-CholB24-CholB25-CholB26-CholB27-CholB28-CholB29-CholB30
SARB70	9933/09	SGSC	enterica	enterica	Choleraesuis (provDecatur)	7	c	1.5		Decatur	1967	USA	Human	ST70				LT2	ΔA3	A1-A3	STM1-Chol36-Mon3-Chol37-Chol38	BranB1-CholB7-CholB8-CholB9-CholB10-CholB11-CholB12-CholB13-CholB14
SARB5		SGSC	enterica	enterica	Choleraesuis (provDecatur)	7	c	1.5		Decatur	1979	Switzerland		ST67				Ty2	No	A1-A2	STM1var2-Chol4-Chol5	CholB16-CholB17-CholB18-CholB19-CholB21-CholB22-CholB23-CholB24-CholB25-CholB26-CholB27-CholB28-CholB29-CholB30
9519/04	WS851/04-3245/SCB39	CGCH	enterica	enterica	Choleraesuis	7	c	1.5		Kunzendorf	2004	Taiwan	Human	ST634				LT2	No	A1-A2	STM1-Chol1-Chol2-Chol3	ISSen1/EntB0-CholB1-CholB2-CholB3-CholB4-CholB5-CholB6
9520/04	WS852/04-3246/SCB43	CGCH	enterica	enterica	Choleraesuis	7	c	1.5		Kunzendorf	2004	Taiwan	Human	ST66				LT2	No	A1-A2	STM1-Chol1-Chol2-Chol3	ISSen1/EntB0-CholB1-CholB2-CholB3-CholB4-CholB5-CholB6
06-6559		IP (FNRC)	enterica	enterica	Concord	7	l,v	1.2			2006	Ethiopia	Human		XCON-11b			LT2	No	A1-A2	Ana1-Conc15-Ana2-Stp2-STM4var1-Conc16-Conc17-Conc18-Conc19-Conc20-Conc1-Conc2-Conc3-Conc4-Conc5-Conc6-Conc25-Conc7-Conc8-Conc9-Conc10-Conc21-Conc22-Man2-Wor10var1-Conc23-Conc24-Conc11-Conc12-Conc13-Conc14	ParBB1-ConcB1-ConcB2-ConcB3-ConcB4-ConcB5-ConcB6-ConcB7-ConcB7-ConcB8-ConcB9-ConcB19-ConcB20-ConcB21-ConcB22-ConcB23-ConcB24-ConcB25-ConcB10-ConcB11-ConcB12-ConcB13-ConcB14-ConcB15-ConcB16-ConcB17-ConcB18
07-694		IP (FNRC)	enterica	enterica	Concord	7	l,v	1.2			2003	Ethiopia	Human		XCON-10b			LT2	No	A1-A2	Ana1-Conc15-Ana2-Stp2-STM4var1-Conc16-Conc17-Conc18-Conc19-Conc20-Conc1-Conc2-Conc3-Conc4-Conc5-Conc6-Conc25-Conc7-Conc8-Conc9-Conc10-Conc21-Conc22-Man2-Wor10var1-Conc23-Conc24-Conc11-Conc12-Conc13-Conc14	ParBB1-ConcB1-ConcB2-ConcB3-ConcB4-ConcB5-ConcB6-ConcB7-ConcB7-ConcB8-ConcB9-ConcB19-ConcB20-ConcB21-ConcB22-ConcB23-ConcB24-ConcB25-ConcB10-ConcB11-ConcB12-ConcB13-ConcB14-ConcB15-ConcB16-ConcB17-ConcB18
07-699		IP (FNRC)	enterica	enterica	Concord	7	l,v	1.2			2005	Ethiopia	Human	ST599	XCON-13			LT2	No	A1-A2	Conc1-Conc2-Conc3-Conc4-Conc5-Conc6-Conc7-Conc8-Conc9-Conc10-Conc11-Conc12-Conc13-Conc14	ParBB1-ConcB1-ConcB2-ConcB3-ConcB4-ConcB5-ConcB6-ConcB7-ConcB8-ConcB9-ConcB19-ConcB20-ConcB21-ConcB22-ConcB23-ConcB24-ConcB25-ConcB10-ConcB11-ConcB12-ConcB13-ConcB14-ConcB15-ConcB16-ConcB17-ConcB18
156K	WS838	IP (WHO-CC)	enterica	enterica	Concord	7	l,v	1.2			1944	USA	Poultry	ST694	XCON-19			LT2	No	A1-A2	Conc16-Conc17-Conc19-Conc20-Conc1-Conc2-STM4var1-Ana1-Conc15-Ana2-Stp2-Stp3-Stp18-STM4var1-Conc4-Conc5-Conc6-Conc25-Conc7-Conc8-Conc9-Conc10-Conc21-Conc22-Man2-Wor10var1-Conc23-Conc24-Conc11-Conc12-Conc13-Conc14	ParBB1-ConcB1-ConcB2-ConcB3-ConcB4-ConcB5-ConcB6-ConcB7-ConcB8-ConcB9-ConcB19-ConcB20-ConcB21-ConcB22-ConcB23-ConcB24-ConcB25-ConcB10-ConcB11-ConcB12-ConcB13-ConcB14-ConcB15-ConcB16-ConcB17-ConcB18
1422/74	WS817	IP (WHO-CC)	enterica	enterica	Crossness	67	r	1,2			1973	UK	Sewage	ST15				LT2	No	A1-A2	STM1-STM2-STM3-STM25-STM26-STM27-STM4-STM5-STM6-STM7A/7B-STM10-STM11-STM12-Heid1-STM28-Heid6-Heid7-Heid8	STMB0-STMB32-STMB1-STMB2-STMB12-STMB13-STMB14-STMB15-STMB16-STMB17-HadB20-STMB34-STMB18-STMB19-STMB33-STMB20-STMB21-STMB24
02-2426		IP (FNRC)	enterica	enterica	Derby	4	f,g	–			2002	France	Human	ST40				LT2	No	A1-A2	STM1var1-Der1-Der2-Der3-Der4-Der5-Der6-Der7-Der8-Der22-Der23-Der24-Der27-Der26-Mon42-Der12-Der13-Der14-Der15-Der16-Der17-Der18-Der19-Der20-Der21	DerB1-DerB2-DerB3-DerB4-DerB5-DerB6-DerB13-DerB7-DerB8-DerB9-DerB10var1-DerB11-DerB12
05-0680		IP (FNRC)	enterica	enterica	Derby	4	f,g	–			2005	France	Human	ST40				LT2	No	A1-A2	STM1var1-Der1-Der2-Der3-Der4-Der5-Der7-Der8-Der9-Der10-Der11-Der25-Der22-Der23-Der24-Der27-Der26-Der13-Der14-Der15-Der16-Der17-Der18-Der19-Der20-Der21	DerB1-DerB2-DerB3-DerB4-DerB5-DerB8-DerB9-DerB10var1-DerB11-DerB12
02-9638		IP (FNRC)	enterica	enterica	Derby	4	f,g	–			2002	France	Human	ST40				LT2	No	A1-A2	STM1var1-Der1-Der2-Der3-Der4-Der5-Der7-Der8-Der9-Der10-Der11-Der25-Der22-Der23-Der24-Der27-Der26-Der13-Der14-Der15-Der16-Der17-Der18-Der19-Der20-Der21	DerB1-DerB2-DerB3-DerB4-DerB5-DerB8-DerB9-DerB10var1-DerB11-DerB12
05-507		IP (FNRC)	enterica	enterica	Derby	4	f,g	–			2005	France	Human					LT2	No	A1-A2	STM1var1-Der1-Der2-Der3-Der4-Der5-Der6-Der7-Der8-Der9-Der10-Der11-Der25-Der22-Der23-Der24-Der27-Der26-Mon42-Der12-Der13-Der14-Der15-Der17-Der18-Der19var1-Der20-Der21	DerB1-DerB2-DerB3-DerB5-DerB6-DerB13-DerB7-DerB8-DerB9-DerB10var1-DerB11-DerB12
05-428		IP (FNRC)	enterica	enterica	Derby	4	f,g	–			2005	France	Human	ST813				Ty2	No	A1-A2	STM1var1-Der29-Der30-Der31-Der32-Conc25var1-Der33-Vir2-Der34-Der35-Der36-Der37-Der38-Der48-AbonB2var1-HadB29var1-Der49-Der50-Der51-Der52-Der53-Der54-Der39-Der40-Der41-Der42-Der43-Der44-Der45-Der46-MarB2-Der47	DerB41-EntB10-GallB1-GallB2-CholB1-MbaB36-AbonB2-NewpB34var1-IndB3-DerB14-DerB15-DerB25-DerB26-DerB27-DerB28-DerB29-DerB30-DerB31-DerB32-DerB42-DerB43-DerB44-DerB45-DerB46-DerB47-DerB48-DerB48-DerB33-DerB34-DerB35-Sen70var1-DerB36-DerB37-DerB38-DerB39-DerB40-DerB16-DerB17-DerB18-DerB19-DerB20-DerB21-DerB22-DerB23-DerB24
20K	WS297	IP (WHO-CC)	enterica	enterica	Derby	4	f,g	–			1921	UK	Food	ST40				LT2	No	A1-A2	STM1var1-Der1-Der2-Der3-Der4-Der5-Der6-Der7-Der8-Der9-Der10-Der11-Der25-Der22-Der23-Der24-Der27-Der26-Der28-Mon42-Der12-Der13-Der14-Der15-Der16-Der17-Der18-Der19-Der20-Der21	DerB1-DerB2-DerB3-DerB4-DerB5-DerB6-DerB7-DerB8-DerB9-DerB10var1-DerB11-DerB12
354/67	WS268	IP (WHO-CC)	enterica	enterica	Derby (provYougoslavia)	4	f,g	1.2			1967	Yougoslavia	Human	ST695				LT2	No	A1-A2	STM1-STM2-STM3-STM25-STM26-STM27-STM4-STM5-STM6-STM7A/7B-STM10-STM11-STM12-Heid1-STM28-Heid6-Heid7-Heid8	STMB0-STMB32-STMB1-STMB2-STMB12-STMB13-STMB14-STMB15-STMB16-STMB17-HadB20-STMB34-STMB18-STMB19-STMB33-STMB20-STMB21-STMB24
914/71	WS399	IP (WHO-CC)	enterica	enterica	Doorn	28	i	1,2			1971	Holland	Turkey	ST744				LT2	No	A1-A2	STM1var1-Ago1-Doo1-Doo2-Doo3-Doo4-Doo5-Doo12-Doo13-ParB24-Doo14-Doo15-Doo16-Doo17-Doo18-Doo19-Doo20-Doo21-ParB24-Doo14-Doo22-Doo23-Doo24-Doo25-Doo26-Doo27-Doo28-Doo29-Doo30-Doo31-Doo32-Doo33-Doo34-Doo35-Doo6-Doo7-Doo8-Doo9-Doo10-Doo11	VirB1-DooB1-NapB4-DooB2-PostB1-PostB2-PostB3-PostB4-PostB5-PostB6-DooB3-DooB10-DooB11-TonB4-STMB16-DooB12-DooB13-DooB14-DooB15-DooB16-DooB4-DooB5-DooB6-DooB7-DooB8-DooB9
CT_02021853*		GenBank (CP001144)	enterica	enterica	Dublin	9	g,p	–										LT2	No	In silico	Ent1-Dub1	EntB0-EntB1-EntB7-EntB7-EntB8
02-9836		IP (FNRC)	enterica	enterica	Dublin	9	g,p	–			2002	France	Human	ST10				LT2	No	A1-A2	Ent1-Dub1	EntB0-EntB1-EntB7-EntB7-EntB8
05-1078		IP (FNRC)	enterica	enterica	Dublin	9	g,p	–			2005	France	Human	ST10				LT2	No	A1-A2	Ent1-Dub1	EntB0-EntB1-EntB7-EntB7-EntB8
88-500		IP (WHO-CC)	enterica	enterica	Dublin	9,Vi	g,p	–			1988	France	Bovine	ST73				LT2	No	A1-A2	Ent1-Dub1	EntB0-EntB1-EntB1-EntB7-EntB8
65K	WS247	IP (WHO-CC)	enterica	enterica	Dublin	9	g,p	–			1929	Ireland	Human	ST10				LT2	No	A1-A2	Ent1-Dub1	EntB0-EntB1-EntB7-EntB8
SARB13		SGSC	enterica	enterica	Dublin	9	g,p	–			1982	France	Bovine	ST73				LT2	No	A1-A2	Ent1-Dub1	EntB0-EntB1-EntB1-EntB7-EntB8
121K	WS584	IP (WHO-CC)	enterica	enterica	Duesseldorf	8	z4,z24	–			1939	Germany	Human	ST761				Ty2	ΔF6	A1-A4	STM1var1-Nap1var1-Nap2-Alb1-Alb2-Alb2-Newp15var1-Alb3	ISSen1/NapB1-NapB10-AlbB1-AlbB2-DueB1-DueB2-DueB3
297K	WS265	IP (WHO-CC)	enterica	enterica	Emek	8	g,m,s	–			1949	Israel	Human	ST76				LT2	No	A1-A2	ParB13-Eme1-Eme2-Eme3-Eme4-Eme5	EntB0var1-EmeB1-EmeB2-EmeB3-EmeB4-EmeB5-EmeB6-EmeB7-EmeB8-EmeB9-EmeB10-EmeB11-EmeB12-EmeB13-EmeB14-EmeB15-EmeB16-EmeB17-EmeB18
SARB20		SGSC	enterica	enterica	Emek	8	g,m,s	–				Israel		ST76				LT2	No	A1-A2	ParB13-Eme1-Eme2-Eme3-Eme4-Eme5	EntB0var1-EmeB1-EmeB2-EmeB3-EmeB4-EmeB5-EmeB6-EmeB7-EmeB8-EmeB9-EmeB10-EmeB11-EmeB12-EmeB13-EmeB14-EmeB15-EmeB16-EmeB17-EmeB18-EmeB18
F8104		CDC	enterica	enterica	Enteritidis	9	g,m	–			1920	Denmark	from Ratin product	ST136	XENT-20	PT6a		LT2	No	A1-A2	Ent1-Ent2-Ent3-Ent5-Ent6-Ent7-Ent9-Ent8	EntB0-EntB1-EntB2-IndB1
F8022		CDC	enterica	enterica	Enteritidis	9	g,m	–			2001	USA	from Biorat product (Cuba)	ST136	XENT-22	PT6a		LT2	No	A1-A2	Ent1-Ent2-Ent3-Ent5-Ent6-Ent7-Ent9-Ent8	EntB0-EntB1-EntB2-IndB1
F3124		CDC	enterica	enterica	Enteritidis	9	g,m	–			1995	USA	from Biorat product (Nicaragua)	ST136	XENT-22	PT6a		LT2	No	A1-A2	Ent1-Ent2-Ent3-Ent5-Ent6-Ent7-Ent9-Ent8	EntB0-EntB1-EntB2-IndB1
SAL-462		CGCH	enterica	enterica	Enteritidis	9	g,m	–			2004	Taiwan	Human, unclustered			PT6at		LT2	No	A1-A2	Ent1-Ent2-Ent3-Ent4-Ent5-Ent6-Ent7-Ent8	EntB0-EntB1-EntB2-EntB3-EntB4-EntB5-EntB6-EntB7-EntB8-EntB9
SAL-504		CGCH	enterica	enterica	Enteritidis	9	g,m	–			2004	Taiwan	Human, unclustered			PT21		LT2	No	A1-A2	Ent1-Ent2-Ent3-Ent4-Ent5-Ent6-Ent7-Ent8	EntB0-EntB1-EntB2-EntB3-EntB4-EntB5-EntB6-EntB7-EntB8-EntB9
SAL-512		CGCH	enterica	enterica	Enteritidis	9	g,m	–			2004	Taiwan	Human, unclustered			PT21		LT2	No	A1-A2	Ent1-Ent2-Ent3-Ent4-Ent5-Ent6-Ent7-Ent8	EntB0-EntB1-EntB2-EntB3-EntB4-EntB5-EntB6-EntB7-EntB8-EntB9
SAL-536		CGCH	enterica	enterica	Enteritidis	9	g,m	–			2004	Taiwan	Human, unclustered			PT34		LT2	No	A1-A2	Ent1-Ent2-Ent3-Ent4-Ent5-Ent6-Ent7-Ent8	EntB0-EntB1-EntB2-EntB3-EntB4-EntB5-EntB6-EntB7-EntB8-EntB9
CG04083		CGCH	enterica	enterica	Enteritidis	9	g,m	–			2004	Taiwan	Human, unclustered			PT14b		LT2	No	A1-A2	Ent1-Ent2-Ent3-Ent4-Ent5-Ent6-Ent7-Ent8	EntB0-EntB1-EntB2-EntB3-EntB4-EntB5-EntB6-EntB7-EntB8-EntB9
P125109*		GenBank (AM933172)	enterica	enterica	Enteritidis	9	g,m	–								PT4		LT2	No	In silico	Ent1-Ent2-Ent3-Ent4-Ent5-Ent6-Ent7-Ent8	EntB0-EntB1-EntB2-EntB3-EntB4-EntB5-EntB6-EntB7-EntB8-EntB9
E4		HPA	enterica	enterica	Enteritidis	9	g,m	–				UK	Phagetyping control quality strain		XENT-2	PT13a		LT2	No	A1-A2	Ent1-Ent2var1-Ent3-Ent4-Ent5-Ent6-Ent7-Ent9-Ent8	EntB0-EntB1-EntB2-EntB3-EntB4-EntB5-EntB6-EntB7-EntB8-EntB8-EntB9
E6		HPA	enterica	enterica	Enteritidis	9	g,m	–				UK	Phagetyping control quality strain		XENT-2	PT22		LT2	No	A1-A2	Ent1-Ent2var1-Ent3-Ent4-Ent5-Ent6-Ent7-Ent9-Ent8	EntB0-EntB1-EntB2-EntB3-EntB4-EntB5-EntB6-EntB7-EntB8-EntB8-EntB9
E8		HPA	enterica	enterica	Enteritidis	9	g,m	–				UK	Phagetyping control quality strain		XENT-2	PT14b		LT2	No	A1-A2	Ent1-Ent2var1-Ent3-Ent4-Ent5-Ent6-Ent7-Ent9-Ent8	EntB0-EntB1-EntB2-EntB3-EntB4-EntB5-EntB6-EntB7-EntB8-EntB8-EntB9
E5		HPA	enterica	enterica	Enteritidis	9	g,m	–				UK	Phagetyping control quality strain		XENT-1	PT1		LT2	No	A1-A2	Ent1-Ent2-Ent3-Ent4-Ent5-Ent6-Ent7-Ent8	EntB0-EntB1-EntB2-EntB3-EntB4-EntB5-EntB6-EntB7-EntB8-EntB9
E10		HPA	enterica	enterica	Enteritidis	9	g,m	–				UK	Phagetyping control quality strain		XENT-1	PT6		LT2	No	A1-A2	Ent1-Ent2-Ent3-Ent4-Ent5-Ent6-Ent7-Ent8	EntB0-EntB1-EntB2-EntB3-EntB4-EntB5-EntB6-EntB7-EntB8-EntB9
E9		HPA	enterica	enterica	Enteritidis	9	g,m	–				UK	Phagetyping control quality strain			PT44		LT2	No	A1-A2	Ent1-Ent2-Ent3-Ent4-Ent5-Ent6-Ent7-Ent8	EntB0-EntB1-EntB2-EntB3-EntB4-EntB5-EntB6-EntB7-EntB8-EntB9
E2		HPA	enterica	enterica	Enteritidis	9	g,m	–				UK	Phagetyping control quality strain		XENT-10	PT1b		LT2	No	A1-A2	Ent1-Ent2-Ent3-Ent4-Ent5var1-Ent6-Ent7-Ent9-Ent8	EntB0-EntB1-EntB2-EntB3-EntB4-EntB5-EntB6-EntB7-EntB8-EntB9
11-57		IP (FNRC)	enterica	enterica	Enteritidis	9	g,m	–			1957	France	Human	ST814	XENT-25			LT2	No	A1-A2	Ent1-Ent4-Ent5-Ent6-Ent7-Ent9-Ent8	EntB0-EntB10-EntB3-EntB4-EntB5-EntB6-EntB7
SE89-323	120 IVL520	IP (FNRC)	enterica	enterica	Enteritidis	9	g,m	–			1986	USA	Dog	ST11		V65	En4	LT2	No	A1-A2	Ent1-Dub1-Ent3-Ent8	EntB0-EntB1-EntB10-EntB22-EntB23-EntB7-EntB9
02 1809		IP (FNRC)	enterica	enterica	Enteritidis	9	g,m	–			2002	France	Human, unclustered		XENT-1	PT4		LT2	No	A1-A2	Ent1-Ent2-Ent3-Ent4-Ent5-Ent6-Ent7-Ent8	EntB0-EntB1-EntB2-EntB3-EntB4
02 1096		IP (FNRC)	enterica	enterica	Enteritidis	9	g,m	–			2002	France	Human, unclustered		XENT-1	PT4		LT2	No	A1-A2	Ent1-Ent2-Ent3-Ent4-Ent5-Ent6-Ent7-Ent8	EntB0-EntB1-EntB2-EntB3-EntB4-EntB5-EntB6
SE89-316	CDC B7108	IP (FNRC)	enterica	enterica	Enteritidis	9	g,m	–			1986	USA	Pork meat	ST11	XENT-2	V66	En1	LT2	No	A1-A2	Ent1-Ent2var1-Ent3-Ent4-Ent5-Ent6-Ent7-Ent8	EntB0-EntB1-EntB2-EntB3-EntB4-EntB5-EntB6-EntB7-EntB8-EntB8-EntB9
SE89-324	CDC SSU9257	IP (FNRC)	enterica	enterica	Enteritidis	9	g,m	–			<1988	USA	Human	ST11		V35	En5	LT2	No	A1-A2	Ent1-Ent2var1-Ent3-Ent4-Ent5-Ent6-Ent7-Ent9-Ent8	EntB0-EntB1-EntB2-EntB3-EntB4-EntB5-EntB6-EntB7-EntB8-EntB8-EntB9
SE89-320	IVB EN214	IP (FNRC)	enterica	enterica	Enteritidis	9	g,m	–			<1988	Canada	Human	ST11		Vaty	En1	LT2	No	A1-A2	Ent1-Ent2var1-Ent3-Ent4-Ent5-Ent6-Ent7-Ent9-Ent8	EntB0-EntB1-EntB2-EntB3-EntB4-EntB5-EntB6-EntB7-EntB8-EntB8-EntB9
02 6725		IP (FNRC)	enterica	enterica	Enteritidis	9	g,m	–			2002	France	Human, unclustered	ST11	XENT-2	PT8		LT2	No	A1-A2	Ent1-Ent2var1-Ent3-Ent4-Ent5-Ent6-Ent7-Ent9-Ent8	EntB0-EntB1-EntB2-EntB3-EntB4-EntB5-EntB6-EntB7-EntB8-EntB8-EntB9
15-59		IP (FNRC)	enterica	enterica	Enteritidis	9	g,m	–			1959	France	Human, unclustered	ST11	XENT-2			LT2	No	A1-A2	Ent1-Ent2var1-Ent3-Ent4-Ent5-Ent6-Ent7-Ent9-Ent8	EntB0-EntB1-EntB2-EntB3-EntB4-EntB5-EntB6-EntB7-EntB8-EntB8-EntB9
12-56		IP (FNRC)	enterica	enterica	Enteritidis	9	g,m	–			1956	France	Human	ST11				LT2	No	A1-A2	Ent1-Ent2var1-Ent3-Ent4-Ent5-Ent6-Ent7-Ent9-Ent8	EntB0-EntB1-EntB2-EntB3-EntB4-EntB5-EntB6-EntB7-EntB8-EntB8-EntB9
02 8029		IP (FNRC)	enterica	enterica	Enteritidis	9	g,m	–			2002	France	Human, unclustered		XENT-2	PT14b		LT2	No	A1-A2	Ent1-Ent2var1-Ent3-Ent4-Ent5-Ent6-Ent7-Ent9-Ent8	EntB0-EntB1-EntB2-EntB3-EntB4-EntB5-EntB6-EntB7-EntB8-EntB8-EntB9
02 13		IP (FNRC)	enterica	enterica	Enteritidis	9	g,m	–			2002	France	Human, unclustered		XENT-2	PT8		LT2	No	A1-A2	Ent1-Ent2var1-Ent3-Ent4-Ent5-Ent6-Ent7-Ent9-Ent8	EntB0-EntB1-EntB2-EntB3-EntB4-EntB5-EntB6-EntB7-EntB8-EntB8-EntB9
02 3703		IP (FNRC)	enterica	enterica	Enteritidis	9	g,m	–			2002	France	Human, unclustered		XENT-2	PT8		LT2	No	A1-A2	Ent1-Ent2var1-Ent3-Ent4-Ent5-Ent6-Ent7-Ent9-Ent8	EntB0-EntB1-EntB2-EntB3-EntB4-EntB5-EntB6-EntB7-EntB8-EntB8-EntB9
02 3922		IP (FNRC)	enterica	enterica	Enteritidis	9	g,m	–			2002	France	Human, unclustered		XENT-2	PT8		LT2	No	A1-A2	Ent1-Ent2var1-Ent3-Ent4-Ent5-Ent6-Ent7-Ent9-Ent8	EntB0-EntB1-EntB2-EntB3-EntB4-EntB5-EntB6-EntB7-EntB8-EntB8-EntB9
02 4232		IP (FNRC)	enterica	enterica	Enteritidis	9	g,m	–			2002	France	Human, unclustered		XENT-4	PT8		LT2	No	A1-A2	Ent1-Ent2var1-Ent3-Ent4-Ent5-Ent6-Ent7-Ent9-Ent8	EntB0-EntB1-EntB2-EntB3-EntB4-EntB5-EntB6-EntB7-EntB8-EntB8-EntB9
02 4775		IP (FNRC)	enterica	enterica	Enteritidis	9	g,m	–			2002	France	Human, unclustered		XENT-2	PT8		LT2	No	A1-A2	Ent1-Ent2var1-Ent3-Ent4-Ent5-Ent6-Ent7-Ent9-Ent8	EntB0-EntB1-EntB2-EntB3-EntB4-EntB5-EntB6-EntB7-EntB8-EntB8-EntB9
02 4834		IP (FNRC)	enterica	enterica	Enteritidis	9	g,m	–			2002	France	Human, unclustered		XENT-2	PT8		LT2	No	A1-A2	Ent1-Ent2var1-Ent3-Ent4-Ent5-Ent6-Ent7-Ent9-Ent8	EntB0-EntB1-EntB2-EntB3-EntB4-EntB5-EntB6-EntB7-EntB8-EntB8-EntB9
02 5393		IP (FNRC)	enterica	enterica	Enteritidis	9	g,m	–			2002	France	Human, unclustered		XENT-2	PT8		LT2	No	A1-A2	Ent1-Ent2var1-Ent3-Ent4-Ent5-Ent6-Ent7-Ent9-Ent8	EntB0-EntB1-EntB2-EntB3-EntB4-EntB5-EntB6-EntB7-EntB8-EntB8-EntB9
02 5525		IP (FNRC)	enterica	enterica	Enteritidis	9	g,m	–			2002	France	Human, unclustered		XENT-2	PT8		LT2	No	A1-A2	Ent1-Ent2var1-Ent3-Ent4-Ent5-Ent6-Ent7-Ent9-Ent8	EntB0-EntB1-EntB2-EntB3-EntB4-EntB5-EntB6-EntB7-EntB8-EntB8-EntB9
02 5620		IP (FNRC)	enterica	enterica	Enteritidis	9	g,m	–			2002	France	Human, unclustered		XENT-12	PT8		LT2	No	A1-A2	Ent1-Ent2var1-Ent3-Ent4-Ent5-Ent6-Ent7-Ent9-Ent8	EntB0-EntB1-EntB2-EntB3-EntB4-EntB5-EntB6-EntB7-EntB8-EntB8-EntB9
02 7033		IP (FNRC)	enterica	enterica	Enteritidis	9	g,m	–			2002	France	Human, unclustered		XENT-2	PT8		LT2	No	A1-A2	Ent1-Ent2var1-Ent3-Ent4-Ent5-Ent6-Ent7-Ent9-Ent8	EntB0-EntB1-EntB2-EntB3-EntB4-EntB5-EntB6-EntB7-EntB8-EntB8-EntB9
02 7584		IP (FNRC)	enterica	enterica	Enteritidis	9	g,m	–			2002	France	Human, unclustered		XENT-2	PT8		LT2	No	A1-A2	Ent1-Ent2var1-Ent3-Ent4-Ent5-Ent6-Ent7-Ent9-Ent8	EntB0-EntB1-EntB2-EntB3-EntB4-EntB5-EntB6-EntB7-EntB8-EntB8-EntB9
02 7999		IP (FNRC)	enterica	enterica	Enteritidis	9	g,m	–			2002	France	Human, unclustered		XENT-2	PT8		LT2	No	A1-A2	Ent1-Ent2var1-Ent3-Ent4-Ent5-Ent6-Ent7-Ent9-Ent8	EntB0-EntB1-EntB2-EntB3-EntB4-EntB5-EntB6-EntB7-EntB8-EntB8-EntB9
02 9053		IP (FNRC)	enterica	enterica	Enteritidis	9	g,m	–			2002	France	Human, unclustered		XENT-2	PT8		LT2	No	A1-A2	Ent1-Ent2var1-Ent3-Ent4-Ent5-Ent6-Ent7-Ent9-Ent8	EntB0-EntB1-EntB2-EntB3-EntB4-EntB5-EntB6-EntB7-EntB8-EntB8-EntB9
SE87-726		IP (FNRC)	enterica	enterica	Enteritidis	9	g,m	–			1980	France	Human, unclustered			Vaty		LT2	No	A1-A2	Ent1-Ent2var1-Ent3-Ent4-Ent5-Ent6-Ent7-Ent9-Ent8	EntB0-EntB1-EntB2-EntB3-EntB4-EntB5-EntB6-EntB7-EntB8-EntB8-EntB9
SE89-253		IP (FNRC)	enterica	enterica	Enteritidis	9	g,m	–			1989	France	Human, unclustered		XENT-2	V66		LT2	No	A1-A2	Ent1-Ent2var1-Ent3-Ent4-Ent5-Ent6-Ent7-Ent9-Ent8	EntB0-EntB1-EntB2-EntB3-EntB4-EntB5-EntB6-EntB7-EntB8-EntB8-EntB9
01 3970		IP (FNRC)	enterica	enterica	Enteritidis	9	g,m	–			2001	France	Human, cluster C		XENT-2	PT8		LT2	No	A1-A2	Ent1-Ent2var1-Ent3-Ent4-Ent5-Ent6-Ent7-Ent9-Ent8	EntB0-EntB1-EntB2-EntB3-EntB4-EntB5-EntB6-EntB7-EntB8-EntB8-EntB9
01 4050		IP (FNRC)	enterica	enterica	Enteritidis	9	g,m	–			2001	France	Human, cluster C		XENT-2	PT8		LT2	No	A1-A2	Ent1-Ent2var1-Ent3-Ent4-Ent5-Ent6-Ent7-Ent9-Ent8	EntB0-EntB1-EntB2-EntB3-EntB4-EntB5-EntB6-EntB7-EntB8-EntB8-EntB9
01 4118		IP (FNRC)	enterica	enterica	Enteritidis	9	g,m	–			2001	France	Human, cluster C		XENT-2	PT8		LT2	No	A1-A2	Ent1-Ent2var1-Ent3-Ent4-Ent5-Ent6-Ent7-Ent9-Ent8	EntB0-EntB1-EntB2-EntB3-EntB4-EntB5-EntB6-EntB7-EntB8-EntB8-EntB9
01 5184		IP (FNRC)	enterica	enterica	Enteritidis	9	g,m	–			2001	France	Raw milk cheese, cluster C		XENT-2	PT8		LT2	No	A1-A2	Ent1-Ent2var1-Ent3-Ent4-Ent5-Ent6-Ent7-Ent9-Ent8	EntB0-EntB1-EntB2-EntB3-EntB4-EntB5-EntB6-EntB7-EntB8-EntB8-EntB9
01 5200		IP (FNRC)	enterica	enterica	Enteritidis	9	g,m	–			2001	France	Human, cluster C		XENT-2	PT8		LT2	No	A1-A2	Ent1-Ent2var1-Ent3-Ent4-Ent5-Ent6-Ent7-Ent9-Ent8	EntB0-EntB1-EntB2-EntB3-EntB4-EntB5-EntB6-EntB7-EntB8-EntB8-EntB9
01 6091		IP (FNRC)	enterica	enterica	Enteritidis	9	g,m	–			2001	France	Human, cluster C		XENT-2	PT8		LT2	No	A1-A2	Ent1-Ent2var1-Ent3-Ent4-Ent5-Ent6-Ent7-Ent9-Ent8	EntB0-EntB1-EntB2-EntB3-EntB4-EntB5-EntB6-EntB7-EntB8-EntB8-EntB9
01 6649		IP (FNRC)	enterica	enterica	Enteritidis	9	g,m	–			2001	France	Raw milk cheese, cluster D		XENT-2	PT8		LT2	No	A1-A2	Ent1-Ent2var1-Ent3-Ent4-Ent5-Ent6-Ent7-Ent9-Ent8	EntB0-EntB1-EntB2-EntB3-EntB4-EntB5-EntB6-EntB7-EntB8-EntB8-EntB9
01 8107		IP (FNRC)	enterica	enterica	Enteritidis	9	g,m	–			2001	France	Raw milk cheese, cluster D		XENT-2	PT8		LT2	No	A1-A2	Ent1-Ent2var1-Ent3-Ent4-Ent5-Ent6-Ent7-Ent9-Ent8	EntB0-EntB1-EntB2-EntB3-EntB4-EntB5-EntB6-EntB7-EntB8-EntB8-EntB9
01 8112		IP (FNRC)	enterica	enterica	Enteritidis	9	g,m	–			2001	France	Raw milk, cluster D		XENT-2	PT8		LT2	No	A1-A2	Ent1-Ent2var1-Ent3-Ent4-Ent5-Ent6-Ent7-Ent9-Ent8	EntB0-EntB1-EntB2-EntB3-EntB4-EntB5-EntB6-EntB7-EntB8-EntB8-EntB9
01 8389		IP (FNRC)	enterica	enterica	Enteritidis	9	g,m	–			2001	France	Human, cluster D		XENT-2	PT8		LT2	No	A1-A2	Ent1-Ent2var1-Ent3-Ent4-Ent5-Ent6-Ent7-Ent9-Ent8	EntB0-EntB1-EntB2-EntB3-EntB4-EntB5-EntB6-EntB7-EntB8-EntB8-EntB9
01 8567		IP (FNRC)	enterica	enterica	Enteritidis	9	g,m	–			2001	France	Milk filter, cluster D		XENT-2	PT8		LT2	No	A1-A2	Ent1-Ent2var1-Ent3-Ent4-Ent5-Ent6-Ent7-Ent9-Ent8	EntB0-EntB1-EntB2-EntB3-EntB4-EntB5-EntB6-EntB7-EntB8-EntB8-EntB9
01 8568		IP (FNRC)	enterica	enterica	Enteritidis	9	g,m	–			2001	France	Feeding water, cluster D		XENT-2	PT8		LT2	No	A1-A2	Ent1-Ent2var1-Ent3-Ent4-Ent5-Ent6-Ent7-Ent9-Ent8	EntB0-EntB1-EntB2-EntB3-EntB4-EntB5-EntB6-EntB7-EntB8-EntB8-EntB9
01 8574		IP (FNRC)	enterica	enterica	Enteritidis	9	g,m	–			2001	France	Raw milk, cluster D		XENT-2	PT8		LT2	No	A1-A2	Ent1-Ent2var1-Ent3-Ent4-Ent5-Ent6-Ent7-Ent9-Ent8	EntB0-EntB1-EntB2-EntB3-EntB4-EntB5-EntB6-EntB7-EntB8-EntB8-EntB9
01 8575		IP (FNRC)	enterica	enterica	Enteritidis	9	g,m	–			2001	France	Raw milk, cluster D		XENT-2	PT8		LT2	No	A1-A2	Ent1-Ent2var1-Ent3-Ent4-Ent5-Ent6-Ent7-Ent9-Ent8	EntB0-EntB1-EntB2-EntB3-EntB4-EntB5-EntB6-EntB7-EntB8-EntB8-EntB9
03 3459		IP (FNRC)	enterica	enterica	Enteritidis	9	g,m	–			2003	France	Human, cluster E		XENT-2	PT14b		LT2	No	A1-A2	Ent1-Ent2var1-Ent3-Ent4-Ent5-Ent6-Ent7-Ent9-Ent8	EntB0-EntB1-EntB2-EntB3-EntB4-EntB5-EntB6-EntB7-EntB8-EntB8-EntB9
03 3460		IP (FNRC)	enterica	enterica	Enteritidis	9	g,m	–			2003	France	Human, cluster E		XENT-2	PT14b		LT2	No	A1-A2	Ent1-Ent2var1-Ent3-Ent4-Ent5-Ent6-Ent7-Ent9-Ent8	EntB0-EntB1-EntB2-EntB3-EntB4-EntB5-EntB6-EntB7-EntB8-EntB8-EntB9
03 3527		IP (FNRC)	enterica	enterica	Enteritidis	9	g,m	–			2003	France	Human, cluster E		XENT-2	PT14b		LT2	No	A1-A2	Ent1-Ent2var1-Ent3-Ent4-Ent5-Ent6-Ent7-Ent9-Ent8	EntB0-EntB1-EntB2-EntB3-EntB4-EntB5-EntB6-EntB7-EntB8-EntB8-EntB9
03 3697		IP (FNRC)	enterica	enterica	Enteritidis	9	g,m	–			2003	France	Human, cluster E		XENT-2	PT14b		LT2	No	A1-A2	Ent1-Ent2var1-Ent3-Ent4-Ent5-Ent6-Ent7-Ent9-Ent8	EntB0-EntB1-EntB2-EntB3-EntB4-EntB5-EntB6-EntB7-EntB8-EntB8-EntB9
03 3698		IP (FNRC)	enterica	enterica	Enteritidis	9	g,m	–			2003	France	Human, cluster E		XENT-2	PT14b		LT2	No	A1-A2	Ent1-Ent2var1-Ent3-Ent4-Ent5-Ent6-Ent7-Ent9-Ent8	EntB0-EntB1-EntB2-EntB3-EntB4-EntB5-EntB6-EntB7-EntB8-EntB8-EntB9
03 4022		IP (FNRC)	enterica	enterica	Enteritidis	9	g,m	–			2003	France	Human, cluster E		XENT-2	PT14b		LT2	No	A1-A2	Ent1-Ent2var1-Ent3-Ent4-Ent5-Ent6-Ent7-Ent9-Ent8	EntB0-EntB1-EntB2-EntB3-EntB4-EntB5-EntB6-EntB7-EntB8-EntB8-EntB9
03 4162		IP (FNRC)	enterica	enterica	Enteritidis	9	g,m	–			2003	France	Spring roll, cluster E		XENT-2	PT14b		LT2	No	A1-A2	Ent1-Ent2var1-Ent3-Ent4-Ent5-Ent6-Ent7-Ent9-Ent8	EntB0-EntB1-EntB2-EntB3-EntB4-EntB5-EntB6-EntB7-EntB8-EntB8-EntB9
03 4163		IP (FNRC)	enterica	enterica	Enteritidis	9	g,m	–			2003	France	Spring roll, cluster E		XENT-2	PT14b		LT2	No	A1-A2	Ent1-Ent2var1-Ent3-Ent4-Ent5-Ent6-Ent7-Ent9-Ent8	EntB0-EntB1-EntB2-EntB3-EntB4-EntB5-EntB6-EntB7-EntB8-EntB8-EntB9
03 4164		IP (FNRC)	enterica	enterica	Enteritidis	9	g,m	–			2003	France	Spring roll, cluster E		XENT-2	PT14b		LT2	No	A1-A2	Ent1-Ent2var1-Ent3-Ent4-Ent5-Ent6-Ent7-Ent9-Ent8	EntB0-EntB1-EntB2-EntB3-EntB4-EntB5-EntB6-EntB7-EntB8-EntB8-EntB9
03 4165		IP (FNRC)	enterica	enterica	Enteritidis	9	g,m	–			2003	France	Broiler, cluster E		XENT-2	PT14b		LT2	No	A1-A2	Ent1-Ent2var1-Ent3-Ent4-Ent5-Ent6-Ent7-Ent9-Ent8	EntB0-EntB1-EntB2-EntB3-EntB4-EntB5-EntB6-EntB7-EntB8-EntB8-EntB9
02 3211		IP (FNRC)	enterica	enterica	Enteritidis	9	g,m	–			2002	France	Human, unclustered	ST11	XENT-1	PT35		LT2	No	A1-A2	Ent1-Ent2-Ent3-Ent4-Ent5-Ent6-Ent7-Ent8	EntB0-EntB1-EntB2-EntB3-EntB4-EntB5-EntB6-EntB7-EntB8-EntB9
02 3368		IP (FNRC)	enterica	enterica	Enteritidis	9	g,m	–			2002	France	Human, unclustered	ST11	XENT-3	PT6		LT2	No	A1-A2	Ent1-Ent2-Ent3-Ent4-Ent5-Ent6-Ent7-Ent8	EntB0-EntB1-EntB2-EntB3-EntB4-EntB5-EntB6-EntB7-EntB8-EntB9
02 7716		IP (FNRC)	enterica	enterica	Enteritidis	9	g,m	–			2002	France	Human, unclustered	ST11	XENT-1	PT4		LT2	No	A1-A2	Ent1-Ent2-Ent3-Ent4-Ent5-Ent6-Ent7-Ent8	EntB0-EntB1-EntB2-EntB3-EntB4-EntB5-EntB6-EntB7-EntB8-EntB9
02 8815		IP (FNRC)	enterica	enterica	Enteritidis	9	g,m	–			2002	France	Human, unclustered	ST11	XENT-6	PT21		LT2	No	A1-A2	Ent1-Ent2-Ent3-Ent4-Ent5-Ent6-Ent7-Ent8	EntB0-EntB1-EntB2-EntB3-EntB4-EntB5-EntB6-EntB7-EntB8-EntB9
19-57		IP (FNRC)	enterica	enterica	Enteritidis	9	g,m	–			1957	France	Human, unclustered	ST11	XENT-1			LT2	No	A1-A2	Ent1-Ent2-Ent3-Ent4-Ent5-Ent6-Ent7-Ent8	EntB0-EntB1-EntB2-EntB3-EntB4-EntB5-EntB6-EntB7-EntB8-EntB9
8-56		IP (FNRC)	enterica	enterica	Enteritidis	9	g,m	–			1956	France	Human, unclustered	ST11	XENT-19			LT2	No	A1-A2	Ent1-Ent2-Ent3-Ent4-Ent5-Ent6-Ent7-Ent9-Ent8	EntB0-EntB1-EntB2-EntB3-EntB4-EntB5-EntB6-EntB7-EntB8-EntB9
02 7185		IP (FNRC)	enterica	enterica	Enteritidis	9	g,m	–			2002	France	Human, unclustered	ST11	XENT-8	PT4		LT2	No	A1-A2	Ent1-Ent2-Ent3-Ent4-Ent5-Ent7-Ent8	EntB0-EntB1-EntB2-EntB3-EntB4-EntB5-EntB6-EntB7-EntB8-EntB9
02 3788		IP (FNRC)	enterica	enterica	Enteritidis	9	g,m	–			2002	France	Human, unclustered	ST616	XENT-1	PT4		LT2	No	A1-A2	Ent1-Ent2-Ent3-Ent4-Ent5-Ent6-Ent7-Ent8	EntB0-EntB1-EntB2-EntB3-EntB4-EntB5-EntB6-EntB7-EntB8-EntB9
02 4884		IP (FNRC)	enterica	enterica	Enteritidis	9	g,m	–			2002	France	Human, unclustered	ST640	XENT-1	PT1		LT2	No	A1-A2	Ent1-Ent2-Ent3-Ent4-Ent5-Ent6-Ent7-Ent8	EntB0-EntB1-EntB2-EntB3-EntB4-EntB5-EntB6-EntB7-EntB8-EntB9
02 4550		IP (FNRC)	enterica	enterica	Enteritidis	9	g,m	–			2002	France	Human, unclustered		XENT-5	PT1aty		LT2	No	A1-A2	Ent1-Ent2-Ent3-Ent4-Ent4-Ent5-Ent6-Ent7-Ent8	EntB0-EntB1-EntB2-EntB3-EntB4-EntB5-EntB6-EntB7-EntB8-EntB9
02 5315		IP (FNRC)	enterica	enterica	Enteritidis	9	g,m	–			2002	France	Human, unclustered		XENT-5	PT1aty		LT2	No	A1-A2	Ent1-Ent2-Ent3-Ent4-Ent4-Ent5-Ent6-Ent7-Ent8	EntB0-EntB1-EntB2-EntB3-EntB4-EntB5-EntB6-EntB7-EntB8-EntB9
02 131		IP (FNRC)	enterica	enterica	Enteritidis	9	g,m	–			2002	France	Human, unclustered		XENT-1	PT4		LT2	No	A1-A2	Ent1-Ent2-Ent3-Ent4-Ent5-Ent6-Ent7-Ent8	EntB0-EntB1-EntB2-EntB3-EntB4-EntB5-EntB6-EntB7-EntB8-EntB9
02 387		IP (FNRC)	enterica	enterica	Enteritidis	9	g,m	–			2002	France	Human, unclustered		XENT-1	PT4		LT2	No	A1-A2	Ent1-Ent2-Ent3-Ent4-Ent5-Ent6-Ent7-Ent8	EntB0-EntB1-EntB2-EntB3-EntB4-EntB5-EntB6-EntB7-EntB8-EntB9
02 847		IP (FNRC)	enterica	enterica	Enteritidis	9	g,m	–			2002	France	Human, unclustered		XENT-1	PT4		LT2	No	A1-A2	Ent1-Ent2-Ent3-Ent4-Ent5-Ent6-Ent7-Ent8	EntB0-EntB1-EntB2-EntB3-EntB4-EntB5-EntB6-EntB7-EntB8-EntB9
02 990		IP (FNRC)	enterica	enterica	Enteritidis	9	g,m	–			2002	France	Human, unclustered		XENT-1	PT4		LT2	No	A1-A2	Ent1-Ent2-Ent3-Ent4-Ent5-Ent6-Ent7-Ent8	EntB0-EntB1-EntB2-EntB3-EntB4-EntB5-EntB6-EntB7-EntB8-EntB9
02 1169		IP (FNRC)	enterica	enterica	Enteritidis	9	g,m	–			2002	France	Human, unclustered		XENT-1	PT1		LT2	No	A1-A2	Ent1-Ent2-Ent3-Ent4-Ent5-Ent6-Ent7-Ent8	EntB0-EntB1-EntB2-EntB3-EntB4-EntB5-EntB6-EntB7-EntB8-EntB9
02 1282		IP (FNRC)	enterica	enterica	Enteritidis	9	g,m	–			2002	France	Human, unclustered		XENT-1	PT1		LT2	No	A1-A2	Ent1-Ent2-Ent3-Ent4-Ent5-Ent6-Ent7-Ent8	EntB0-EntB1-EntB2-EntB3-EntB4-EntB5-EntB6-EntB7-EntB8-EntB9
02 1442		IP (FNRC)	enterica	enterica	Enteritidis	9	g,m	–			2002	France	Human, unclustered		XENT-1	PT4		LT2	No	A1-A2	Ent1-Ent2-Ent3-Ent4-Ent5-Ent6-Ent7-Ent8	EntB0-EntB1-EntB2-EntB3-EntB4-EntB5-EntB6-EntB7-EntB8-EntB9
02 2478		IP (FNRC)	enterica	enterica	Enteritidis	9	g,m	–			2002	France	Human, unclustered		XENT-1	PT4		LT2	No	A1-A2	Ent1-Ent2-Ent3-Ent4-Ent5-Ent6-Ent7-Ent8	EntB0-EntB1-EntB2-EntB3-EntB4-EntB5-EntB6-EntB7-EntB8-EntB9
02 2548		IP (FNRC)	enterica	enterica	Enteritidis	9	g,m	–			2002	France	Human, unclustered		XENT-1	PT4		LT2	No	A1-A2	Ent1-Ent2-Ent3-Ent4-Ent5-Ent6-Ent7-Ent8	EntB0-EntB1-EntB2-EntB3-EntB4-EntB5-EntB6-EntB7-EntB8-EntB9
02 2625		IP (FNRC)	enterica	enterica	Enteritidis	9	g,m	–			2002	France	Human, unclustered		XENT-17	PT4		LT2	No	A1-A2	Ent1-Ent2-Ent3-Ent4-Ent5-Ent6-Ent7-Ent8	EntB0-EntB1-EntB2-EntB3-EntB4-EntB5-EntB6-EntB7-EntB8-EntB9
02 2754		IP (FNRC)	enterica	enterica	Enteritidis	9	g,m	–			2002	France	Human, unclustered		XENT-1	PT4		LT2	No	A1-A2	Ent1-Ent2-Ent3-Ent4-Ent5-Ent6-Ent7-Ent8	EntB0-EntB1-EntB2-EntB3-EntB4-EntB5-EntB6-EntB7-EntB8-EntB9
02 2853		IP (FNRC)	enterica	enterica	Enteritidis	9	g,m	–			2002	France	Human, unclustered		XENT-1	PT4		LT2	No	A1-A2	Ent1-Ent2-Ent3-Ent4-Ent5-Ent6-Ent7-Ent8	EntB0-EntB1-EntB2-EntB3-EntB4-EntB5-EntB6-EntB7-EntB8-EntB9
02 2935		IP (FNRC)	enterica	enterica	Enteritidis	9	g,m	–			2002	France	Human, unclustered		XENT-14	PT6a		LT2	No	A1-A2	Ent1-Ent2-Ent3-Ent4-Ent5-Ent6-Ent7-Ent8	EntB0-EntB1-EntB2-EntB3-EntB4-EntB5-EntB6-EntB7-EntB8-EntB9
02 3562		IP (FNRC)	enterica	enterica	Enteritidis	9	g,m	–			2002	France	Human, unclustered		XENT-1	PT1		LT2	No	A1-A2	Ent1-Ent2-Ent3-Ent4-Ent5-Ent6-Ent7-Ent8	EntB0-EntB1-EntB2-EntB3-EntB4-EntB5-EntB6-EntB7-EntB8-EntB9
02 3629		IP (FNRC)	enterica	enterica	Enteritidis	9	g,m	–			2002	France	Human, unclustered		XENT-1	PT4		LT2	No	A1-A2	Ent1-Ent2-Ent3-Ent4-Ent5-Ent6-Ent7-Ent8	EntB0-EntB1-EntB2-EntB3-EntB4-EntB5-EntB6-EntB7-EntB8-EntB9
02 3851		IP (FNRC)	enterica	enterica	Enteritidis	9	g,m	–			2002	France	Human, unclustered		XENT-1	PT4		LT2	No	A1-A2	Ent1-Ent2-Ent3-Ent4-Ent5-Ent6-Ent7-Ent8	EntB0-EntB1-EntB2-EntB3-EntB4-EntB5-EntB6-EntB7-EntB8-EntB9
02 4030		IP (FNRC)	enterica	enterica	Enteritidis	9	g,m	–			2002	France	Human, unclustered		XENT-1	PT4		LT2	No	A1-A2	Ent1-Ent2-Ent3-Ent4-Ent5-Ent6-Ent7-Ent8	EntB0-EntB1-EntB2-EntB3-EntB4-EntB5-EntB6-EntB7-EntB8-EntB9
02 4167		IP (FNRC)	enterica	enterica	Enteritidis	9	g,m	–			2002	France	Human, unclustered		XENT-13	PT6a		LT2	No	A1-A2	Ent1-Ent2-Ent3-Ent4-Ent5-Ent6-Ent7-Ent8	EntB0-EntB1-EntB2-EntB3-EntB4-EntB5-EntB6-EntB7-EntB8-EntB9
02 4281		IP (FNRC)	enterica	enterica	Enteritidis	9	g,m	–			2002	France	Human, unclustered		XENT-1	PT4		LT2	No	A1-A2	Ent1-Ent2-Ent3-Ent4-Ent5-Ent6-Ent7-Ent8	EntB0-EntB1-EntB2-EntB3-EntB4-EntB5-EntB6-EntB7-EntB8-EntB9
02 4348		IP (FNRC)	enterica	enterica	Enteritidis	9	g,m	–			2002	France	Human, unclustered		XENT-1	PT4a		LT2	No	A1-A2	Ent1-Ent2-Ent3-Ent4-Ent5-Ent6-Ent7-Ent8	EntB0-EntB1-EntB2-EntB3-EntB4-EntB5-EntB6-EntB7-EntB8-EntB9
02 4432		IP (FNRC)	enterica	enterica	Enteritidis	9	g,m	–			2002	France	Human, unclustered		XENT-1	PT4		LT2	No	A1-A2	Ent1-Ent2-Ent3-Ent4-Ent5-Ent6-Ent7-Ent8	EntB0-EntB1-EntB2-EntB3-EntB4-EntB5-EntB6-EntB7-EntB8-EntB9
02 4487		IP (FNRC)	enterica	enterica	Enteritidis	9	g,m	–			2002	France	Human, unclustered		XENT-1	PT4		LT2	No	A1-A2	Ent1-Ent2-Ent3-Ent4-Ent5-Ent6-Ent7-Ent8	EntB0-EntB1-EntB2-EntB3-EntB4-EntB5-EntB6-EntB7-EntB8-EntB9
02 4633		IP (FNRC)	enterica	enterica	Enteritidis	9	g,m	–			2002	France	Human, unclustered		XENT-1	PT4		LT2	No	A1-A2	Ent1-Ent2-Ent3-Ent4-Ent5-Ent6-Ent7-Ent8	EntB0-EntB1-EntB2-EntB3-EntB4-EntB5-EntB6-EntB7-EntB8-EntB9
02 4695		IP (FNRC)	enterica	enterica	Enteritidis	9	g,m	–			2002	France	Human, unclustered		XENT-1	PT22aty		LT2	No	A1-A2	Ent1-Ent2-Ent3-Ent4-Ent5-Ent6-Ent7-Ent8	EntB0-EntB1-EntB2-EntB3-EntB4-EntB5-EntB6-EntB7-EntB8-EntB9
02 5032		IP (FNRC)	enterica	enterica	Enteritidis	9	g,m	–			2002	France	Human, unclustered		XENT-11	PT1aty		LT2	No	A1-A2	Ent1-Ent2-Ent3-Ent4-Ent5-Ent6-Ent7-Ent8	EntB0-EntB1-EntB2-EntB3-EntB4-EntB5-EntB6-EntB7-EntB8-EntB9
02 5123		IP (FNRC)	enterica	enterica	Enteritidis	9	g,m	–			2002	France	Human, unclustered		XENT-1	PT4		LT2	No	A1-A2	Ent1-Ent2-Ent3-Ent4-Ent5-Ent6-Ent7-Ent8	EntB0-EntB1-EntB2-EntB3-EntB4-EntB5-EntB6-EntB7-EntB8-EntB9
02 5245		IP (FNRC)	enterica	enterica	Enteritidis	9	g,m	–			2002	France	Human, unclustered		XENT-1	PT1		LT2	No	A1-A2	Ent1-Ent2-Ent3-Ent4-Ent5-Ent6-Ent7-Ent8	EntB0-EntB1-EntB2-EntB3-EntB4-EntB5-EntB6-EntB7-EntB8-EntB9
02 5676		IP (FNRC)	enterica	enterica	Enteritidis	9	g,m	–			2002	France	Human, unclustered		XENT-1	PT1		LT2	No	A1-A2	Ent1-Ent2-Ent3-Ent4-Ent5-Ent6-Ent7-Ent8	EntB0-EntB1-EntB2-EntB3-EntB4-EntB5-EntB6-EntB7-EntB8-EntB9
02 5884		IP (FNRC)	enterica	enterica	Enteritidis	9	g,m	–			2002	France	Human, unclustered		XENT-7	PT4		LT2	No	A1-A2	Ent1-Ent2-Ent3-Ent4-Ent5-Ent6-Ent7-Ent8	EntB0-EntB1-EntB2-EntB3-EntB4-EntB5-EntB6-EntB7-EntB8-EntB9
02 6047		IP (FNRC)	enterica	enterica	Enteritidis	9	g,m	–			2002	France	Human, unclustered		XENT-1	PT24		LT2	No	A1-A2	Ent1-Ent2-Ent3-Ent4-Ent5-Ent6-Ent7-Ent8	EntB0-EntB1-EntB2-EntB3-EntB4-EntB5-EntB6-EntB7-EntB8-EntB9
02 6183		IP (FNRC)	enterica	enterica	Enteritidis	9	g,m	–			2002	France	Human, unclustered		XENT-9	RDNC		LT2	No	A1-A2	Ent1-Ent2-Ent3-Ent4-Ent5-Ent6-Ent7-Ent8	EntB0-EntB1-EntB2-EntB3-EntB4-EntB5-EntB6-EntB7-EntB8-EntB9
02 6304		IP (FNRC)	enterica	enterica	Enteritidis	9	g,m	–			2002	France	Human, unclustered		XENT-1	PT4		LT2	No	A1-A2	Ent1-Ent2-Ent3-Ent4-Ent5-Ent6-Ent7-Ent8	EntB0-EntB1-EntB2-EntB3-EntB4-EntB5-EntB6-EntB7-EntB8-EntB9
02 6367		IP (FNRC)	enterica	enterica	Enteritidis	9	g,m	–			2002	France	Human, unclustered		XENT-1	PT4		LT2	No	A1-A2	Ent1-Ent2-Ent3-Ent4-Ent5-Ent6-Ent7-Ent8	EntB0-EntB1-EntB2-EntB3-EntB4-EntB5-EntB6-EntB7-EntB8-EntB9
02 6589		IP (FNRC)	enterica	enterica	Enteritidis	9	g,m	–			2002	France	Human, unclustered		XENT-1	PT4		LT2	No	A1-A2	Ent1-Ent2-Ent3-Ent4-Ent5-Ent6-Ent7-Ent8	EntB0-EntB1-EntB2-EntB3-EntB4-EntB5-EntB6-EntB7-EntB8-EntB9
02 6639		IP (FNRC)	enterica	enterica	Enteritidis	9	g,m	–			2002	France	Human, unclustered		XENT-1	PT1		LT2	No	A1-A2	Ent1-Ent2-Ent3-Ent4-Ent5-Ent6-Ent7-Ent8	EntB0-EntB1-EntB2-EntB3-EntB4-EntB5-EntB6-EntB7-EntB8-EntB9
02 6792		IP (FNRC)	enterica	enterica	Enteritidis	9	g,m	–			2002	France	Human, unclustered		XENT-1	PT4		LT2	No	A1-A2	Ent1-Ent2-Ent3-Ent4-Ent5-Ent6-Ent7-Ent8	EntB0-EntB1-EntB2-EntB3-EntB4-EntB5-EntB6-EntB7-EntB8-EntB9
02 7408		IP (FNRC)	enterica	enterica	Enteritidis	9	g,m	–			2002	France	Human, unclustered		XENT-1	PT4		LT2	No	A1-A2	Ent1-Ent2-Ent3-Ent4-Ent5-Ent6-Ent7-Ent8	EntB0-EntB1-EntB2-EntB3-EntB4-EntB5-EntB6-EntB7-EntB8-EntB9
02 7638		IP (FNRC)	enterica	enterica	Enteritidis	9	g,m	–			2002	France	Human, unclustered		XENT-1	PT4		LT2	No	A1-A2	Ent1-Ent2-Ent3-Ent4-Ent5-Ent6-Ent7-Ent8	EntB0-EntB1-EntB2-EntB3-EntB4-EntB5-EntB6-EntB7-EntB8-EntB9
02 7814		IP (FNRC)	enterica	enterica	Enteritidis	9	g,m	–			2002	France	Human, unclustered		XENT-1	PT4		LT2	No	A1-A2	Ent1-Ent2-Ent3-Ent4-Ent5-Ent6-Ent7-Ent8	EntB0-EntB1-EntB2-EntB3-EntB4-EntB5-EntB6-EntB7-EntB8-EntB9
02 7903		IP (FNRC)	enterica	enterica	Enteritidis	9	g,m	–			2002	France	Human, unclustered		XENT-1	PT1c		LT2	No	A1-A2	Ent1-Ent2-Ent3-Ent4-Ent5-Ent6-Ent7-Ent8	EntB0-EntB1-EntB2-EntB3-EntB4-EntB5-EntB6-EntB7-EntB8-EntB9
02 8110		IP (FNRC)	enterica	enterica	Enteritidis	9	g,m	–			2002	France	Human, unclustered		XENT-1	PT4		LT2	No	A1-A2	Ent1-Ent2-Ent3-Ent4-Ent5-Ent6-Ent7-Ent8	EntB0-EntB1-EntB2-EntB3-EntB4-EntB5-EntB6-EntB7-EntB8-EntB9
02 8173		IP (FNRC)	enterica	enterica	Enteritidis	9	g,m	–			2002	France	Human, unclustered		XENT-1	PT4		LT2	No	A1-A2	Ent1-Ent2-Ent3-Ent4-Ent5-Ent6-Ent7-Ent8	EntB0-EntB1-EntB2-EntB3-EntB4-EntB5-EntB6-EntB7-EntB8-EntB9
02 8270		IP (FNRC)	enterica	enterica	Enteritidis	9	g,m	–			2002	France	Human, unclustered		XENT-1	PT4		LT2	No	A1-A2	Ent1-Ent2-Ent3-Ent4-Ent5-Ent6-Ent7-Ent8	EntB0-EntB1-EntB2-EntB3-EntB4-EntB5-EntB6-EntB7-EntB8-EntB9
02 8511		IP (FNRC)	enterica	enterica	Enteritidis	9	g,m	–			2002	France	Human, unclustered		XENT-1	PT4		LT2	No	A1-A2	Ent1-Ent2-Ent3-Ent4-Ent5-Ent6-Ent7-Ent8	EntB0-EntB1-EntB2-EntB3-EntB4-EntB5-EntB6-EntB7-EntB8-EntB9
02 8584		IP (FNRC)	enterica	enterica	Enteritidis	9	g,m	–			2002	France	Human, unclustered		XENT-1	PT4		LT2	No	A1-A2	Ent1-Ent2-Ent3-Ent4-Ent5-Ent6-Ent7-Ent8	EntB0-EntB1-EntB2-EntB3-EntB4-EntB5-EntB6-EntB7-EntB8-EntB9
02 8694		IP (FNRC)	enterica	enterica	Enteritidis	9	g,m	–			2002	France	Human, unclustered		XENT-1	PT4		LT2	No	A1-A2	Ent1-Ent2-Ent3-Ent4-Ent5-Ent6-Ent7-Ent8	EntB0-EntB1-EntB2-EntB3-EntB4-EntB5-EntB6-EntB7-EntB8-EntB9
02 8912		IP (FNRC)	enterica	enterica	Enteritidis	9	g,m	–			2002	France	Human, unclustered		XENT-1	PT4		LT2	No	A1-A2	Ent1-Ent2-Ent3-Ent4-Ent5-Ent6-Ent7-Ent8	EntB0-EntB1-EntB2-EntB3-EntB4-EntB5-EntB6-EntB7-EntB8-EntB9
02 8984		IP (FNRC)	enterica	enterica	Enteritidis	9	g,m	–			2002	France	Human, unclustered		XENT-1	PT4		LT2	No	A1-A2	Ent1-Ent2-Ent3-Ent4-Ent5-Ent6-Ent7-Ent8	EntB0-EntB1-EntB2-EntB3-EntB4-EntB5-EntB6-EntB7-EntB8-EntB9
02 9121		IP (FNRC)	enterica	enterica	Enteritidis	9	g,m	–			2002	France	Human, unclustered		XENT-13	PT6a		LT2	No	A1-A2	Ent1-Ent2-Ent3-Ent4-Ent5-Ent6-Ent7-Ent8	EntB0-EntB1-EntB2-EntB3-EntB4-EntB5-EntB6-EntB7-EntB8-EntB9
02 9206		IP (FNRC)	enterica	enterica	Enteritidis	9	g,m	–			2002	France	Human, unclustered		XENT-1	PT4a		LT2	No	A1-A2	Ent1-Ent2-Ent3-Ent4-Ent5-Ent6-Ent7-Ent8	EntB0-EntB1-EntB2-EntB3-EntB4-EntB5-EntB6-EntB7-EntB8-EntB9
02 9428		IP (FNRC)	enterica	enterica	Enteritidis	9	g,m	–			2002	France	Human, unclustered		XENT-1	PT4		LT2	No	A1-A2	Ent1-Ent2-Ent3-Ent4-Ent5-Ent6-Ent7-Ent8	EntB0-EntB1-EntB2-EntB3-EntB4-EntB5-EntB6-EntB7-EntB8-EntB9
02 9502		IP (FNRC)	enterica	enterica	Enteritidis	9	g,m	–			2002	France	Human, unclustered		XENT-1	PT4		LT2	No	A1-A2	Ent1-Ent2-Ent3-Ent4-Ent5-Ent6-Ent7-Ent8	EntB0-EntB1-EntB2-EntB3-EntB4-EntB5-EntB6-EntB7-EntB8-EntB9
SE88-383		IP (FNRC)	enterica	enterica	Enteritidis	9	g,m	–			1988	France	Poultry		XENT-1	V33/PT4		LT2	No	A1-A2	Ent1-Ent2-Ent3-Ent4-Ent5-Ent6-Ent7-Ent8	EntB0-EntB1-EntB2-EntB3-EntB4-EntB5-EntB6-EntB7-EntB8-EntB9
SE88-412		IP (FNRC)	enterica	enterica	Enteritidis	9	g,m	–			1988	France	Pintadeau		XENT-1	V33/PT4		LT2	No	A1-A2	Ent1-Ent2-Ent3-Ent4-Ent5-Ent6-Ent7-Ent8	EntB0-EntB1-EntB2-EntB3-EntB4-EntB5-EntB6-EntB7-EntB8-EntB9
SE90-29		IP (FNRC)	enterica	enterica	Enteritidis	9	g,m	–			1990	France	Duck		XENT-1	V45		LT2	No	A1-A2	Ent1-Ent2-Ent3-Ent4-Ent5-Ent6-Ent7-Ent8	EntB0-EntB1-EntB2-EntB3-EntB4-EntB5-EntB6-EntB7-EntB8-EntB9
SE90-234		IP (FNRC)	enterica	enterica	Enteritidis	9	g,m	–			1990	France	Human, unclustered		XENT-1	V35		LT2	No	A1-A2	Ent1-Ent2-Ent3-Ent4-Ent5-Ent6-Ent7-Ent8	EntB0-EntB1-EntB2-EntB3-EntB4-EntB5-EntB6-EntB7-EntB8-EntB9
SE92-3666		IP (FNRC)	enterica	enterica	Enteritidis	9	g,m	–			1992	France	Turkey			V33/PT4		LT2	No	A1-A2	Ent1-Ent2-Ent3-Ent4-Ent5-Ent6-Ent7-Ent8	EntB0-EntB1-EntB2-EntB3-EntB4-EntB5-EntB6-EntB7-EntB8-EntB9
01 3703		IP (FNRC)	enterica	enterica	Enteritidis	9	g,m	–			2001	France	Human, unclustered		XENT-1	PT4		LT2	No	A1-A2	Ent1-Ent2-Ent3-Ent4-Ent5-Ent6-Ent7-Ent8	EntB0-EntB1-EntB2-EntB3-EntB4-EntB5-EntB6-EntB7-EntB8-EntB9
02 5189		IP (FNRC)	enterica	enterica	Enteritidis	9	g,m	–			2002	France	Human, unclustered		XENT-1	PT4b		LT2	No	A1-A2	Ent1-Ent2-Ent3-Ent4-Ent5-Ent6-Ent7-Ent9-Ent8	EntB0-EntB1-EntB2-EntB3-EntB4-EntB5-EntB6-EntB7-EntB8-EntB9
02 5795		IP (FNRC)	enterica	enterica	Enteritidis	9	g,m	–			2002	France	Human, unclustered		XENT-1	PT4		LT2	No	A1-A2	Ent1-Ent2-Ent3-Ent4-Ent5-Ent6-Ent7-Ent9-Ent8	EntB0-EntB1-EntB2-EntB3-EntB4-EntB5-EntB6-EntB7-EntB8-EntB9
01 4146		IP (FNRC)	enterica	enterica	Enteritidis	9	g,m	–			2001	France	Human, cluster B		XENT-1	PT4		LT2	No	A1-A2	Ent1-Ent2-Ent3-Ent4-Ent5-Ent6-Ent7-Ent9-Ent8	EntB0-EntB1-EntB2-EntB3-EntB4-EntB5-EntB6-EntB7-EntB8-EntB9
01 4197		IP (FNRC)	enterica	enterica	Enteritidis	9	g,m	–			2001	France	Human, cluster B		XENT-1	PT4		LT2	No	A1-A2	Ent1-Ent2-Ent3-Ent4-Ent5-Ent6-Ent7-Ent9-Ent8	EntB0-EntB1-EntB2-EntB3-EntB4-EntB5-EntB6-EntB7-EntB8-EntB9
01 4224		IP (FNRC)	enterica	enterica	Enteritidis	9	g,m	–			2001	France	Human, cluster B		XENT-1	PT4		LT2	No	A1-A2	Ent1-Ent2-Ent3-Ent4-Ent5-Ent6-Ent7-Ent9-Ent8	EntB0-EntB1-EntB2-EntB3-EntB4-EntB5-EntB6-EntB7-EntB8-EntB9
01 4874		IP (FNRC)	enterica	enterica	Enteritidis	9	g,m	–			2001	France	Sausage, cluster B		XENT-1	PT4		LT2	No	A1-A2	Ent1-Ent2-Ent3-Ent4-Ent5-Ent6-Ent7-Ent9-Ent8	EntB0-EntB1-EntB2-EntB3-EntB4-EntB5-EntB6-EntB7-EntB8-EntB9
02 5456		IP (FNRC)	enterica	enterica	Enteritidis	9	g,m	–			2002	France	Human, unclustered		XENT-1	PT4		LT2	No	A1-A2	Ent1-Ent2-Ent3-Ent4-Ent5-Ent7-Ent8	EntB0-EntB1-EntB2-EntB3-EntB4-EntB5-EntB6-EntB7-EntB8-EntB9
02 9386		IP (FNRC)	enterica	enterica	Enteritidis	9	g,m	–			2002	France	Human, cluster A		XENT-1	PT4		LT2	No	A1-A2	Ent1-Ent2-Ent3-Ent4-Ent5-Ent7-Ent8	EntB0-EntB1-EntB2-EntB3-EntB4-EntB5-EntB6-EntB7-EntB8-EntB9
02 9439		IP (FNRC)	enterica	enterica	Enteritidis	9	g,m	–			2002	France	Human, cluster A		XENT-1	PT4		LT2	No	A1-A2	Ent1-Ent2-Ent3-Ent4-Ent5-Ent7-Ent8	EntB0-EntB1-EntB2-EntB3-EntB4-EntB5-EntB6-EntB7-EntB8-EntB9
02 9440		IP (FNRC)	enterica	enterica	Enteritidis	9	g,m	–			2002	France	Human, cluster A		XENT-1	PT4		LT2	No	A1-A2	Ent1-Ent2-Ent3-Ent4-Ent5-Ent7-Ent8	EntB0-EntB1-EntB2-EntB3-EntB4-EntB5-EntB6-EntB7-EntB8-EntB9
02 9451		IP (FNRC)	enterica	enterica	Enteritidis	9	g,m	–			2002	France	Human, cluster A		XENT-1	PT4		LT2	No	A1-A2	Ent1-Ent2-Ent3-Ent4-Ent5-Ent7-Ent8	EntB0-EntB1-EntB2-EntB3-EntB4-EntB5-EntB6-EntB7-EntB8-EntB9
02 9453		IP (FNRC)	enterica	enterica	Enteritidis	9	g,m	–			2002	France	Environment poultry, cluster A		XENT-1	PT35		LT2	No	A1-A2	Ent1-Ent2-Ent3-Ent4-Ent5-Ent7-Ent8	EntB0-EntB1-EntB2-EntB3-EntB4-EntB5-EntB6-EntB7-EntB8-EntB9
02 9455		IP (FNRC)	enterica	enterica	Enteritidis	9	g,m	–			2002	France	Environment poultry, cluster A		XENT-1	PT35		LT2	No	A1-A2	Ent1-Ent2-Ent3-Ent4-Ent5-Ent7-Ent8	EntB0-EntB1-EntB2-EntB3-EntB4-EntB5-EntB6-EntB7-EntB8-EntB9
02 9456		IP (FNRC)	enterica	enterica	Enteritidis	9	g,m	–			2002	France	Environment poultry, cluster A		XENT-1	PT6a		LT2	No	A1-A2	Ent1-Ent2-Ent3-Ent4-Ent5-Ent7-Ent8	EntB0-EntB1-EntB2-EntB3-EntB4-EntB5-EntB6-EntB7-EntB8-EntB9
02 9458		IP (FNRC)	enterica	enterica	Enteritidis	9	g,m	–			2002	France	Environment poultry, cluster A		XENT-1	PT35		LT2	No	A1-A2	Ent1-Ent2-Ent3-Ent4-Ent5-Ent7-Ent8	EntB0-EntB1-EntB2-EntB3-EntB4-EntB5-EntB6-EntB7-EntB8-EntB9
02 9459		IP (FNRC)	enterica	enterica	Enteritidis	9	g,m	–			2002	France	Environment poultry, cluster A		XENT-1	PT4		LT2	No	A1-A2	Ent1-Ent2-Ent3-Ent4-Ent5-Ent7-Ent8	EntB0-EntB1-EntB2-EntB3-EntB4-EntB5-EntB6-EntB7-EntB8-EntB9
02 5951		IP (FNRC)	enterica	enterica	Enteritidis	9	g,m	–			2002	France	Human, unclustered		XENT-8	PT4		LT2	No	A1-A2	Ent1-Ent2-Ent3-Ent4-Ent5-Ent7-Ent8	EntB0-EntB1-EntB2-EntB3-EntB4-EntB5-EntB6-EntB7-EntB8-EntB9
02 6107		IP (FNRC)	enterica	enterica	Enteritidis	9	g,m	–			2002	France	Human, unclustered		XENT-18	PT4		LT2	No	A1-A2	Ent1-Ent2-Ent3-Ent4-Ent5-Ent7-Ent8	EntB0-EntB1-EntB2-EntB3-EntB4-EntB5-EntB6-EntB7-EntB8-EntB9
02 6249		IP (FNRC)	enterica	enterica	Enteritidis	9	g,m	–			2002	France	Human, unclustered		XENT-1	PT4		LT2	No	A1-A2	Ent1-Ent2-Ent3-Ent4-Ent5-Ent7-Ent8	EntB0-EntB1-EntB2-EntB3-EntB4-EntB5-EntB6-EntB7-EntB8-EntB9
02 6455		IP (FNRC)	enterica	enterica	Enteritidis	9	g,m	–			2002	France	Human, unclustered		XENT-1	PT4		LT2	No	A1-A2	Ent1-Ent2-Ent3-Ent4-Ent5-Ent7-Ent8	EntB0-EntB1-EntB2-EntB3-EntB4-EntB5-EntB6-EntB7-EntB8-EntB9
02 7476		IP (FNRC)	enterica	enterica	Enteritidis	9	g,m	–			2002	France	Human, unclustered		XENT-1	PT4		LT2	No	A1-A2	Ent1-Ent2-Ent3-Ent4-Ent5-Ent7-Ent8	EntB0-EntB1-EntB2-EntB3-EntB4-EntB5-EntB6-EntB7-EntB8-EntB9
02 9315		IP (FNRC)	enterica	enterica	Enteritidis	9	g,m	–			2002	France	Human, unclustered		XENT-1	PT6a		LT2	No	A1-A2	Ent1-Ent2-Ent3-Ent4-Ent5-Ent7-Ent8	EntB0-EntB1-EntB2-EntB3-EntB4-EntB5-EntB6-EntB7-EntB8-EntB9
02 527		IP (FNRC)	enterica	enterica	Enteritidis	9	g,m	–			2002	France	Human		XENT-2	PT8		LT2	No	A1-A2	Ent1-Ent2var1-Ent3-Ent4-Ent5-Ent6-Ent7-Ent9-Ent8	EntB0-EntB1-EntB2-EntB3-EntB4-EntB6-EntB7-EntB8-EntB8-EntB9
5-51		IP (FNRC)	enterica	enterica	Enteritidis	9	g,m	–			1951	Tunisia	Mouse (Danysz strain)	ST136	XENT-21			LT2	No	A1-A2	Ent1-Ent2-Ent3-Ent5-Ent6-Ent7-Ent9-Ent8	EntB0-EntB1-EntB2-IndB1
6-52		IP (FNRC)	enterica	enterica	Enteritidis	9	g,m	–			1952	Belgian Congo	Human, unclustered (Danysz strain)		XENT-23			LT2	No	A1-A2	Ent1-Ent2-Ent3-Ent5-Ent6-Ent7-Ent9-Ent8	EntB0-EntB1-EntB2-IndB1
SE89-327	IVB610/80	IP (FNRC)	enterica	enterica	Enteritidis	9	g,m	–			1980	Senegal	Human, unclustered	ST691		Vaty	En9	LT2	No	A1-A2	Ent1	EntB0-EntB1-EntB2-IndB1-EntB10-EntB3-EntB4-EntB5-EntB6-EntB7-EntB8-EntB9var1
SE90-182		IP (FNRC)	enterica	enterica	Enteritidis	9	g,m	–			1990	France	Human, unclustered	ST11	XENT-24	V70		LT2	No	A1-A2	Ent1-Ent2-Ent3-Ent5-Ent6-Ent7-Ent9-Ent8	EntB0-EntB1-EntB2-IndB1-EntB10-EntB3-EntB8-EntB9
16-57		IP (FNRC)	enterica	enterica	Enteritidis	9	g,m	–			1957	Senegal	Human, unclustered	ST11				LT2	No	A1-A2	Ent1-Ent2-Ent3-Ent5-Ent6-Ent7-Ent9-Ent8	EntB0-EntB1-EntB2-IndB1-EntB10-EntB3-EntB8-EntB9
5-56		IP (FNRC)	enterica	enterica	Enteritidis	9	g,m	–			1956	Vietnam	Human	ST180	XENT-27			LT2	No	A1-A2	Ent1-Ent5-Ent6-Ent10-Ent11-Ent7-Ent12	EntB0-EntB1-EntB2-IndB1-EntB11-EntB17-EntB21-EntB20
SE89-328	IVB2600	IP (FNRC)	enterica	enterica	Enteritidis	9	g,m	–			<1988	Australia	Human	ST180		Vaty	En10	LT2	No	A1-A2	Ent1-Ent5-Ent6-Ent10-Ent11-Ent7-Ent9-Ent12	EntB0-EntB1-EntB2-IndB1-EntB24-EntB11-EntB12-EntB13-EntB14-EntB15-EntB16-EntB17-EntB18-EntB19-EntB21-EntB20
SE89-332	NVLS 4751	IP (FNRC)	enterica	enterica	Enteritidis	9	g,m	–			1986	USA	Coyote	ST11		Vaty	En15	LT2	No	A1-A2	Ent1-Ent2-Ent3-Ent5-Ent6-Ent7-Ent9-Ent8	EntB0-EntB1-EntB2-IndB1-EntB6-EntB7-EntB8-EntB9
SE89-349		IP (FNRC)	enterica	enterica	Enteritidis	9	f,g,m	–			1988	Niger	Human, unclustered	ST11		V66		LT2	No	A1-A2	Ent1-Ent2-Ent3-Ent5-Ent6-Ent7-Ent9-Ent8	EntB0-EntB1-EntB2-IndB1-EntB6-EntB7-EntB8-EntB9
SE89-326	SARB19	IP (FNRC)	enterica	enterica	Enteritidis	9	g,m	–			<1988	Switzerland		ST77			En6	LT2	No	A1-A2	STM1-Ent13-EmeB14-Ent14-CholB19-Ent15	ParBB1-ParBB24-ParBB2-EntB25-EntB26-EntB27-StpB28-EntB28-EntB29-EntB30-EntB31-EntB32-MonB51-EntB33-EntB34-EntB35-EntB36-EntB37-EntB38
64K	WS298	IP (WHO-CC)	enterica	enterica	Enteritidis	9	g,m	–			1888	Germany	Human	ST11				LT2	No	A1-A2	Ent1-Ent2var1-Ent3-Ent4-Ent5-Ent6-Ent7-Ent9-Ent8	EntB0-EntB1-EntB2-EntB3-EntB4-EntB5-EntB6-EntB7-EntB8-EntB8-EntB9
2809/79	WS685	IP (WHO-CC)	enterica	enterica	Enteritidis	9	g,m,p	–			1979	India		ST11				LT2	No	A1-A2	Ent1-Ent2var1-Ent3-Ent4-Ent5-Ent6-Ent7-Ent9-Ent8	EntB0-EntB1-EntB2-EntB3-EntB4-EntB5-EntB6-EntB7-EntB8-EntB8-EntB9
5591/86	WS681	IP (WHO-CC)	enterica	enterica	Enteritidis	9	g,m	–			1986	Austria		ST11				LT2	No	A1-A2	Ent1-Ent2-Ent3-Ent4-Ent5	EntB0-EntB1-EntB2-IndB1-EntB10-EntB3-EntB4-EntB7-EntB8-EntB9
5388/86	WS683	IP (WHO-CC)	enterica	enterica	Enteritidis	9	f,g,m	–			1986	Niger	Human	ST745				LT2	No	A1-A2	Ent1-Ent3-Ent5-Ent6-Ent7-Ent9-Ent8	EntB0-EntB1-EntB2-IndB1-EntB10-EntB3-EntB8-EntB9
6711/88	WS684	IP (WHO-CC)	enterica	enterica	Enteritidis	9	g,m,t	–			1988	USA		ST180				LT2	No	A1-A2	Ent1-Ent5-Ent6-Ent10-Ent11-Ent7var1-Ent12	EntB0-EntB1-EntB2-IndB1-EntB12-EntB14-EntB18-EntB19-EntB21-EntB20
SARB17	IVB 176-82	SGSC	enterica	enterica	Enteritidis	9	g,m	–			1982	Brazil	Human	ST6		Vaty	En2	LT2	ΔA11	A1-A3	Ent16-Ent17-Ent18-Ent19-Ent20-Ent21-Ent22-Ent23-Ent24-Ent24-Ent25-Ent26-Ent27-Ent28-Ent29-Ent30-Ent31-Ent32-Ent33-Ent34-Ent35	EntB39-EntB40-EntB41-EntB42-EntB43-EntB46-EntB47-EntB51-EntB52-EntB52-EntB54-EntB55-EntB56-EntB57-EntB63-EntB64-EntB65-EntB66-EntB67-EntB68-EntB69-EntB70-EntB58-EntB59-EntB53-EntB60-EntB61-EntB62-EntB48-EntB49-EntB50-EntB44-EntB45
SARB18	CDC SSU8074	SGSC	enterica	enterica	Enteritidis	9	g,m	–			<1988	USA	Human, unclustered	ST11			En3	LT2	No	A1-A2	Ent1-Dub1-Ent3-Ent8	EntB0-EntB1-EntB10-EntB22-EntB23-EntB7-EntB9
00.03508		UCC	enterica	enterica	Enteritidis	9	g,m	–			2000	Germany	Hedgehog	ST183		PT11		LT2	No	A1-A2	Ent1-Ent2-Ent5-Ent6	EntB0-EntB1-EntB2-IndB1-EntB10-EntB3-EntB4-EntB5-EntB6-EntB7-EntB8-EntB9var1
523/69	WS272	IP (WHO-CC)	enterica	enterica	Enteritidis (provLovanium)	9	g,m	1,7			1969	Congo	Human	ST746				LT2	ΔA8	A1-A3	Ent36-Mba9-Ent37-Ent38	AgoB1-AgoB2-WorB1-WorB2-IstB7-EntB71-EntB72-EntB73-EntB74-Kot26var1-EntB75-EntB76-EntB77
SE89-329	NVLS 2663	IP (FNRC)	enterica	enterica	Enteritidis	9	g,m,p	–			1986	USA	Snake	ST74	XENT-26	V67	En12	LT2	No	A1-A2	Ent1-Ent5-Ent6-Ent10-Ent11-Ent7-Ent12	EntB0-EntB1-EntB2-IndB1-EntB11-EntB12-EntB13-EntB14-EntB15-EntB16-EntB17-EntB18-EntB19-EntB20
5095/85	WS682	IP (WHO-CC)	enterica	enterica	Enteritidis	9	g,m,p	–			1985	USA	Human, unclustered	ST11				LT2	No	A1-A2	Ent1-Ent2-Ent5-Ent6-Ent7-Ent8	EntB0-EntB1-EntB2-EntB3-EntB4-EntB5-EntB6-EntB7-EntB8-EntB9
SARB14	IVB 3540/24	SGSC	enterica	enterica	Enteritidis	9	g,m,p	–				Thailand	Human	ST74			Du2	LT2	No	A1-A2	Ent1-Ent5-Ent6-Ent11-Ent7-Ent12	EntB0-EntB1-EntB2-IndB1-EntB11-EntB12-EntB13-EntB14-EntB15-EntB16-EntB17-EntB18-EntB19-EntB21-EntB20
1635/75	WS1138	IP (WHO-CC)	enterica	enterica	Epinay	11	a	l,z13,z28			1975	France	Human	ST758				Ty2	No	A1-A2	STM1var1-Ind1-TenB10-Epi1-Epi2-Epi3-Epi4-Epi5-Epi6-Epi7-Epi8-Epi9	ParBB5-STMB32-SwaB1-EpiB1-EpiB2-EpiB3-EpiB4-EpiB5-EpiB6-EpiB7-Newp16-EpiB8-EpiB9-EpiB16-EpiB17-EpiB18-EpiB19-EpiB20-EpiB21-EpiB22-EpiB23-EpiB24-EpiB25-EpiB26-EpiB27-EpiB28-EpiB29-EpiB30-EpiB31-EpiB32-EpiB33-EpiB34-EpiB35-EpiB36-EpiB37-EpiB10-EpiB11-EpiB10-EpiB12-Ten29var1-EpiB13-Can30-EpiB14-EpiB15
4110/83	WS1015	IP (WHO-CC)	enterica	enterica	Eschberg	9	d	1,7			1983	Germany	Human	ST788				LT2	No	A1-A2	STM1var1-Ago1-STM2-ParB2-Stp21-STM26-ParB3-Esc1-Esc2-Wel5-Esc3-Esc4-Esc5-Esc17-Esc18-Esc19-Esc20-Esc21-Esc22-Esc23-Esc24-Esc25-Esc26-Esc27-Esc6-Esc7-Esc8-Esc9-Esc10-Esc11-Esc12-Esc13-Esc14-Esc15-Esc16	PanB1-EscB1-EscB2-EscB3-EscB4-EscB5-EscB6-EscB7-EscB8-EscB9-EscB17-EscB18-EscB19-EscB20-EscB21-EscB22-EscB23-EscB10-EscB11-EscB12-EscB13-EscB14-EscB15-EscB16
539K	WS71	IP (WHO-CC)	enterica	enterica	Fulica	4	a	–			1957	USA	Poultry	ST256				LT2	No	A1-A2	Inf5	FulB1-AboB1-AboB2var1-AboB3-AboB4
08 10010	2210.07	ANSES	enterica	enterica	Gallinarum	9	–	–		Gallinarum	2007	France	Poultry	ST78				LT2	No	A1-A2	Ent5-Ent6var1	EntB0-EntB2-GallB1-GallB2-EntB3-EntB4-EntB5-EntB7-EntB8-EntB9
08 10012	11006.03	ANSES	enterica	enterica	Gallinarum	9	–	–		Pullorum	2003	France	Guinea fowl	ST92				LT2	No	A1-A2	Ent1-Ent3-Ent4	EntB0-GallB1-GallB2-EntB8-EntB9var2
08 10011	7285.03	ANSES	enterica	enterica	Gallinarum	9	–	–		Gallinarum	2003	France	Broiler	ST78				LT2	No	A1-A2	Ent5-Ent6var1	GallB1-GallB2-GallB2-EntB3-EntB4-EntB5-EntB7-EntB8-EntB9
287/91*		GenBank (AM933173)	enterica	enterica	Gallinarum	9	–	–		Gallinarum								LT2	No	In silico	Ent5-Ent6var1	EntB0-EntB2-GallB1-GallB2-EntB3-EntB4-EntB5-EntB7-EntB8-EntB9
09-2249		IP (FNRC)	enterica	enterica	Gallinarum	9	–	–		Gallinarum	2009	Belgium	Poultry	ST78				LT2	No	A1-A2	Ent5-Ent6var1	GallB1-GallB2-GallB2-EntB3-EntB4-EntB5-EntB7-EntB8-EntB9
75K	WS299	IP (WHO-CC)	enterica	enterica	Gallinarum	9	–	–		Gallinarum	<1965			ST78				LT2	No	A1-A2	Ent5-Ent6var1	EntB0-EntB2-GallB1-GallB2-EntB3-EntB4-EntB5-EntB7-EntB8-EntB9
74K	WS745	IP (WHO-CC)	enterica	enterica	Gallinarum	9	–	–		Gallinarum	1888	UK	Poultry	ST78				LT2	No	A1-A2	Ent5-Ent6var1	EntB0-EntB2-GallB1-GallB2-EntB3-EntB4-EntB5-EntB7-EntB8-EntB9
229K	WS748	IP (WHO-CC)	enterica	enterica	Gallinarum	9	–	–		Duisburg	1888	UK		ST762				LT2	No	A1-A2	Ent1-Ent3-Ent4	EntB0-EntB4-EntB8-EntB9
2634	WS752	IP (WHO-CC)	enterica	enterica	Gallinarum	9	–	–		Duisburg	<1968			ST762				LT2	No	A1-A2	Ent1-Ent3-Ent4	EntB0-EntB4-EntB8-EntB9
287K	WS747	IP (WHO-CC)	enterica	enterica	Gallinarum	9	–	–		Pullorum	<1965			ST92				LT2	No	A1-A2	Ent3-Ent4	EntB0-GallB1-GallB2-EntB3-EntB8-EntB9
Hill standard	WS749	IP (WHO-CC)	enterica	enterica	Gallinarum	9	–	–		Pullorum	<1968			ST92				LT2	No	A1-A2	Ent3-Ent4	EntB0-GallB1-GallB2-EntB3-EntB8-EntB9
Ulbrich totale	WS755	IP (WHO-CC)	enterica	enterica	Gallinarum	9	–	–		Pullorum	<1968			ST747				LT2	No	A1-A2	Ent3-Ent4	EntB0-GallB1-GallB2-EntB3-EntB8-EntB9
Sp11	WS756	IP (WHO-CC)	enterica	enterica	Gallinarum	9	–	–		Pullorum	<1968			ST92				LT2	No	A1-A2	Ent3-Ent4	EntB0-GallB1-GallB2-EntB3-EntB8-EntB9
9S	WS751	IP (WHO-CC)	enterica	enterica	Gallinarum	9	–	–		Gallinarum	<1968			ST78				LT2	No	A1-A2	Ent5-Ent6var1	GallB1-GallB2-GallB2-EntB3-EntB4-EntB5-EntB7-EntB8-EntB9
9331/02	WS485	IP (WHO-CC)	enterica	enterica	Gamaba	44	g,m,s	1.6			2002	Morocco	Environment	ST386				Ty2	No	A1-A2	Gam1-Gam2-Gam3-Gam4	DerB1-GamB1-GamB2-GamB3-GamB4-GamB5-StoB1-GamB6-GamB7-GamB11-GamB12-GamB13-GamB14-GamB15-GamB16-GamB17-GamB18-GamB19-GamB20-GamB21-GamB8-GamB9-GamB10-TenB14
96K	WS37	IP (WHO-CC)	enterica	enterica	Gaminara	16	d	1.7			1936	Uruguay	Human	ST239				Ty2	No	A1-A2	Mon21-Swa1-Swa2-Gami1-Gami2-Gami3-Gami4-Gami8-Gami9-Swa3-Swa4-Swa5-Gami10-Swa7-Swa8-Swa9var1-Gami11-Ton1-Ten15-Ton2-Ton3-Ton4-Swa10-Gami5-Gami6-Gami7	ParBB5-STMB32-ParBB17-BovB1-ParBB8-SwaB1-SwaB2-SwaB3-SwaB4-SwaB5-SwaB6-TonB2-MiaB6-BreB3-BreB4-BreB5-SwaB7-SwaB8-SwaB9-SwaB10-SwaB11-BreB2
56K	WS241	IP (WHO-CC)	enterica	enterica	Glostrup	8	z10	e,n,z15			1938	Denmark	Human	ST738				Ty2	ΔF5	A1-A4	Pan1	PanB1var1-MonB62-MonB63-GloB1-GloB2
120K	WS703	IP (WHO-CC)	enterica	enterica	Goettingen	9	l,v	e,n,z15			1940	Germany		ST763				LT2	No	A1-A2	STM1var3-Got1-Got2-Got3-Got4-Got5	GotB1
6-78	SB3996	IP (WHO-CC)	enterica	enterica	Goettingen	9	l,v	e,n,z15			1978	France	Human	ST20				Ty2	ΔF5	A1-A4	Pan1var1	BranB1-BranB2-BranB3-BranB7
143K	WS554	IP (WHO-CC)	enterica	enterica	Grumpensis	13	d	1.7			1942	Uruguay	Guinea Pig	ST751				LT2	No	A1-A2	STM1-Gru1-Gru2-Gru3-Gru4-Gru5-Gru6-Gru7-Gru8-Gru9-Gru10-Gru11-Gru12-Gru13-Gru14	PanB1-ParAB0
9489/04	WS120	IP (WHO-CC)	enterica	enterica	Gueuletapee	9	g,m,s	–			2004	Senegal	Broiler	ST284				Ty2	ΔF5	A1-A4	Pan1	PanB1-ParAB0var1-PanB2-PanB3-PanB4-PanB5-PanB6-JavB5-GueB1-PanB7-PanB8
RI_05P066*		GenBank (ABFG00000000)	enterica	enterica	Hadar	8	z10	e,n,x										Ty2	No	In silico	Had1-Had2-Had3-Had4-Had5-Had6-Had7-Had8-Had9-Had10-Had11-Had12-Had13-Had14-Had15-Had16-Had17-Had18-Had19-Had20-Had21-Had22-Had23-Had24-Had25-Had26-Had27-Had28	STMB0-STMB32-STMB2-STMB3-STMB4-STMB5-STMB6-STMB8-STMB10-STMB11-STMB13-STMB14-STMB15-HadB14-STMB16var1-HadB16-HadB17-HadB18-STMB17-HadB20-HadB21-HadB22-HadB23-HadB24-HadB25-HadB26-HadB27-HadB29-HadB30
2-74		IP (FNRC)	enterica	enterica	Hadar	8	z10	e,n,x			1974	France	Turkey	ST33				Ty2	No	A1-A2	Had1-Had2-Had3-Had4-Had5-Had6-Had7-Had8-Had9-Had10-Had11-Had12-Had13-Had14-Had15-Had16-Had17-Had18-Had19-Had20-Had21-Had22-Had23-Had24-Had25-Had26-Had27-Had28	STMB0-STMB32-STMB2-STMB3-STMB4-STMB5-STMB6-STMB8-STMB10-STMB11-STMB13-STMB14-STMB15-HadB14-STMB16var1-HadB16-HadB17-HadB18-STMB17-HadB20-HadB21-HadB22-HadB23-HadB24-HadB25-HadB26-HadB27-HadB28-HadB29-HadB30
02-2760		IP (FNRC)	enterica	enterica	Hadar	8	z10	e,n,x			2002	France	Human	ST473				Ty2	No	A1-A2	Had1-Had2-Had3-Had4-Had5-Had6-Had7-Had8-Had9-Had10-Had11-Had12-Had13-Had14-Had15-Had16-Had17-Had18-Had19-Had20-Had21-Had22-Had23-Had24-Had25-Had26-Had27-Had28	STMB0-STMB32-STMB2-STMB3-STMB4-STMB5-STMB6-STMB8-STMB10-STMB11-STMB13-STMB14-STMB15-HadB14-STMB16var1-HadB16-HadB17-HadB18-STMB17-HadB20-HadB21-HadB22-HadB23-HadB24-HadB25-HadB26-HadB27-HadB28-HadB29-HadB30
03-1146		IP (FNRC)	enterica	enterica	Hadar	8	z10	e,n,x			2003	France	Human	ST33				Ty2	No	A1-A2	Had1-Had2-Had3-Had4-Had5-Had6-Had7-Had8-Had9-Had10-Had11-Had12-Had13-Had14-Had15-Had16-Had17-Had18-Had19-Had20-Had21-Had22-Had23-Had24-Had25-Had26-Had27-Had28	STMB0-STMB32-STMB2-STMB3-STMB4-STMB5-STMB6-STMB8-STMB10-STMB11-STMB13-STMB14-STMB15-HadB14-STMB16var1-HadB16-HadB17-HadB18-STMB17-HadB20-HadB21-HadB22-HadB23-HadB24-HadB25-HadB26-HadB27-HadB29-HadB30
HadarSanger*		SI genome	enterica	enterica	Hadar	8	z10	e,n,x										Ty2	No	In silico	Had1-Had2-Had3-Had4-Had5-Had6-Had7-Had8-Had9-Had10-Had11-Had12-Had13-Had14-Had15-Had16-Had17-Had18-Had19-Had20-Had21-Had22-Had23-Had24-Had25-Had26-Had27-Had28	STMB0-STMB32-STMB2-STMB3-STMB4-STMB5-STMB6-STMB8-STMB10-STMB11-STMB13-STMB14-STMB15-HadB14-STMB16var1-HadB16-HadB17-HadB18-STMB17-HadB20-HadB21-HadB22-HadB23-HadB24-HadB25-HadB26-HadB27-HadB28-HadB29-HadB30
SL486*		GenBank (ABEL00000000)	enterica	enterica	Heidelberg	4	r	1.2										LT2	No	In silico	STM1-STM2-STM3-STM25-STM4-STM5-STM6-STM7A/7B-STM10-STM11-STM12-Heid1-STM28-STM13-STM14-STM15-STM16-STM17-Heid2-Heid3-Heid4-Heid5-STM18-Heid6-Heid7-Heid8	STMB0-STMB32-STMB1-STMB2-STMB12-STMB13-STMB14-STMB15-STMB16-STMB17-HadB20-STMB34-STMB18-STMB19-STMB33-STMB20-STMB21-STMB24
SL476*		GenBank (CP001120)	enterica	enterica	Heidelberg	4	r	1.2										LT2	No	In silico	STM1-STM2-STM3-STM25-STM26-STM27-STM4-STM5-STM6-STM7A/7B-STM10-STM11-STM12-Heid1-STM28-STM13-STM14-STM15-STM16-STM17-Heid2-Heid3-Heid4-Heid5-STM18var2-Heid6-Heid7-Heid8	STMB0-STMB32-STMB1-STMB2-STMB12-STMB13-STMB14-STMB15-STMB16-STMB17-HadB20-STMB34-STMB18-STMB19-STMB33-STMB20-STMB21-STMB24
08-2380		IP (FNRC)	enterica	enterica	Heidelberg	4	r	1.2			2008	France	Human	ST15				LT2	No	A1-A2	STM1-STM2-STM3-STM25-STM4-STM5-STM6-STM7A/7B-STM10-STM11-STM12-Heid1-STM28-STM13-STM14-STM15-STM16-STM17-Heid2-Heid3-Heid4-Heid5-STM18var2-Heid6-Heid7-Heid8	STMB0-STMB32-STMB1-STMB2-STMB12-STMB13-STMB14-STMB15-STMB16-STMB17-HadB20-STMB34-STMB18-STMB19-STMB33-STMB20-STMB21-STMB24
07-4845		IP (FNRC)	enterica	enterica	Heidelberg	4	r	1.2			2007	France	Human	ST15				LT2	No	A1-A2	STM1-STM2-STM3-STM25-STM4-STM5-STM6-STM7A/7B-STM10-STM11-STM12-Heid1-STM28-STM13-STM14-STM15-STM16-STM17-Heid2-Heid3-Heid4-Heid5-STM18var2-Heid6-Heid7-Heid8	STMB0-STMB32-STMB1-STMB2-STMB12-STMB13-STMB14-STMB15-STMB16-STMB17-HadB20-STMB34-STMB18-STMB19-STMB33-STMB20-STMB21-STMB24
154/66	WS1043	IP (WHO-CC)	enterica	enterica	Heidelberg	4	r	1.2			1966	Jamaica	Human	ST15				LT2	No	A1-A2	STM1-STM2-STM3-STM25-STM26-STM27-STM4-STM5-STM6-STM7A/7B-STM10-STM11-STM12-Heid1-STM28-Heid6-Heid7-Heid8	STMB0-STMB32-STMB1-STMB2-STMB12-STMB13-STMB14-STMB15-STMB16-STMB17-HadB20-STMB34-STMB18-STMB19-STMB33-STMB20-STMB21-STMB24
773/72	WS1044	IP (WHO-CC)	enterica	enterica	Heidelberg	4	r	1.2			1972	Denmark		ST15				LT2	No	A1-A2	STM1-STM2-STM3-STM25-STM26-STM27-STM6-STM7A/7B-STM10-STM11-STM12-Heid1-STM28-STM13-STM14-STM15-STM16-STM17-Heid2-Heid3-Heid4-Heid5-STM18-Heid6-Heid7-Heid8-Heid9-Heid10	STMB0-STMB32-STMB1-STMB2-STMB12-STMB15-STMB16-STMB17-HadB20-STMB34-STMB18-STMB19-STMB33-STMB20-STMB21-STMB22-STMB23-STMB24-HeidB1
16K	WS159	IP (WHO-CC)	enterica	enterica	Heidelberg	4	r	1.2			1933	Germany	Human	ST15				LT2	No	A1-A2	STM1-STM2-STM3-STM25-STM26-STM27-STM4-STM5-STM6-STM7A/7B-STM10-STM11-STM12-STM28-STM13-STM14-STM15-STM16-STM17-Heid2-Heid3-Heid4-Heid5-STM18-Heid6-Heid11-Heid12-Heid13-Heid7	STMB0-STMB32-STMB1-STMB2-STMB3-STMB4-STMB5-STMB6-STMB8-STMB9-STMB10-STMB11-STMB12-STMB13-STMB13-STMB14-STMB15-STMB16-STMB17-HadB20-STMB34-STMB18-STMB19-STMB33-STMB20-STMB21-STMB22-STMB23-STMB24-STMB25-STMB26-STMB27-STMB28-HeidB2
500K	WS70	IP (WHO-CC)	enterica	enterica	Hessarek	4	a	1,5			1953	Iran	Bird	ST255				LT2	No	A1-A2	Hes1-Hes2-Inf5-Hes3-Hes4-Hes5-Hes6-Hes7	FulB1-AboB1-AboB2-AboB3-HesB1-HesB2
05-3287		IP (FNRC)	enterica	enterica	Indiana	4	z	1.7			2005	France	Human	ST17				Ty2	No	A1-A2	Ind1-Had12-Had13-Ind2-Ind3-Ind4-Ind14-Ind15-Ind5-Ind6-Ind7-Ind8-Ind9-Ind10-Ind11-Ind12-Ind13	EntB0-IndB1-GallB2-CholB1-CholB2-CholB3-IndB3-IndB4-IndB5-IndB6-IndB7-IndB8-IndB9-IndB10-IndB11-IndB12-IndB13
02-2373		IP (FNRC)	enterica	enterica	Indiana	4	z	1.7			2002	France	Human	ST17				Ty2	No	A1-A2	Ind1-Had12-Had13-Ind2-Ind3-Ind4-Ind14-Ind15-Ind5-Ind6-Ind7-Ind8-Ind9-Ind10-Ind11-Ind12-Ind13	EntB0-IndB1-GallB2-CholB1-CholB2-CholB3-IndB3-IndB4-IndB5-IndB6-IndB9-IndB10-IndB11-IndB12-IndB13
573K	WS616	IP (WHO-CC)	enterica	enterica	Indiana	4	z	1.7			<1965			ST17				Ty2	No	A1-A2	Ind1-Had7-Had8-Had9-Had10-Had11-Had12-Had13-Ind2-Ind3-Ind4-Ind14-Ind15-Ind5-Ind6-Ind7-Ind8-Ind9-Ind10-Ind11-Ind12-Ind13	EntB0-IndB1-GallB2-CholB1-CholB2-CholB3-IndB3-IndB4-IndB5-IndB6-IndB7-IndB8-IndB9-IndB10-IndB11-IndB12-IndB13
03-2387		IP (FNRC)	enterica	enterica	Infantis	7	r	1.5			2003	France	Human	ST32				LT2	No	A1-A2	STM1-Inf2-Inf4-Inf5-Inf6-Inf7-Inf8-Inf9-Inf10-Inf11-Inf12-Inf13-Inf14-Inf15-Inf16-Inf17-Inf18-Inf19-Inf20-Inf21-Inf22-Inf23-Inf24-Inf25-Inf26-Inf27-Inf28-Inf29-Inf30-Inf31	InfB1-InfB2-InfB3-InfB4-InfB5-InfB6-InfB7-InfB8-InfB9-InfB10-InfB11-InfB12-InfB13-InfB14-InfB15-InfB16-InfB17-InfB18-InfB19-InfB20-InfB21-InfB22-InfB23-InfB24-InfB25-InfB26
05-6334		IP (FNRC)	enterica	enterica	Infantis	7	r	1.5			2005	France	Human	ST32				LT2	No	A1-A2	STM1-Inf2-Inf4-Inf5-Inf6-Inf7-Inf8-Inf9-Inf10-Inf11-Inf12-Inf13-Inf14-Inf15-Inf16-Inf17-Inf18-Inf19-Inf20-Inf21-Inf22-Inf23-Inf24-Inf25-Inf26-Inf27-Inf28-Inf29-Inf30-Inf31	InfB1-InfB2-InfB3-InfB4-InfB5-InfB6-InfB7-InfB8-InfB9-InfB10-InfB11-InfB12-InfB13-InfB14-InfB15-InfB16-InfB17-InfB18-InfB19-InfB20-InfB21-InfB22-InfB23-InfB24-InfB25-InfB26
158K	WS177	IP (WHO-CC)	enterica	enterica	Infantis	7	r	1.5			1943	USA	Human	ST493				LT2	No	A1-A2	STM1-Inf2-Inf3-Inf5-Inf6-Inf7-Inf8-Inf9-Inf12-Inf13-Inf14-Inf15-Inf16-Inf17-Inf18-Inf19-Inf20-Inf21-Inf22-Inf23-Inf24-Inf25-Inf26-Inf27-Inf32-Inf33-Inf28-Inf29-Inf30	InfB1-InfB2-InfB3-InfB4-InfB5-InfB18-InfB19-InfB20-InfB21-InfB22-InfB23-InfB24-InfB25-InfB26
InfantisSanger*		SI genome	enterica	enterica	Infantis	7	r	1.5										LT2	No	In silico	STM1-Inf2-Inf3-Inf4-Inf5-Inf6-Inf7-Inf8-Inf9-Inf10-Inf11-Inf12-Inf13-Inf14-Inf15-Inf16-Inf17-Inf18-Inf19-Inf20-Inf21-Inf22-Inf23-Inf24-Inf25-Inf26-Inf27-Inf28-Inf29-Inf30-Inf31	InfB1-InfB2-InfB3-InfB4-InfB5-InfB18-InfB19-InfB20-InfB21-InfB22-InfB23-InfB24-InfB25-InfB26
553/69	WS814	IP (WHO-CC)	enterica	enterica	Istanbul	8	z10	e,n,x			1969	Turkey	Frog	ST770				LT2	No	A1-A2	STM1var1-Ago1-Ist1-STM2-STM3-ParB1-ParB2-Stp4-Stp5var1-Ist3-Ist4-Ist5-Ist6-Tho6-NiaB1var1-Ist18-Man2-Ist19-Ist7-Ist8-Ist9-Ist10-Ist11-Ist12-Ist13-Ist14-Ist15-Ist16-Ist17	AgoB1-AgoB2-WorB1-WorB2-TalB1-IstB1-IstB2-IstB3-IstB4-IstB5-IstB6-IstB7-IstB8-IstB9-IstB10-IstB11-IstB12-Kot10-TenB13-TalB2-TalB3-IstB13-IstB14-KenB16var1-IstB15
2940/80	WS3	IP (WHO-CC)	enterica	enterica	Itami	9	l,z13	1.5			1980	Thailand	Human	ST475				Ty2	No	A1-A2	Ita1-Ita2-Mis7	PanB1-ItaB1-ItaB2-ItaB3-NewpB21var1-ItaB4-ItaB5-ItaB6-ItaB7-ItaB8
GA_MM04042433*		GenBank (ABEH00000000)	enterica	enterica	Javiana	9	l,z28	1.5										LT2	ΔA6	In silico	Jav1-Jav2-Jav3-Jav4-Jav5-Jav6	JavB1-JavB2-JavB3-JavB4-JavB5-JavB6-JavB7-JavB14-JavB8-JavB9var1-JavB10-ParBB10
4-57		IP (FNRC)	enterica	enterica	Javiana	9	l,z28	1.5			1957	France	Human	ST24				LT2	ΔA6	A1-A3	Jav1-Jav2-Jav3-Jav4-Jav5-Jav6	JavB1-JavB2-JavB3-JavB4-JavB8-JavB9-JavB11-JavB12-JavB13
503		IP (FNRC)	enterica	enterica	Javiana	9	l,z28	1.5			1949	France	Human	ST24				LT2	ΔA6	A1-A3	Jav1-Jav2-Jav3-Jav4-Jav5-Jav6	JavB1-JavB2-JavB3-JavB4-JavB8-JavB9-JavB11-JavB12-JavB13
214K	WS228	IP (WHO-CC)	enterica	enterica	Javiana	9	l,z28	1.5			<1965			ST750				LT2	ΔA6	A1-A3	Jav1-Mon85-Jav2-Jav6	JavB8-JavB9-JavB10
393K	WS651	IP (WHO-CC)	enterica	enterica	Johannesburg	40	b	e,n,x			1951	South Africa	Human	ST515				Ty2	ΔF4	A1-A4	Joh1-Joh2-Joh3-Joh4-Joh5-EmeB7var1-Joh6-Joh7-Joh8-Joh9-Joh10-Joh11-Joh12-Joh13-ConcB4var1	PanB1var1-MonB62-MonB63
08-KS6		DTU	enterica	enterica	Kentucky	8	i	z6			2008	Nigeria	Poultry	ST198				Ty2	No	A1-A2	Alt1-Conc15-Ana3-Ber1-Ken17-Ken18-Ken19-Ken20-Ken37-Ken38-Ken39-Newp8-Ken40-Ken41-Chin1var1-Ken42-Ken50-Ken51-Ken52-Ken53-Ken54-Ken55-Ken43-Ken44-Ken45-Ken46-Ken56-Ken57-Ken21-Ken22-Ken25-Ken26	EntB0-MonB22-MonB24-NiaB2-KenB29-ParCB2-KenB30-KenB31-KenB32-CholB4-BloB2-KenB33-Tho6-KenB42-KenB43-KenB44-KenB45-KenB46-KenB47-KenB48-KenB49-KenB50-KenB51-KenB52-KenB53-KenB54-KenB55-KenB34-KenB35-STM17-KenB38-KenB39-Ago27var1-KenB41
CVM29188*		GenBank (ABAK00000000)	enterica	enterica	Kentucky	8	i	z6										LT2	No	In silico	Ken1-Ken2-Had4-Had7-Ken3-Ken5-Ken6-Ken7-Ken8-Ken9-Ken10-Ken11-Ken12-Ken13-Ken14-Stp12-Ken15-Ken16	IndB1-KenB1-KenB3-KenB4-KenB5-KenB6-KenB7-KenB8-KenB9-KenB10-KenB11-NewpB2var1-KenB12-KenB13-Ent5-KenB14-KenB15
CDC191*		GenBank (ABEI00000000)	enterica	enterica	Kentucky	8	i	z6										LT2	No	In silico	Ken1-Ken2-Had4-Had7-Ken3-Ken4-Ken5-Ken6-Ken7-Ken8-Ken9-Ken10-Ken11-Ken12-Ken13-Ken14-Stp12-Ken15-Ken16	IndB1-KenB1-KenB2-KenB3-KenB4-KenB5-KenB6-KenB7-KenB8-KenB9-KenB10-KenB11-NewpB2var1-KenB12-KenB13-Ent5-KenB14-KenB15
06-5737		IP (FNRC)	enterica	enterica	Kentucky	8	i	z6			2006	Tunisia	Human	ST696				LT2	No	A1-A2	Ken27-Ent16-Ent17-Ent18-Ken28-Ken29-Ken30-Ken31-Ken32-Ken33-Ken34-Ken35-Ken36	EntB39-IndB1-KenB1-KenB2-KenB3-KenB4-KenB5-KenB6-KenB7-KenB16-KenB17-KenB18-KenB19-KenB57-KenB58-KenB59-KenB20-KenB21-KenB22-KenB23-KenB24-KenB25-KenB10-KenB26-KenB27-KenB28
3-59		IP (FNRC)	enterica	enterica	Kentucky	8	i	z6			1959	Angola	Human	ST152				LT2	No	A1-A2	Ken1-Ken2-Had4-Had7-Ken3-Ken4-Ken5-Ken6-Ken7-Ken8-Ken9-Ken10-Ken11-Ken12-Ken58-Ken59-Ken13-Ken14-Stp12-Ken15-Ken16	EntB39-IndB1-KenB1-KenB2-KenB3-KenB4-KenB5-KenB6-KenB7-KenB8-KenB62-KenB9-KenB9-KenB10-KenB11-NewpB2var1-KenB12-KenB13-Ent5-KenB14-KenB15
07-6574		IP (FNRC)	enterica	enterica	Kentucky	8	i	z6			2007	Egypt	Human	ST198				Ty2	No	A1-A2	Alt1-Conc15-Ana3-Ber1-Ken17-Ken18-Ken19-Ken20-Ken37-Ken38-Ken39-Newp8-Ken40-Ken41-Chin1var1-Ken42-Ken50-Ken51-Ken52-Ken53-Ken54-Ken55-Ken43-Ken44-Ken45-Ken46-Ken56-Ken57-Ken21-Ken22-Ken25-Ken26	EntB0-MonB22-MonB24-NiaB2-KenB29-ParCB2-KenB30-KenB31-KenB32-CholB4-BloB2-KenB33-Tho6-KenB42-KenB43-KenB44-KenB45-KenB46-KenB47-KenB48-KenB49-KenB50-KenB51-KenB52-KenB53-KenB54-KenB55-KenB34-KenB35-STM17-KenB38-KenB39-Ago27var1-KenB41
00-1059		IP (FNRC)	enterica	enterica	Kentucky	8	i	z6			2000	Egypt	Human	ST198				Ty2	No	A1-A2	Alt1-Conc15-Ana3-Ber1-Ken17-Ken18-Ken19-Ken20-Ken37-Ken38-Ken39-Newp8-Ken40-Ken41-Chin1var1-Ken42-Ken50-Ken51-Ken52-Ken53-Ken54-Ken55-Ken43-Ken44-Ken45-Ken46-Ken56-Ken57-Ken21-Ken22-Ken25-Ken26	EntB0-MonB22-MonB24-NiaB2-KenB29-ParCB2-KenB30-KenB31-KenB32-CholB4-BloB2-KenB33-Tho6-KenB42-KenB43-KenB44-KenB45-KenB46-KenB47-KenB48-KenB49-KenB50-KenB51-KenB52-KenB53-KenB54-KenB55-KenB34-KenB35-STM17-KenB38-KenB39-Ago27var1-KenB41
02-9866		IP (FNRC)	enterica	enterica	Kentucky	8	i	z6			2002	Egypt	Human	ST198				Ty2	No	A1-A2	Alt1-Conc15-Ana3-Ber1-Ken17-Ken18-Ken19-Ken20-Ken37-Ken38-Ken39-Newp8-Ken40-Ken41-Chin1var1-Ken42-Ken50-Ken51-Ken52-Ken53-Ken54-Ken55-Ken43-Ken44-Ken45-Ken46-Ken56-Ken57-Ken21-Ken22-Ken25-Ken26	EntB0-MonB22-MonB24-NiaB2-KenB29-ParCB2-KenB30-KenB31-KenB32-CholB4-BloB2-KenB33-Tho6-KenB42-KenB43-KenB44-KenB45-KenB49-KenB50-KenB51-KenB52-KenB53-KenB54-KenB55-KenB34-KenB35-STM17-KenB38-KenB39-Ago27var1-KenB41
04-4567		IP (FNRC)	enterica	enterica	Kentucky	8	i	z6			2004	Egypt	Human	ST198				Ty2	No	A1-A2	Alt1-Conc15-Ana3-Ber1-Ken17-Ken18-Ken19-Ken20-Ken37-Ken38-Ken39-Newp8-Ken40-Ken41-Chin1var1-Ken42-Ken50-Ken51-Ken52-Ken53-Ken54-Ken55-Ken43-Ken44-Ken45-Ken46-Ken56-Ken57-Ken21-Ken22-Ken25-Ken26	EntB0-MonB22-MonB24-NiaB2-KenB29-ParCB2-KenB30-KenB31-KenB32-CholB4-BloB2-KenB33-Tho6-KenB42-KenB43-KenB44-KenB45-KenB46-KenB47-KenB48-KenB49-KenB50-KenB51-KenB52-KenB53-KenB54-KenB55-KenB34-KenB35-STM17-KenB38-KenB39-Ago27var1-KenB41
05-1016		IP (FNRC)	enterica	enterica	Kentucky	8	i	z6			2005	Kenya	Human	ST198				Ty2	No	A1-A2	Alt1-Conc15-Ana3-Ber1-Ken17-Ken18-Ken19-Ken20-Ken37-Ken38-Ken39-Newp8-Ken40-Ken41-Chin1var1-Ken42-Ken50-Ken51-Ken52-Ken53-Ken54-Ken55-Ken43-Ken44-Ken45-Ken46-Ken56-Ken57-Ken21-Ken22-Ken25-Ken26	EntB0-MonB22-MonB24-NiaB2-KenB29-ParCB2-KenB30-KenB31-KenB32-CholB4-BloB2-KenB33-Tho6-KenB42-KenB43-KenB44-KenB45-KenB46-KenB47-KenB48-KenB49-KenB50-KenB51-KenB52-KenB53-KenB54-KenB55-KenB34-KenB35-STM17-KenB38-KenB39-Ago27var1-KenB41
1-61		IP (FNRC)	enterica	enterica	Kentucky	8	i	z6			1961	Senegal	Human	ST198				Ty2	No	A1-A2	Alt1-Conc15-Ana3-Ber1-Ken17-Ken18-Ken19-Ken20-Ken37-Ken38-Ken39-Newp8-Ken40-Ken41-Chin1var1-Ken42-Ken50-Ken51-Ken52-Ken53-Ken43-Ken44-Ken45-Ken46-Ken47-Ken48-Ken49-Ken56-Ken57-Ken21-Ken22-Ken23-Ken24-Ken25-Ken26	EntB0-MonB22-MonB24-NiaB2-KenB29-ParCB2-KenB30-KenB31-KenB32-CholB4-BloB2-KenB33-Tho6-KenB42-KenB43-KenB44-KenB45-KenB46-KenB47-KenB48-KenB49-KenB50-KenB51-KenB52-KenB53-KenB54-KenB55-KenB34-KenB35-STM17-KenB36-KenB37-KenB38-KenB39-Ago27var1-KenB41
1-68		IP (FNRC)	enterica	enterica	Kentucky	8	i	z6			1968	Senegal	Human	ST727				Ty2	No	A1-A2	Alt1-Conc15-Ana3-Ber1-Ken17-Ken18-Ken19-Ken20-Ken37-Ken38-Ken39-Newp8-Ken40-Ken41-Chin1var1-Ken42-Ken50-Ken51-Ken52-Ken53-Ken54-Ken55-Ken43-Ken44-Ken45-Ken46-Ken47-Ken48-Ken49-Ken56-Ken57-Ken21-Ken22-Ken23-Ken24-Ken25-Ken26	EntB0-MonB22-MonB24-KenB29-ParCB2-KenB30-KenB31-KenB32-CholB4-BloB2-KenB33-Tho6-KenB42-KenB43-KenB44-KenB45-KenB46-KenB47-KenB48-KenB49-KenB50-KenB51-KenB52-KenB53-KenB54-KenB55-KenB56-KenB34-KenB35-STM17-KenB36-KenB37-KenB38-KenB39-Ago27var1-KenB41
19-85		IP (FNRC)	enterica	enterica	Kentucky	8	i	z6			1985	Egypt	Meat	ST198				Ty2	No	A1-A2	Alt1-Conc15-Ana3-Ber1-Ken17-Ken18-Ken19-Ken20-Ken37-Ken38-Ken39-Newp8-Ken40-Ken41-Chin1var1-Ken42-Ken50-Ken51-Ken52-Ken53-Ken54-Ken55-Ken43-Ken44-Ken45-Ken46-Ken47-Ken48-Ken49-Ken21-Ken22-Ken23-Ken24-Ken25-Ken26	EntB0-MonB22-KenB29-ParCB2-KenB30-KenB31-KenB32-CholB4-BloB2-KenB33-Tho6-KenB42-KenB43-KenB44-KenB45-KenB46-KenB47-KenB48-KenB49-KenB50-KenB51-KenB52-KenB53-KenB54-KenB55-KenB56-KenB34-KenB35-STM17-KenB36-KenB38-KenB39-Ago27var1-KenB41
4-90		IP (FNRC)	enterica	enterica	Kentucky	8	i	z6			1990	Israel	Human	ST198				Ty2	No	A1-A2	Alt1-Conc15-Ana3-Ber1-Ken17-Ken18-Ken19-Ken20-Ken37-Ken38-Ken39-Newp8-Ken40-Ken41-Chin1var1-Ken42-Ken50-Ken51-Ken52-Ken53-Ken54-Ken55-Ken43-Ken44	EntB0-MonB22-MonB24-NiaB2-KenB29-ParCB2-KenB30-KenB31-KenB32-CholB4-BloB2-KenB33-Tho6-KenB42-KenB43-KenB44-KenB45-KenB46-KenB47-KenB48-KenB49-KenB50-KenB51-KenB52-KenB53-KenB54-KenB55-KenB56-KenB34-KenB35-STM17-KenB36-KenB37-KenB38-KenB39-Ago27var1-KenB41
93-6429		IP (FNRC)	enterica	enterica	Kentucky	8	i	z6			1993	Indonesia	Human	ST198				Ty2	No	A1-A2	Alt1-Conc15-Ana3-Ber1-Ken17-Ken18-Ken19-Ken20-Ken37-Ken38-Ken39-Newp8-Ken40-Ken41-Chin1var1-Ken42-Ken50-Ken51-Ken52-Ken53-Ken54-Ken55-Ken43-Ken44-Ken45-Ken46-Ken47-Ken48-Ken49-Ken21-Ken22-Ken23-Ken24-Ken25-Ken26	EntB0-MonB22-MonB24-NiaB2-KenB29-ParCB2-KenB30-KenB31-KenB32-CholB4-BloB2-KenB33-Tho6-KenB42-KenB43-KenB44-KenB45-KenB46-KenB47-KenB48-KenB49-KenB50-KenB51-KenB52-KenB53-KenB54-KenB55-KenB56-KenB34-KenB35-STM17-KenB36-KenB38-KenB39-Ago27var1-KenB41
96-11313		IP (FNRC)	enterica	enterica	Kentucky	8	i	z6			1996	Egypt	Human	ST198				Ty2	No	A1-A2	Alt1-Conc15-Ana3-Ber1-Ken17-Ken18-Ken19-Ken20-Ken37-Ken38-Ken39-Newp8-Ken40-Ken41-Chin1var1-Ken42-Ken50-Ken51-Ken52-Ken53-Ken54-Ken55-Ken43-Ken44-Ken45-Ken46-Ken56-Ken57-Ken21-Ken22-Ken25-Ken26	EntB0-MonB22-MonB24-NiaB2-KenB29-ParCB2-KenB30-KenB31-KenB32-CholB4-BloB2-KenB33-Tho6-KenB42-KenB43-KenB44-KenB45-KenB46-KenB47-KenB48-KenB49-KenB50-KenB51-KenB52-KenB53-KenB54-KenB55-KenB34-KenB35-STM17-KenB38-KenB39-Ago27var1-KenB41
97-11473		IP (FNRC)	enterica	enterica	Kentucky	8	i	z6			1997	Egypt	Human	ST198				Ty2	No	A1-A2	Alt1-Conc15-Ana3-Ber1-Ken17-Ken18-Ken19-Ken20-Ken37-Ken38-Ken39-Newp8-Ken40-Ken41-Chin1var1-Ken42-Ken50-Ken51-Ken52-Ken53-Ken54-Ken55	EntB0-MonB22-MonB24-NiaB2-KenB29-ParCB2-KenB30-KenB31-KenB32-CholB4-BloB2-KenB33-Tho6-KenB42-KenB43-KenB44-KenB45-KenB46-KenB47-KenB48-KenB49-KenB50-KenB51-KenB52-KenB53-KenB54-KenB55-KenB34-KenB35-STM17-KenB38-KenB39-Ago27var1-KenB41
98K	WS55	IP (WHO-CC)	enterica	enterica	Kentucky	8	i	z6			1937	USA	Poultry	ST198				Ty2	No	A1-A2	Alt1-Conc15-Ana3-Ber1-Ken17-Ken18-Ken19-Ken20-Ken37-Ken38-Ken39-Newp8-Ken40-Ken41-Chin1var1-Ken42-Ken50-Ken51-Ken52-Ken53-Ken54-Ken55-Ken43-Ken44-Ken45-Ken46-Ken47-Ken48-Ken49-Ken21-Ken22-Ken23-Ken24-Ken25-Ken26	EntB0-MonB22-MonB24-NiaB2-KenB29-ParCB2-KenB30-KenB31-KenB32-CholB4-BloB2-KenB33-Tho6-KenB42-KenB43-KenB44-KenB45-KenB46-KenB47-KenB48-KenB49-KenB50-KenB51-KenB52-KenB53-KenB54-KenB55-KenB56-KenB34-KenB35-STM17-KenB36-KenB37-KenB38-KenB39-Ago27var1-KenB41
8668/97	WS404	IP (WHO-CC)	enterica	enterica	Kiel	2	g,p	–			1996	Switzerland	Human	ST10				LT2	No	A1-A2	Ent1-Dub1	EntB0-EntB1-EntB7
01/81	SB3949	IP (WHO-CC)	enterica	enterica	Kiel	2	g,p	–			1981	France	Human	ST10				LT2	No	A1-A2	IS1/Ent1-Dub1	EntB0-EntB1-EntB7-EntB7-EntB8
1017K	WS67	IP (WHO-CC)	enterica	enterica	Kiel	2	g,p	–			1959	Germany	Human	ST10				LT2	No	A1-A2	Ent1-Dub1	EntB0-EntB1-EntB7-EntB8
245K	WS69	IP (WHO-CC)	enterica	enterica	Kisangani	4	a	1.2			1947	Zaire	Human	ST254				LT2	No	A1-A2	STM1-STM2-STM26-STM27-STM4-STM5-STM6-STM7A/7B-STM10-Heid3-Heid4-Heid5-Heid11-Heid12-Heid7-Kis1	STMB0-STMB8-STMB9-STMB10-STMB11-STMB12-STMB13-STMB13-STMB14-STMB15-STMB16-STMB17-HadB20-STMB34-STMB18-STMB19-STMB33-STMB20-STMB21-STMB22-STMB26-STMB27-STMB28-HeidB2
05-5159		IP (FNRC)	enterica	enterica	Kottbus	8	e,h	1.5			2005	France	Human	ST212				Ty2	No	A1-A2	STM1-Der1-Der2-Kot1-Kot2-Kot3-Kot4-Kot5-Kot6-Kot7-Kot8-Kot9-Kot10-Kot11-Kot12-Kot16-Kot17	ParAB0-InfB1-NewpB1-NewpB2-KotB1-KotB10-NewpB3-KotB2-NewpB7
02-7545		IP (FNRC)	enterica	enterica	Kottbus	8	e,h	1.5			2002	France	Human	ST582				Ty2	No	A1-A2	Ind1-Had3-Kot18-Kot19-Ind2-Kot25-Ind4-Kot26-Mba23-Ind14-Ind15-Mba24-Conc25-Kot27-Kot28-Kot29-Sen47-Kot39-Kot40-Kot41-Kot42-Kot43-Ten39-Kot30-Sen88var1-Kot31-Kot32-Kot33-Kot34-Kot35-Kot36-Kot37-Kot38-Kot20-Kot21-Kot22-Kot23-Newp10-Kot24	STMB0-STMB32-STMB2-STMB3-STMB4-STMB5-STMB6-STMB8-STMB10-STMB11-STMB13-STMB14-STMB15-HadB14-STMB16var1-HadB16-HadB24-HadB25-HadB26-HadB27-HadB29-HadB30-KotB11-KotB12-KotB13
52K	WS619	IP (WHO-CC)	enterica	enterica	Kottbus	8	e,h	1.5			1928	Germany	Human	ST212				Ty2	No	A1-A2	STM1var1-Der1-Der2-Kot1-Kot2-Kot3-Kot4-Kot5-Kot6-Kot7-Kot8-Kot9-Kot10-Kot11-Kot12-Kot13-Kot14-Kot15	ParAB0-InfB1-NewpB1-NewpB2-KotB1-NewpB3-KotB2-NewpB7-NewpB8-KotB3-KotB4-KotB5-KotB6-KotB7-KotB8-KotB9
3029/80	WS721	IP (WHO-CC)	enterica	enterica	Kundunchi	4	l,z13	1,2			1980	Nigeria	Human	ST741				LT2	ΔA2	A1-A3	Ana1	ParBB1-ParBB24-StpB1-ParBB2-StpB2-StpB18-StpB19-StpB12-StpB13
133K	WS52	IP (WHO-CC)	enterica	enterica	Lexington	3,10	z10	1,5			1941	USA	Swine	ST247				LT2	No	A1-A2	STM1var4-Lex1-Lex2-Lex3-Lex4-Lex5-Lex6-Lex7-Lex8-Lex9-Lex17-Lex18-Lex19-Lex10-Lex11-Lex12-Lex13-Newp14var1-Lex14-Lex15-Lex16	ParAB0-NapB4-AltB23-BissB13-KenB6-LexB7-LexB8-LexB9-LexB10-LexB11-LexB12-LexB13-LexB14-LexB15-LexB16-LexB17-LexB18-LexB19-LexB20-LexB21-LexB22-LexB23-LexB24-LexB25-LexB26-LexB27-LexB28-LexB29-LexB30-LexB1-LexB2-LexB3-LexB4-LexB5-LexB6
502K	WS89	IP (WHO-CC)	enterica	enterica	Limete	4.27	b	1,5			1953	Zaire	Human	ST268				LT2	No	A1-A2	STM1var1-Lim1-Lim2-Lim3-Lim4-Lim5-Lim6-Lim7-Lim8-Lim9-Lim10-Lim11-Sto1-Lim23-Lim24-Lim25-Lim26-Lim27-Ken14-Lim28-Lim29-Lim30-Lim31-Lim32-Lim33-Lim34-Lim35-Lim36-Lim37-Lim12-Lim13-Lim14-Lim15-Lim16-Lim17-Lim18-Lim19-Lim20-Lim21-Lim22	VirB1-InfB2-LimB1-LimB2-LimB3-LimB4-LimB5-LimB6-LimB7-LimB8-LimB9-LimB10-LimB11-LimB12-LimB13-LimB14
599/69	WS90	IP (WHO-CC)	enterica	enterica	Limete	4	b	1,5			1969	Togo	Human	ST269					No	A1-A2	STM1var1-Lim1-Lim2-Lim3-Lim4-Lim5-Lim6-Lim7-Lim8-Lim9-Lim10-Lim11-Sto1-Lim23-Lim24-Lim25-Lim26-Lim27-Ken14-Lim28-Lim29-Lim30-Lim31-Lim32-Lim38-Lim33-Lim34-Lim35-Lim36-Lim37-Lim12-Lim13-Lim14-Lim15-Lim16-Lim17-Lim18-Lim19-Lim20-Lim21-Lim22	VirB1-InfB2-LimB1-LimB2-LimB3-LimB4-LimB5-LimB6-LimB7-LimB8-LimB9-LimB10-LimB11-LimB12-LimB13-LimB14
406K	WS395	IP (WHO-CC)	enterica	enterica	Lindenburg	8	i	1.2			1952	Germany	Human	ST698				Ty2	No	A1-A2	Had7-Newp1-Had8-Newp2-Newp28-Newp3-Newp4-Newp5-Newp31-Newp6	ParAB0-InfB1-NewpB1-NewpB2-NewpB3-KotB2-NewpB4-NewpB5-NewpB6-NewpB42-NewpB7-NewpB8-NewpB9-NewpB10-NewpB32
114K	WS234	IP (WHO-CC)	enterica	enterica	Litchfield	8	l,v	1.2			1940	USA	Poultry	ST214				Ty2	No	A1-A2	STM1var1-Lit1-Lit2-Lit3-Lit4-Ten19-Lit5-Lit6	ParAB0-InfB1-NewpB1-NewpB2-NewpB17-Bovis14-LitB1
201K	WS284	IP (WHO-CC)	enterica	enterica	Lomita	7	e,h	1.5			1947	USA	Poultry	ST784				Ty2	No	A1-A2	Lom21-Lom1-Lom2-Lom3-Lom4-Lom5-Lom6-Lom7-Lom8-Lom9-Lom10-Lom11-Lom12-Lom13-San12-Lom22-Lom23-Lom24-Lom25-Lom26-Lom27-Lom28-Lom29-Lom30-Lom31-Lom32-Lom33-Lom34-Lom35-Lom36-Lom37-Lom38-San15-San16-San18-Lom14-Lom15-Lom16-Lom17-Lom18-Lom19-San1-San2-San3-San4-San5-Lom20	LomB1-LomB2-LomB3-LomB4
155K	WS237	IP (WHO-CC)	enterica	enterica	Madelia	6.14	y	1.7			1943	USA	Poultry	ST759				Ty2	ΔF11	A1-A5	Mon21-Mon22-Ten15-Ton2-Ton3-Swa10-SalB22var1-Mad1	PanB1-ParAB0-CarB1-CarB2-MadB1-CarB3-CarB4-CarB5-CarB6-CarB6-CarB7-CarB8
00-1962		IP (FNRC)	enterica	enterica	Manhattan	8	d	1.5			2000	France	Human	ST113	XMAN-1a			LT2	No	A1-A2	STM1var1-ParB1-ParB2-STM9-Man1-Man2-Man3-Man4-Man5-Man6-Man7	EntB0-ManB1
01-3871		IP (FNRC)	enterica	enterica	Manhattan	8	d	1.5			2001	France	Human	ST18	XMAN-2			LT2	No	A1-A2	STM1var1-ParB1-ParB2-STM9-Man2-Man3-Man4-Man5-Man6-Man7	EntB0-ManB1
05-6320		IP (FNRC)	enterica	enterica	Manhattan	8	d	1.5			2002	France	Human		XMAN-1b			LT2	No	A1-A2	STM1var1-ParB1-ParB2-STM9-Man1-Man2-Man3-Man4-Man5	EntB0-ManB1
04-3571		IP (FNRC)	enterica	enterica	Manhattan	8	d	1.5			2004	France	Human		XMAN-1a			LT2	No	A1-A2	STM1var1-ParB1-ParB2-STM9-Man1-Man2-Man3-Man4-Man5-Man6-Man7	EntB0-ManB1
05-7432		IP (FNRC)	enterica	enterica	Manhattan	8	d	1.5			2005	France	Human		XMAN-1a			LT2	No	A1-A2	STM1var1-ParB1-ParB2-STM9-Man1-Man2-Man3-Man4-Man5-Man6-Man7	EntB0-ManB1
05-8572		IP (FNRC)	enterica	enterica	Manhattan	8	d	1.5			2005	France	Human					LT2	No	A1-A2	STM1var1-ParB1-ParB2-STM9-Man1-Man2-Man3-Man4-Man5-Man6-Man7	EntB0-ManB1
04-5942		IP (FNRC)	enterica	enterica	Manhattan	8	d	1.5			2004	France	Human		XMAN-3			LT2	No	A1-A2	STM1var1-ParB1-ParB2-STM9-Man1-Man2-Man3-Man4-Man5-Man6-Man7	EntB0-ManB1
130K	WS233	IP (WHO-CC)	enterica	enterica	Manhattan	8	d	1.5			1941	USA	Poultry	ST18				LT2	No	A1-A2	STM1var1-ParB1-ParB2-STM9-Man1-Man2-Man3-Man4-Man5-Man6-Man7	EntB0-ManB1
585K	WS504	IP (WHO-CC)	enterica	enterica	Maracaibo	11	l,v	1,5			1953	Venezuela	Human	ST740				Ty2	ΔF5	A1-A4	Pan1var1	SwaB1-SwaB3-MarB1-SwaB4-MarB2-MarB3
02-7184		IP (FNRC)	enterica	enterica	Mbandaka	7	z10	e,n,z15			2002	France	Human	ST413				LT2	ΔA5	A1-A3	Mba26-Ana1-Conc15-Mba27-Ana11-Mba28-Mba29-Mba30-Mba31-Mba32-SenB13	PanB1-MbaB17-Mon36var1-MbaB19-MbaB20-MbaB21-MbaB22-MbaB6-MbaB23-MbaB24-MbaB25-MbaB26-MbaB27-MbaB28-MbaB29-MbaB30-MbaB31-MbaB32-MbaB33-MbaB34-MbaB35
05-5015		IP (FNRC)	enterica	enterica	Mbandaka	7	z10	e,n,z15			2005	France	Human	ST413				LT2	ΔA5	A1-A3	Mba26-Ana1-Conc15-Mba27-Ana11-Mba28-Mba29-Mba30-Mba31-Mba32-SenB13	PanB1-MbaB17-Mon36var1-MbaB19-MbaB20-MbaB21-MbaB22-MbaB6-MbaB23-MbaB24-MbaB25-MbaB26-MbaB27-MbaB28-MbaB29-MbaB30-MbaB31-MbaB32-MbaB33-MbaB34-MbaB35
1681K	WS771	IP (WHO-CC)	enterica	enterica	Mbandaka	7	z10	e,n,z15			1964	Germany		ST743				LT2	No	A1-A2	Mba1-Mba2-Mba3-Mba4-Sen6-Mba5-Mba6-Mba7-Mba8-Mba9-Mba10-STM6-Mba11-Mba12-Mba13-Mba14-Mba15-Mba16-Mba17-Mba18-Mba19	EntB0-IndB1-EntB10-GallB1-GallB2-CholB1-MbaB36-AbonB2-MbaB37-BloB1-MbaB38-CholB3-IndB3-NiaB2-KenB32-CholB4-BloB2-KenB33-Tho6-MbaB47-MbaB48-KenB43-KenB44-KenB45-KenB46-KenB55-KenB56-AltB6-MbaB49-MbaB50-MbaB51-MbaB52-MbaB53-MbaB39-MbaB40-MbaB41-MbaB42-MbaB43-MbaB44-MbaB45-MbaB46-Sen30
260K	WS766	IP (WHO-CC)	enterica	enterica	Mbandaka	7	z10	e,n,z15			1948	Zaire	Human	ST742				Ty2	No	A1-A2	Had3-Ind2-Ind3-Ind4-Mba20-Mba21-Mba22-Mba23-Ind14-Ind15-Mba24-Bovis11-Mba25-Newp54-Mba106-Mba107-Mba108-Mba109-Mba110-Mba111-Mba112-Mba113-Mba114-Mba115-Mba116-Mba117-Mba33-Mba34-Mba35-Mba36-Mba37-Mba38-Mba39-Mba40-Mba41-Mba42-Mba43-Mba44-Ade1var1-Mba53-Mba54-Mba55-Mba56-Mba57-Mba58-Mba59-Mba60-Mba61-Mba62-Mba63-Mba72-Mba73-Mba74-Mba75-Mba76-Mba77-StpB8-Mba78-Mba79-Mba80-Mba81-WelB25-Mba94-Mba95-…	MbaB1-MbaB2-MbaB3-MbaB4-MbaB5-MbaB6-MbaB7-MbaB8-MbaB9-MbaB10-MbaB11-MbaB12-MbaB13-MbaB14-MbaB15-MbaB16
01-4673		IP (FNRC)	enterica	enterica	Miami	9	a	1.5			2001	French Guyana	Human	ST140				LT2	No	A1-A2	Mon21var1-Mik8-Mia8-Mia9-Mia10	JavB1-JavB2-JavB3-JavB4-JavB5-JavB6-ParBB10-MiaB10-JavB11-MiaB11-JavB12
02-1537		IP (FNRC)	enterica	enterica	Miami	9	a	1.5			2002	France	Human	ST140				LT2	No	A1-A2	Mon21var1-Mia11-Mia12-Mik8	JavB1-JavB2-JavB3-JavB4-JavB5-JavB6-ParBB10-MiaB10-JavB11-MiaB11-JavB12
02-9744		IP (FNRC)	enterica	enterica	Miami	9	a	1.5			2002	French Guyana	Human	ST140				LT2	No	A1-A2	Mon21var1-Mik8-Mia8-Mia9-Mia10-Mia13	JavB1-JavB2-JavB3-JavB4-JavB9-JavB10-JavB12-JavB13
02-2278		IP (FNRC)	enterica	enterica	Miami	9	a	1.5			2002	France	Human					Ty2	ΔF5	A1-A4	Pan1	AgoB2-MiaB1-MiaB2-MiaB3-MiaB4-MiaB5
03-6465		IP (FNRC)	enterica	enterica	Miami	9	a	1.5			2003	France	Human					Ty2	ΔF5	A1-A4	Pan1	AgoB2-MiaB1-MiaB2-MiaB3-MiaB4-MiaB5
07-3939		IP (FNRC)	enterica	enterica	Miami	9	a	1.5			2007	Mali	Human					Ty2	ΔF5	A1-A4	Pan1	AgoB2-MiaB1-MiaB2-MiaB3-MiaB4-MiaB5
187K	WS407	IP (WHO-CC)	enterica	enterica	Miami	9	a	1.5			1943	USA	Human	ST1388				LT2	No	A1-A2	Mia1-Mia2-Mia4-Mia5-Mia7	ParBB5-STMB32-ParBB17-BovB1-ParBB8-SwaB1-SwaB2-MiaB6
620K	WS406	IP (WHO-CC)	enterica	enterica	Miami	9	a	1.5			<1965			ST737				Ty2	ΔF5	A1-A4	Pan1	AgoB2-MiaB1-MiaB2-MiaB3-MiaB4-MiaB5
SARB28		SGSC	enterica	enterica	Miami	9	a	1.5			1953	USA	Human	ST80			Mi1	LT2	No	A1-A2	Mia1-Mia2-Mia3-Mia4-Mia5-Mia6-Mia7	ParBB5-STMB32-ParBB17-BovB1-ParBB8-SwaB1-SwaB2
SARB29		SGSC	enterica	enterica	Miami	9	a	1.5			1979	French Guyana	Human	ST48			Mi5	LT2	No	A1-A2	Mon21var1-Mon39-Mon40-Mon41-Mon42-Mon44-Mon46-Mon43-Mon48	JavB1-MonB44-MonB45-MonB45-MonB56-MonB57-MonB58-MonB59-MonB60-MonB61-MonB46-MonB47-MonB49-MonB50-MonB51-MonB52-MonB53-MonB54
1220K	WS142	IP (WHO-CC)	enterica	enterica	Mikawasima	7	y	e,n,z15			1960	USA		ST294				LT2	No	A1-A2	STM1var1-Der1-Der2-Der3-Mik1-Der4-Mik2-Mik3-Mik4-ParC3-Inf5-Inf6-Mik5-Mik6-Mue14-Stp14var1-Mik8-Der7-Der8-Vir3-Der9-Post1-Post2-Post3-Der10-Der11-Der25-Vir31var1-Bra1-Tal1-Bra2-Post7-Post8	EntB0-MikB1-MikB2
1933/77	WS544	IP (WHO-CC)	enterica	enterica	Mississippi	13.23	b	1.5			1977	Indonesia	Human	ST764				Ty2	No	A1-A2	STM1var1-Nap2-Mis1-Mis2-Mis3-Mis4-Mis5-Mis6-Mis7-Mis8-Mis9-Mis10-KotB7	NapB1-MisB1
06-4619		IP (FNRC)	enterica	enterica	Montevideo	7	g,m,s	–			2006	France	Human	ST195	XMON-4			LT2	No	A1-A2	Mon21var1-Mon39-Mon40-Mon41-Mon42-Mon43	JavB1-MonB39-MonB40-MonB41-MonB42-MonB43-MonB44-MonB45-MonB56-MonB57-MonB58-MonB59-MonB46-MonB47-MonB48-MonB49-MonB50-MonB51-MonB52-MonB53-MonB54
05-8072		IP (FNRC)	enterica	enterica	Montevideo	7	g,m,s	–			2005	France	Human	ST81	XMON-7			LT2	No	A1-A2	Mon21var1-Mon39-Mon40-Mon41-Mon42-Mon44-Alt30-Mon79-Mon92-Mon73-Mon45-Mon74-Mon75-Mon76-Mon77	JavB1-MonB39-MonB40-MonB41-MonB42-MonB43-MonB44-MonB45-MonB56-MonB57-MonB58-MonB59-MonB50-MonB51-MonB54
06-6962		IP (FNRC)	enterica	enterica	Montevideo	7	g,m,s	–			2006	France	Human		XMON-7			LT2	No	A1-A2	Mon21var1-Mon39-Mon40-Mon41-Mon42-Mon44-Alt30-Mon79-Mon92-Mon73-Mon45-Mon74-Mon75-Mon76-Mon77	JavB1-MonB39-MonB40-MonB41-MonB42-MonB43-MonB44-MonB45-MonB56-MonB57-MonB58-MonB59-MonB50-MonB51-MonB54
06-8080		IP (FNRC)	enterica	enterica	Montevideo	7	g,m,s	–			2006	France	Human	ST305	XMON-11			LT2	No	A1-A2	Mon21var1-Mon39-Mon42-Mon44-Alt30-Mon79-Mon80-Mon68-Mon69-Mon70-Mon71-Mon72-Mon81-Mon82-Mon83	JavB1-MonB39-MonB40-MonB41-MonB42-MonB43-MonB44-MonB45-MonB56-MonB57-MonB58-MonB59-MonB60-MonB61-MonB46-MonB47-MonB48-MonB49-MonB50-MonB51-MonB52-MonB53-MonB54
06-6683		IP (FNRC)	enterica	enterica	Montevideo	7	g,m,s	–			2006	France	Human	ST699	XMON-5			LT2	No	A1-A2	Mon21var1-Mon39-Mon40-Mon41-Mon42-Mon43	JavB1-MonB39-MonB40-MonB41-MonB42-MonB43-MonB44-MonB45-MonB56-MonB57-MonB58-MonB59-MonB60-MonB61-MonB46-MonB47-MonB48-MonB49-MonB50-MonB51-MonB52-MonB53-MonB54
06-8107		IP (FNRC)	enterica	enterica	Montevideo	7	g,m,s	–			2006	France	Human	ST699	XMON-12			LT2	No	A1-A2	Mon21var1-Mon39-Mon40-Mon41-Mon42-Mon43	JavB1-MonB39-MonB40-MonB41-MonB42-MonB43-MonB44-MonB45-MonB56-MonB57-MonB58-MonB59-MonB60-MonB61-MonB46-MonB47-MonB48-MonB49-MonB50-MonB51-MonB52-MonB53-MonB54
07-0192		IP (FNRC)	enterica	enterica	Montevideo	7	g,m,s	–			2007	France	Human	ST699	XMON-1			LT2	No	A1-A2	Mon21var1-Mon39-Mon40-Mon41-Mon42-Mon43	JavB1-MonB39-MonB40-MonB41-MonB42-MonB43-MonB44-MonB45-MonB56-MonB57-MonB58-MonB59-MonB60-MonB61-MonB46-MonB47-MonB48-MonB49-MonB50-MonB51-MonB52-MonB53-MonB54
06-6534		IP (FNRC)	enterica	enterica	Montevideo	7	g,m,s	–			2006	France	Human		XMON-5			LT2	No	A1-A2	Mon21var1-Mon39-Mon40-Mon41-Mon42-Mon43	JavB1-MonB39-MonB40-MonB41-MonB42-MonB43-MonB44-MonB45-MonB56-MonB57-MonB58-MonB59-MonB60-MonB61-MonB46-MonB47-MonB48-MonB49-MonB50-MonB51-MonB52-MonB53-MonB54
06-7643		IP (FNRC)	enterica	enterica	Montevideo	7	g,m,s	–			2006	France	Human		XMON-1			LT2	No	A1-A2	Mon21var1-Mon39-Mon40-Mon41-Mon42-Mon43	JavB1-MonB39-MonB40-MonB41-MonB42-MonB43-MonB44-MonB45-MonB56-MonB57-MonB58-MonB59-MonB60-MonB61-MonB46-MonB47-MonB48-MonB49-MonB50-MonB51-MonB52-MonB53-MonB54
06-8605		IP (FNRC)	enterica	enterica	Montevideo	7	g,m,s	–			2006	France	Human		XMON-1			LT2	No	A1-A2	Mon21var1-Mon39-Mon40-Mon41-Mon42-Mon43	JavB1-MonB39-MonB40-MonB41-MonB42-MonB43-MonB44-MonB45-MonB56-MonB57-MonB58-MonB59-MonB60-MonB61-MonB46-MonB47-MonB48-MonB49-MonB50-MonB51-MonB52-MonB53-MonB54
05-7715		IP (FNRC)	enterica	enterica	Montevideo	7	g,m,s	–			2005	France	Human	ST316	XMON-8			LT2	No	A1-A2	Mon21var1-Mon39-Mon40-Mon41-Mon42-Mon44-Alt30-Mon68-Mon69-Mon70-Mon71-Mon72-Mon73-Mon45-Mon74-Mon75-Mon76-Mon77-Mon45-Mon46-Mon47-Mon43	JavB1-MonB39-MonB40-MonB41-MonB42-MonB43-MonB44-MonB45-MonB56-MonB57-MonB58-MonB61-MonB50-MonB51-MonB52-MonB53-MonB54
04-8975		IP (FNRC)	enterica	enterica	Montevideo	7	g,m,s	–			2004	France	Human	ST81	XMON-10			LT2	No	A1-A2	Mon21var1-Mon39-Mon40-Mon41-Mon42-Mon44-Mon45-Mon46-Mon47-Mon43-Mon48	JavB1-MonB39-MonB40-MonB45-MonB56-MonB57-MonB58-MonB59-MonB60-MonB61-MonB46-MonB47-MonB49-MonB50-MonB51-MonB52-MonB53-MonB54
06-7410		IP (FNRC)	enterica	enterica	Montevideo	7	g,m,s	–			2006	France	Human	ST713	XMON-13			LT2	No	A1-A2	Jav1-Mon85-Mon86-Mon87-Mon88-Mon89-Mon90-Mon91-Mon93-NewpB30var1	PanB1var1-MonB62-MonB63
06-5382		IP (FNRC)	enterica	enterica	Montevideo	7	g,m,s	–			2006	France	Human	ST138	XMON-3			Ty2	No	A1-A2	Mon21-Mon22-Mon23-Swa1-Swa2-Swa3-Swa4-Swa5-Swa6-Swa7-Mon54-Mon55-Mon56-Mon57-Mon58-Mon59-Mon60-Mon61-Mon62-Mon63-Mon24-Mon25-Mon26-Mon27-Mon28-Mon29-Mon30var1-Mon65-Mon66-Mon67	ParAB0-MonB22-MonB23-MonB24-SwaB1var1-MonB55-MonB25-MonB26-MonB27-MonB28-MonB29-MonB30-MonB31-MonB32-MonB33-MonB34-MonB35-MonB36-MonB37-MonB38
06-8310		IP (FNRC)	enterica	enterica	Montevideo	7	g,m,s	–			2006	France	Human	ST748	XMON-2			Ty2	No	A1-A2	Mon21-Mon22-Mon23-Swa1-Swa2-Swa3-Swa4-Swa5-Swa6-Swa7-Mon50-Mon51-Mon52-Mon53-Mon54-Mon55-Mon56-Mon57-Mon58-Mon59-Mon60-Mon61-Mon62-Mon63-Mon24-Mon25-Mon26-Mon27-Mon28-Mon29-Mon30var1-Mon65-Mon66-Mon67	ParAB0-MonB22-MonB23-MonB24-SwaB1var1-MonB55-MonB25-MonB26-MonB27-MonB28-MonB29-MonB30-MonB31-MonB32-MonB33-MonB34-MonB35-MonB36-MonB37-MonB38
06-0504		IP (FNRC)	enterica	enterica	Montevideo	7	g,m,s	–			2006	France	Human		XMON-6			Ty2	No	A1-A2	Mon21-Mon22-Mon23-Swa1-Swa2-Swa3-Swa4-Swa5-Swa6-Swa7-Mon49-Mon50-Mon51-Mon52-Mon53-Mon54-Mon55-Mon56-Mon57-Mon58-Mon59-Mon60-Mon61-Mon62-Mon63-Mon24-Mon25-Mon26-Mon27-Mon28-Mon29-Mon30var1-Mon78	ParAB0-MonB22-MonB23-MonB24-SwaB1var1-MonB55-MonB25-MonB26-MonB27-MonB33-MonB34-MonB35-MonB36
126K	WS264	IP (WHO-CC)	enterica	enterica	Montevideo	7	g,m,s	–			<1965			ST749				LT2	No	A1-A2	Mon1-Mon2-Mon3-Mon4-Mon5-Mon6-Mon7-Mon8-Mon9-Mon10-Mon31-Mon32-Mon33-Bon40var1-Mon34-STM17-Mon35-Mon36-Mon37-Mon11-Mon12-Mon13-Mon14-Mon15-Mon16-Mon17-Mon18-Mon19-Mon20	MonB1-MonB2-MonB3-MonB4-MonB5-MonB6-MonB7-MonB8-MonB9-MonB10-MonB11-MonB12-MonB13-MonB14-MonB15-MonB16-MonB17-MonB18-MonB19-MonB20-MonB21
46K	WS263	IP (WHO-CC)	enterica	enterica	Montevideo	7	g,m,s	–			1935	Uruguay	Monkey	ST138				Ty2	No	A1-A2	Mon21-Mon22-Mon23-Swa1-Swa2-Swa3-Swa4-Swa5-Swa6-Swa7-Mon49-Mon50-Mon51-Mon52-Mon53-Mon54-Mon55-Mon56-Mon57-Mon58-Mon59-Mon60-Mon61-Mon62-Mon63-Mon24-Mon25-Mon26-Mon27-Mon28-Mon29-Mon30	ParAB0-MonB22-MonB23-MonB24-MonB25-MonB26-MonB27-MonB28-MonB29-MonB30-MonB31-MonB32-MonB33-MonB34-MonB35-MonB36-MonB37-MonB38
54K	WS160	IP (WHO-CC)	enterica	enterica	Muenchen	8	d	1.2			1932	Germany	Human	ST82				LT2	No	A1-A2	ParB13-ParB14-Mue1-Mue2-Mue3-Wor1-ParB20-ParB20-Mue4-Mue5-Mue6-Mue7-Mue8-Mue9-Mue10-Mue11-Mue12-Mue13-Mue14	EntB0-ManB1
03-8033		IP (FNRC)	enterica	enterica	Napoli	9	l,z13	e,n,x			2003	France	Human	ST474				LT2	No	A1-A2	STM1var1-Nap1-Nap2-Nap3-Nap4-Nap5-Nap6-Nap7-Nap8-Nap9-Nap10-Nap11-Nap12	NapB1-NapB2-NapB3-NapB4-NapB5-NapB6-NapB7-NapB8-NapB9-NapB10-NapB11-NapB12-NapB13-NapB14-NapB15-NapB16-NapB17-NapB18
05-5344		IP (FNRC)	enterica	enterica	Napoli	9	l,z13	e,n,x			2005	France	Human	ST474				LT2	No	A1-A2	STM1var1-Nap1-Nap2-Nap3-Nap4-Nap5-Nap6-Nap7-Nap8-Nap9-Nap10-Nap11-Nap12	NapB1-NapB2-NapB3-NapB4-NapB5-NapB6-NapB7-NapB8-NapB9-NapB10-NapB11-NapB12-NapB13-NapB14-NapB15-NapB16-NapB17-NapB18
173K	WS227	IP (WHO-CC)	enterica	enterica	Napoli	9	l,z13	e,n,x			1945	Italy	Human	ST765				LT2	ΔA4	A1-A3	STM1var1-Nap1-Nap2-Nap3var1	NapB1-NapB2-NapB3-NapB4-NapB5var1-NapB6-NapB7-NapB9-NapB19-NapB10-NapB11-NapB12-NapB13-NapB20-NapB21-NapB16-NapB17-NapB18
SL317*		GenBank (ABEW00000000)	enterica	enterica	Newport	8	e,h	1.2						ST5				LT2	No	In silico	STM1var1-Newp34-Newp35-Newp36-Newp37-Newp38-Newp39-Newp40-Newp41-Newp42-Newp43-Newp44	STMB0-STMB32-STMB1-HadB17-NewpB34-NewpB35-STMB17var1-HadB20-HadB21-NewpB36-STMB18-0-NewpB30-NewpB31-NewpB29-NewpB18-NewpB37-NewpB38-Mba6
SL254*		GenBank (CP001113)	enterica	enterica	Newport	8	e,h	1.2						ST45				Ty2	No	In silico	Had7-Newp1-Had8-Newp2-Newp3-Newp4-Newp5-Newp6-Newp7-Newp8-Newp9-Newp10-Newp22-Newp23-Newp24-Newp11-Newp12-Newp13-Newp14-Newp15-Newp16-Newp17-Newp18-Newp19-Newp20-Newp21	ParAB0-InfB1-NewpB1-NewpB2-NewpB3-NewpB4-NewpB5-NewpB6-NewpB7-NewpB8-NewpB9-NewpB10-NewpB11-NewpB12-NewpB13-NewpB14-NewpB15-NewpB16-NewpB17
05-0815		IP (FNRC)	enterica	enterica	Newport	8	e,h	1.2			2005	France	Human	ST118				LT2	No	A1-A2	STM1var1-Newp45-Newp34-Newp35-Newp36-Newp37-Newp38-Newp39-Newp40-Newp46-Newp47-Newp48-Newp49-Newp42-Newp43-Newp44	STMB0-STMB32-STMB1-HadB17-NewpB34-NewpB35-STMB17-HadB20-NewpB40-Mba6
4/51		IP (FNRC)	enterica	enterica	Newport	8	e,h	1.2			1951	France	Human	ST118				LT2	No	A1-A2	STM1var1-Newp45-Newp35-Newp36-Newp37-Newp38-Newp39-Newp40-Newp46-Newp47-Newp48-Newp49-Newp50-Newp42-Newp43	STMB0-STMB32-STMB1-HadB17-NewpB34-STMB17-HadB21-STMB34-0-NewpB30-NewpB31-NewpB29-NewpB18-NewpB37
03-8748		IP (FNRC)	enterica	enterica	Newport	8	e,h	1.2			2003	France	Human	ST118				LT2	No	A1-A2	STM1var1-Newp45-Newp34-Newp35-Newp36-Newp46-Newp47-Newp48-Newp42-Newp43-Newp44	STMB0-STMB32-STMB1-NewpB34-NewpB35-STMB17-HadB20-HadB21-NewpB36-STMB34-STMB18-0-NewpB30-NewpB31-NewpB29-NewpB18-Mba6
04-2487		IP (FNRC)	enterica	enterica	Newport	8	e,h	1.2			2004	India	Human	ST166				Ty2	ΔF3	A1-A7	Ind1var1-Had1-Had2-Had3-Had4-Had5-Had7-Had8-Had9-Newp32-Had14-Newp33-Newp51-Newp52-Newp53-Bovis3-Had15-Newp54-Newp55-DueB1-Newp56-Newp62-Newp60-Newp61-Newp57-Newp59	STMB0-STMB32-STMB2-STMB3-STMB4-STMB5-STMB6-STMB7-STMB8-STMB10-STMB10-STMB11-STMB17-HadB21-HadB22-NewpB28-NewpB29-NewpB30-NewpB31-NewpB18-STMB19-NewpB19-NewpB20-NewpB21-NewpB22-NewpB23-NewpB24-NewpB25-NewpB26-NewpB27
39/64		IP (FNRC)	enterica	enterica	Newport	8	e,h	1.2			1964	France	Horse	ST166				Ty2	ΔF3	A1-A7	Ind1var1-Had1-Had2-Had3-Had4-Had5-Had7-Had8-Had9-Newp32-Had14-Newp33-Newp51-Newp52-Newp53-Bovis3-Had15-Newp54-Newp55-DueB1-Newp56-Newp60-Newp61-Newp57-Newp58-Newp59	STMB0-STMB32-STMB2-STMB3-STMB4-STMB5-STMB6-STMB7-STMB8-STMB10-STMB11-STMB17-HadB21-HadB22-NewpB28-NewpB29-NewpB30-NewpB31-NewpB18-STMB19-NewpB19-NewpB20-NewpB21-NewpB22-NewpB23-NewpB24-NewpB25-NewpB26-NewpB27
00-4093		IP (FNRC)	enterica	enterica	Newport	8	e,h	1.2			2000	Egypt	Human	ST156				Ty2	ΔF3	A1-A7	Ind1var1-Had1-Had2-Had3-Had4-Had5-Had7-Had8-Had9-Newp32-Had14-Newp33-Newp51-Newp52-Newp53-Bovis3-Had15-Newp54-Newp55-DueB1-Newp56-Newp60-Newp61-Newp57-Newp58-Newp59	STMB0-STMB32-STMB2-STMB3-STMB4-STMB5-STMB6-STMB7-STMB8-STMB8-STMB10-STMB11-STMB17-HadB21-HadB22-NewpB28-NewpB29-NewpB30-NewpB31-NewpB18-STMB19-NewpB19-NewpB20-NewpB21-NewpB22-NewpB23-NewpB24-NewpB25-NewpB26-NewpB27
01-2174		IP (FNRC)	enterica	enterica	Newport	8	e,h	1.2			2001	Egypt	Human	ST156				Ty2	ΔF3	A1-A7	Ind1var1-Had1-Had2-Had3-Had4-Newp55-DueB1-Newp56-Newp60-Newp61-Newp57-Newp58-Newp59	STMB0-STMB32-STMB2-STMB3-STMB4-STMB5-STMB6-STMB7-STMB8-STMB8-STMB10-STMB11-STMB17-HadB21-HadB22-NewpB28-NewpB29-NewpB30-NewpB31-NewpB18-STMB19-NewpB19-NewpB20-NewpB21-NewpB22-NewpB23-NewpB24-NewpB25-NewpB26-NewpB27
00-973		IP (FNRC)	enterica	enterica	Newport	8	e,h	1.2			2000	France	Human	ST166				Ty2	ΔF3	A1-A7	Ind1var1-Had1-Had2-Had3-Had4-Had5-Had7-Had8-Had9-Newp32-Had14-Newp33-Newp51-Newp52-Newp53-Bovis3-Had15-Newp54-Newp55-DueB1-Newp56-Newp62-Newp60-Newp61-Newp57-Newp58-Newp59	STMB0-STMB32-STMB2-STMB3-STMB4-STMB5-STMB6-STMB7-STMB8-STMB8-STMB10-STMB11-STMB17-HadB21-HadB22-NewpB28-NewpB29-NewpB30-NewpB31-NewpB18-STMB19-NewpB19-NewpB20-NewpB21-NewpB22-NewpB23-NewpB24-NewpB25-NewpB26-NewpB27
2/58		IP (FNRC)	enterica	enterica	Newport	8	e,h	1.2			1958	Morocco	Turtle	ST211				Ty2	ΔF9	A1-A5	Had7-Newp1-Had8-NewpB25var1-Newp26-Newp27-Newp2-Newp28-Newp3-Newp19-Newp20-Newp21	ParAB0-InfB1-NewpB1-NewpB2-NewpB3-KotB2-NewpB41-NewpB43-NewpB12-NewpB13-NewpB14-NewpB15-NewpB16-NewpB17
04-1198		IP (FNRC)	enterica	enterica	Newport	8	e,h	1.2			2004	Senegal	Human	ST31				Ty2	ΔF12	A1-A5	Had7-Newp1-Newp17-Newp18-Newp19-Newp20	ParAB0-InfB1-NewpB1-NewpB5-NewpB6-KotB6-NewpB11-NewpB13-NewpB14-NewpB15-NewpB16-NewpB17
50/3		IP (FNRC)	enterica	enterica	Newport	8	e,h	1.2			1950	Vietnam	Human	ST31				Ty2	ΔF12	A1-A5	Had7-Newp1-Had8-NewpB25var1-Newp26-Newp27-Newp2-Newp28-Newp3-Newp4-Newp5-Newp31-Newp6-Newp7-Newp8-Newp9-Newp23-Newp24-Newp29-Newp30-Newp14-Newp15-Newp16-Newp17-Newp18-Newp19-Newp20	ParAB0-InfB1-NewpB1-NewpB5-NewpB6-NewpB33-KotB5-KotB6-NewpB11-NewpB12-NewpB13-NewpB14-NewpB15-NewpB16-NewpB17
10/56		IP (FNRC)	enterica	enterica	Newport	8	e,h	1.2			1956	Vietnam	Snake	ST46				Ty2	No	A1-A2	Had7-Newp1-Had8-NewpB25var1-Newp26-Newp27-Newp2-Newp28-Newp3-Newp4-Newp5-Newp31-Newp6-Newp7-Newp8-Newp24-Newp11-Newp12-Newp13-Newp29-Newp30-Newp16-Newp17-Newp18-Newp19-Newp21	ParAB0-InfB1-NewpB1-NewpB2-KotB10-NewpB3-KotB2-NewpB41-NewpB32-NewpB33-KotB5-NewpB44-NewpB12-NewpB13-NewpB14-NewpB15-NewpB16-NewpB17
10/66		IP (FNRC)	enterica	enterica	Newport	8	e,h	1.2			1966	Venezuela	Poultry	ST45				Ty2	No	A1-A2	Had7-Newp1-Had8-Newp2-Newp3-Newp4-Newp5-Newp31-Newp6-Newp7-Newp8-Newp9-Newp10-Newp22-Newp12-Newp14-Newp15-Newp16-Newp17-Newp18-Newp21	ParAB0-InfB1-NewpB1-NewpB2-NewpB3-KotB2-NewpB41-NewpB4-NewpB5-NewpB6-NewpB7-NewpB8-NewpB9-NewpB10-NewpB11-NewpB12-NewpB13-NewpB14-NewpB15-NewpB16-NewpB17
00-4165		IP (FNRC)	enterica	enterica	Newport	8	e,h	1.2			2000	France	Human	ST45				Ty2	No	A1-A2	Had7-Newp1-Had8-Newp2-Newp3-Newp4-Newp5-Newp6-Newp7-Newp8-Newp9-Newp10-Newp22-Newp23-Newp24-Newp11-Newp12-Newp13-Newp14-Newp15-Newp16-Newp17-Newp18-Newp19-Newp20-Newp21	ParAB0-InfB1-NewpB1-NewpB2-NewpB3-NewpB4-NewpB5-NewpB6-NewpB7-NewpB8-NewpB9-NewpB10-NewpB11-NewpB12-NewpB13-NewpB14-NewpB15-NewpB16-NewpB17
02-7891		IP (FNRC)	enterica	enterica	Newport	8	e,h	1.2			2002	France	Human	ST45				Ty2	No	A1-A2	Had7-Newp1-Had8-Newp2-Newp3-Newp4-Newp5-Newp6-Newp7-Newp8-Newp9-Newp10-Newp22-Newp23-Newp24-Newp11-Newp12-Newp13-Newp14-Newp15-Newp16-Newp17-Newp18-Newp19-Newp20-Newp21	ParAB0-InfB1-NewpB1-NewpB2-NewpB3-NewpB4-NewpB5-NewpB6-NewpB7-NewpB8-NewpB9-NewpB10-NewpB11-NewpB12-NewpB13-NewpB14-NewpB15-NewpB16-NewpB17
04-9597		IP (FNRC)	enterica	enterica	Newport	8	e,h	1.2			2004	France	Human	ST45				Ty2	No	A1-A2	Had7-Newp1-Had8-Newp2-Newp3-Newp4-Newp5-Newp6-Newp7-Newp8-Newp9-Newp10-Newp22-Newp23-Newp24-Newp11-Newp12-Newp13-Newp14-Newp15-Newp16-Newp17-Newp18-Newp19-Newp20-Newp21	ParAB0-InfB1-NewpB1-NewpB2-NewpB3-NewpB4-NewpB5-NewpB6-NewpB7-NewpB8-NewpB9-NewpB10-NewpB11-NewpB12-NewpB13-NewpB14-NewpB15-NewpB16-NewpB17
01-2010		IP (FNRC)	enterica	enterica	Newport	8	e,h	1.2			2001	France	Human					Ty2	No	A1-A2	Had7-Newp1-Had8-Newp2-Newp3-Newp4-Newp5-Newp6-Newp7-Newp8-Newp9-Newp10-Newp22-Newp23-Newp24-Newp11-Newp12-Newp13-Newp14-Newp15-Newp16-Newp17-Newp18-Newp19-Newp20-Newp21	ParAB0-InfB1-NewpB1-NewpB2-NewpB3-NewpB4-NewpB5-NewpB6-NewpB7-NewpB8-NewpB9-NewpB10-NewpB11-NewpB12-NewpB13-NewpB14-NewpB15-NewpB16-NewpB17
03-3224		IP (FNRC)	enterica	enterica	Newport	8	e,h	1.2			2003	France	Human					Ty2	No	A1-A2	Had7-Newp1-Had8-Newp2-Newp3-Newp4-Newp5-Newp6-Newp7-Newp8-Newp9-Newp10-Newp22-Newp23-Newp24-Newp11-Newp12-Newp13-Newp14-Newp15-Newp16-Newp17-Newp18-Newp19-Newp20-Newp21	ParAB0-InfB1-NewpB1-NewpB2-NewpB3-NewpB4-NewpB5-NewpB6-NewpB7-NewpB8-NewpB9-NewpB10-NewpB11-NewpB12-NewpB13-NewpB14-NewpB15-NewpB16-NewpB17
50K	WS46	IP (WHO-CC)	enterica	enterica	Newport	8	e,h	1.2			1912	Germany	Meat	ST31				Ty2	ΔF12	A1-A5	Had7-Newp1-Had8-NewpB25var1-Newp26-Newp27-Newp2-Newp28-Newp3-Newp4-Newp5-Newp31-Newp6-Newp7-Newp8-Newp9-Newp23-Newp24-Newp11-Newp12-Newp13-Newp29-Newp30-Newp14-Newp15-Newp16-Newp17-Newp18-Newp19-Newp20	ParAB0-InfB1-NewpB1-NewpB5-NewpB6-NewpB7-NewpB8-NewpB9-NewpB10-NewpB32-NewpB33-KotB5-KotB6-NewpB11-NewpB12-NewpB13-NewpB14-NewpB15-NewpB16-NewpB17
433K	WS347	IP (WHO-CC)	enterica	enterica	Niarembe	17	d	l,w			1953	Zaire	Human	ST752				LT2	No	A1-A2	STM1var1-Ago1-ParB4var1-Nia1-Nia2-Nia3-Nia4-Nia5-Nia6-Nia7-Nia8-Nia9-Nia10-Nia11-ConcB7-Nia12-Nia13-Nia14-Nia15-Nia16	AnaB5-NiaB1-NiaB2-NiaB3-NiaB4-NiaB5-NiaB6-NiaB7-NiaB8-NiaB9-NiaB10
99-8966	SB3951	IP (FNRC)	enterica	enterica	Nitra	2	g,m	–			1999	France	Human	ST11				LT2	No	A1-A2	Ent1-Ent2-Ent3-Ent4-Ent5-Ent6-Ent7-Ent8	EntB0-EntB1-EntB2-EntB3-EntB4-EntB5-EntB6-EntB7-EntB8-EntB9
193/66	WS66	IP (WHO-CC)	enterica	enterica	Nitra	2	g,m	–			1965	Czechoslovakia	Human	ST11				LT2	No	A1-A2	Ent1-Ent2-Ent3-Ent4-Ent5-Ent6-Ent7-Ent8	EntB0-EntB1-EntB2-EntB3-EntB4-EntB5-EntB6-EntB7-EntB8-EntB9
8384/95	WS403	IP (WHO-CC)	enterica	enterica	Nitra	2	g,m	–			1995	Belgium		ST11				LT2	No	A1-A2	Ent1-Ent2-Ent3-Ent5-Ent6-Ent7-Ent9-Ent8	EntB0-EntB1-EntB2-IndB1-EntB10-EntB3-EntB8-EntB9
42K	WS267	IP (WHO-CC)	enterica	enterica	Oranienburg	7	m,t	–			1929	Germany	Human	ST320				LT2	No	A1-A2	Jav1-Ora1-Ora2-Ora3-Ora4-Stp10-Ora5-Ora6-Ora7-Ora8-Ora9-Ora10-Ora11-Ora22-Ora23-Ora24-Ora25-Ora26-Ora27-Ora28-Ora29-Ora12-Ora13-Ora14-Ora15-Ora16-Ora17-Ora18-Ora19-Ora20-Ora21-Newp35var1	OraB1-OraB2-OraB3-OraB4-OraB5-OraB6-OraB7-OraB8-OraB9-OraB10-OraB11-OraB12-OraB13-OraB14-OraB15
11/65	WS534	IP (WHO-CC)	enterica	enterica	Overvecht	30	a	1,2			1964	Netherland	Snake	ST771				LT2	No	A1-A2	Over1-Over2-Over3-Over4-MbaB14-Over5-Over6	ParAB0var2-MonB22-OverB2-STMB7-STMB8-STMB9-STMB10-OverB3-OverB4-OverB5-OverB6-OverB7-OverB8-OverB9
02-0078		IP (FNRC)	enterica	enterica	Panama	9	l,v	1.5			2002	France	Human	ST48				Ty2	ΔF5	A1-A4	Pan1	PanB1-ParAB0var1-PanB2-PanB3-PanB4-PanB5-PanB6-PanB7-PanB8
05-1286		IP (FNRC)	enterica	enterica	Panama	9	l,v	1.5			2005	France	Human	ST48				Ty2	ΔF5	A1-A4	Pan1	PanB1-ParAB0var1-PanB2-PanB3-PanB4-PanB5-PanB8
73K	WS50	IP (WHO-CC)	enterica	enterica	Panama	9	l,v	1.5			1931	USA	Human	ST48				Ty2	ΔF5	A1-A4	Pan1	PanB1-ParAB0var1-PanB2-PanB3-PanB4-PanB5-PanB6-PanB7-PanB8
ATCC9150*		GenBank (CP000026)	enterica	enterica	Paratyphi A	2	a	[1,5]										Ty2	No	In silico	ParA1-ParA2-ParA3-ParA4-ParA5	ParAB0-ParAB1-ParAB2
AKU_12601*		GenBank (FM200053)	enterica	enterica	Paratyphi A	2	a	[1,5]			2002	Pakistan	Human					Ty2	No	In silico	ParA1-ParA2-ParA6-ParA7-ParA3-ParA4-ParA5	ParAB0-ParAB1-ParAB2
02-4282		IP (FNRC)	enterica	enterica	Paratyphi A	2	a	[1,5]			2002	Mali	Human					Ty2	No	A1-A2	ParA1-ParA2-ParA6-ParA7-ParA3-ParA4-ParA5	ParAB0-ParAB1-ParAB2
02-7555		IP (FNRC)	enterica	enterica	Paratyphi A	2	a	[1,5]			2002	Benin	Human					Ty2	No	A1-A2	ParA1-ParA2-ParA6-ParA7-ParA3-ParA4-ParA5	ParAB0-ParAB1-ParAB2
06-0610		IP (FNRC)	enterica	enterica	Paratyphi A	2	a	[1,5]			2006	Cambodia	Human					Ty2	No	A1-A2	ParA1-ParA2-ParA6-ParA7-ParA3-ParA4-ParA5	ParAB0-ParAB1-ParAB2
06-2065		IP (FNRC)	enterica	enterica	Paratyphi A	2	a	[1,5]			2006	India	Human					Ty2	No	A1-A2	ParA1-ParA2-ParA6-ParA7-ParA3-ParA4-ParA5	ParAB0-ParAB1-ParAB2
06-2861		IP (FNRC)	enterica	enterica	Paratyphi A	2	a	[1,5]			2006	Pakistan	Human					Ty2	No	A1-A2	ParA1-ParA2-ParA6-ParA7-ParA3-ParA4-ParA5	ParAB0-ParAB1-ParAB2
06-5039		IP (FNRC)	enterica	enterica	Paratyphi A	2	a	[1,5]			2006	Senegal	Human					Ty2	No	A1-A2	ParA1-ParA2-ParA6-ParA7-ParA3-ParA4-ParA5	ParAB0-ParAB1-ParAB2
06-6204		IP (FNRC)	enterica	enterica	Paratyphi A	2	a	[1,5]			2006	Turkey	Human					Ty2	No	A1-A2	ParA1-ParA2-ParA6-ParA7-ParA3-ParA4-ParA5	ParAB0-ParAB1-ParAB2
05-7465		IP (FNRC)	enterica	enterica	Paratyphi A	2	a	[1,5]			2005	Nepal	Human	ST85				Ty2	No	A1-A2	ParA1-ParA2-ParA6-ParA7-ParA3-ParA4-ParA5	ParAB0-ParAB1-ParAB2
02-0911		IP (FNRC)	enterica	enterica	Paratyphi A	2	a	[1,5]			2002	France	Human	ST85				Ty2	No	A1-A2	ParA1-ParA2-ParA6-ParA7-ParA3-ParA5	ParAB0-ParAB1-ParAB2
1K	WS178	IP (WHO-CC)	enterica	enterica	Paratyphi A	2	a	[1,5]			1899	USA	Human	ST85				Ty2	No	A1-A2	ParA1-ParA2-ParA3-ParA4-ParA5	ParAB0-ParAB1-ParAB2
256K	WS62	IP (WHO-CC)	enterica	enterica	Paratyphi A	2	a	[1,5]			<1965			ST85				Ty2	No	A1-A2	ParA1-ParA2-ParA6-ParA7-ParA3-ParA4-ParA5	ParAB0-ParAB1-ParAB2
281K	WS64	IP (WHO-CC)	enterica	enterica	Paratyphi A	2	a	[1,5]			<1965			ST85				Ty2	No	A1-A2	ParA1-ParA2-ParA3-ParA4-ParA5	ParAB0-ParAB1-ParAB2
1543/01		BfR	enterica	enterica	Paratyphi B	4	b	1.2		Java	2001	Germany	Poultry	ST28				LT2	No	A1-A2	ParB13-ParB14-ParB15-ParB16-ParB17-ParB18-ParB19-ParB20-ParB21-ParB22-ParB23-ParB33-ParB34-ParB35-ParB36-ParB24-ParB25-ParB26-ParB27-Mon15-ParB28-ParB29-ParB30-ParB31	ParBB5-STMB32-ParBB6-ParBB7-ParBB8-ParBB9-ParBB10-ParBB11-ParBB12-ParBB13-ParBB14-ParBB15-ParBB16-ParBB17-ParBB18-ParBB19-ParBB20-ParBB21-ParBB22-ParBB23
SPB7*		GenBank (CP000886)	enterica	enterica	Paratyphi B	4	b	1.2			2002	Malaysia	Human	ST307				LT2	ΔA7	In silico	STM1-STM3	ParBB1-ParBB24-ParBB2-ParBB3-ParBB4
CIP54-115		IP (CIP)	enterica	enterica	Paratyphi B	4	b	1.2		Paratyphi B	1954	Tunisia	Human	ST86				LT2	ΔA7	A1-A3	STM1-STM3-ParB32	ParBB1-ParBB24-ParBB2-ParBB3-ParBB4
CIP54100		IP (CIP)	enterica	enterica	Paratyphi B	4	b	1.2		Paratyphi B	1954	Tunisia	Human	ST86				LT2	ΔA7	A1-A3	STM1-STM3-ParB32	ParBB1-ParBB24-ParBB2-ParBB3-ParBB4
CIPA214		IP (CIP)	enterica	enterica	Paratyphi B	4	b	1.2		Paratyphi B	1898		Human	ST86				LT2	ΔA7	A1-A3	STM1-STM3-ParB32	ParBB1-ParBB24-ParBB2-ParBB3-ParBB4
02-495		IP (FNRC)	enterica	enterica	Paratyphi B	4	b	1.2		Java	2002	France	Human	ST307				LT2	ΔA7	A1-A3	STM1-STM3	ParBB1-ParBB24-ParBB2-ParBB3-ParBB4
00-2521		IP (FNRC)	enterica	enterica	Paratyphi B	4	b	1.2		Java	2000	France	Human	ST307				LT2	ΔA7	A1-A3	STM1-STM3	ParBB1-ParBB24-ParBB2-ParBB3-ParBB4
02-0972		IP (FNRC)	enterica	enterica	Paratyphi B	4	b	1.2		Java	2002	France	Human	ST43				LT2	ΔA7	A1-A3	STM1-STM3-ParB32	ParBB1-ParBB24-ParBB2-ParBB3-ParBB4
02-2529		IP (FNRC)	enterica	enterica	Paratyphi B	4	b	1.2		Java	2002	France	Human	ST43				LT2	ΔA7	A1-A3	STM1-STM3-ParB32	ParBB1-ParBB24-ParBB2-ParBB3-ParBB4
02-3610		IP (FNRC)	enterica	enterica	Paratyphi B	4	b	1.2		Java	2002	France	Human	ST43				LT2	ΔA7	A1-A3	STM1-STM3-ParB32	ParBB1-ParBB24-ParBB2-ParBB3-ParBB4
02-3872		IP (FNRC)	enterica	enterica	Paratyphi B	4	b	1.2		Java	2002	France	Human	ST43				LT2	ΔA7	A1-A3	STM1-STM3-ParB32	ParBB1-ParBB24-ParBB2-ParBB3-ParBB4
06-4593		IP (FNRC)	enterica	enterica	Paratyphi B	4	b	1.2		Java	2006	Indonesia	Human	ST43				LT2	ΔA7	A1-A3	STM1-STM3-ParB32	ParBB1-ParBB24-ParBB2-ParBB3-ParBB4
01-7995		IP (FNRC)	enterica	enterica	Paratyphi B	4	b	1.2		Paratyphi B	2001	France	Human	ST86				LT2	ΔA7	A1-A3	STM1-STM3-ParB32	ParBB1-ParBB24-ParBB2-ParBB3-ParBB4
04-6017		IP (FNRC)	enterica	enterica	Paratyphi B	4	b	1.2		Paratyphi B	2004	Peru	Human	ST86				LT2	ΔA7	A1-A3	STM1-STM3-ParB32	ParBB1-ParBB24-ParBB2-ParBB3-ParBB4
06-6420		IP (FNRC)	enterica	enterica	Paratyphi B	4	b	1.2		Paratyphi B	2006	Turkey	Human	ST86				LT2	ΔA7	A1-A3	STM1-STM3-ParB32	ParBB1-ParBB24-ParBB2-ParBB3-ParBB4
02-3857		IP (FNRC)	enterica	enterica	Paratyphi B	4	b	1.2		Java	2002	France	Human	ST110				LT2	ΔA7	A1-A3	STM1	ParBB1-ParBB2-ParBB2-ParBB2-ParBB3-ParBB4
05-4862		IP (FNRC)	enterica	enterica	Paratyphi B	4	b	1.2		Paratyphi B	2005	Morocco	Human	ST86				LT2	ΔA7	A1-A3	STM1-STM3-ParB32	ParBB1-ParBB3-ParBB4
02-7168		IP (FNRC)	enterica	enterica	Paratyphi B	4	b	1.2		Paratyphi B	2002	France	Human	ST86				LT2	ΔA7	A1-A3	STM1-STM3-ParB32-ParB32	ParBB3-ParBB4
01-0582		IP (FNRC)	enterica	enterica	Paratyphi B	4	b	1.2		Java	2001	France	Human	ST28				LT2	No	A1-A2	ParB13-ParB14-ParB15-ParB16-ParB17-ParB18-ParB19-ParB20-ParB21-ParB22-ParB23-ParB33-ParB34-ParB35-ParB36-ParB24-ParB25-ParB26-ParB27-Mon15-ParB28-ParB29-ParB30-ParB31	ParBB5-STMB32-ParBB6-ParBB7-ParBB8-ParBB9-ParBB10-ParBB11-ParBB12-ParBB13-ParBB14-ParBB15-ParBB16-ParBB17-ParBB18-ParBB19-ParBB20-ParBB21-ParBB22-ParBB23
02-9348		IP (FNRC)	enterica	enterica	Paratyphi B	4	b	1.2		Java	2002	France	Human	ST28				LT2	No	A1-A2	ParB13-ParB14-ParB15-ParB16-ParB17-ParB18-ParB19-ParB20-ParB21-ParB22-ParB23-ParB33-ParB34-ParB35-ParB36-ParB24-ParB25-ParB26-ParB27-Mon15-ParB28-ParB29-ParB30-ParB31	ParBB5-STMB32-ParBB6-ParBB7-ParBB8-ParBB9-ParBB10-ParBB11-ParBB12-ParBB13-ParBB14-ParBB15-ParBB16-ParBB17-ParBB18-ParBB19-ParBB20-ParBB21-ParBB22-ParBB23
2985/80	WS774	IP (WHO-CC)	enterica	enterica	Paratyphi B	4	b	1.2		Java	1980	Greece	Human	ST149				LT2	ΔA7	A1-A3	STM1-STM3-ParB43-ParB32	ParBB1-ParBB24-ParBB2
7K	WS87	IP (WHO-CC)	enterica	enterica	Paratyphi B	4	b	1.2		Paratyphi B	<1965			ST266				LT2	ΔA7	A1-A3	STM1-STM3-ParB32	ParBB1-ParBB24-ParBB2
B60-1917	WS88	IP (WHO-CC)	enterica	enterica	Paratyphi B	4	b	1.2		Paratyphi B	1960			ST267				LT2	ΔA7	A1-A3	STM1-STM3-ParB32	ParBB1-ParBB24-ParBB2-ParBB3
248K	WS82	IP (WHO-CC)	enterica	enterica	Paratyphi B	4	b	1.2		Paratyphi B	<1965			ST86				LT2	ΔA7	A1-A3	STM1-STM3-ParB32	ParBB1-ParBB24-ParBB2-ParBB3-ParBB4
1190	WS85	IP (WHO-CC)	enterica	enterica	Paratyphi B	4	b	1.2		Paratyphi B	1934			ST265				LT2	ΔA7	A1-A3	STM1-STM3-ParB32	ParBB1-ParBB24-ParBB2-ParBB3-ParBB4
3K	WS86	IP (WHO-CC)	enterica	enterica	Paratyphi B	4	b	1.2		Paratyphi B	<1965			ST86				LT2	ΔA7	A1-A3	STM1-STM3-ParB32	ParBB1-ParBB24-ParBB2-ParBB3-ParBB4
HB3	WS840	IP (WHO-CC)	enterica	enterica	Paratyphi B	4	b	1.2		Paratyphi B	1934	Palestine		ST772				LT2	ΔA7	A1-A3	STM1-STM3-ParB32	ParBB1-ParBB24-ParBB2-ParBB4
B67-877	WS839	IP (WHO-CC)	enterica	enterica	Paratyphi B	4	b	1.2		Java	1943			ST110				LT2	ΔA7	A1-A3	STM1	ParBB1-ParBB2-ParBB2-ParBB2-ParBB3-ParBB4
1856/76	WS381	IP (WHO-CC)	enterica	enterica	Paratyphi B	4	b	1.2			1976	India	Human	ST733				LT2	No	A1-A2	STM1-STM2-STM3-STM25-STM26-ParB3-ParB5-ParB7-ParB8-ParB9-ParB10-ParB39-ParB40-ParB11-ParB12	ParBB1-ParBB24-ParBB2-ParBB3-ParBB4-Newp10-ParBB26-ParBB25-ParBB27-ParBB28-Conc21-ParBB29-ParBB30-ParBB31-ParBB32
6332/88-1	WS83	IP (WHO-CC)	enterica	enterica	Paratyphi B	4	b	1.2		Java	1987	France	Human	ST127				LT2	No	A1-A2	STM1-STM2-STM7A/7B-ParB37-ParB38-ParB7-ParB8-ParB9-ParB10-ParB39-ParB40-ParB41-ParB42	ParBB1-ParBB3-ParBB4-Newp10-ParBB26-ParBB27-ParBB28-ParBB30-ParBB33-TysB1-ParBB34-ParBB35-ConcB7-ParBB36-ParBB37
5K	WS271	IP (WHO-CC)	enterica	enterica	Paratyphi B	4	b	-		Java	<1965			ST42				LT2	No	A1-A2	STM1-ParB1-ParB2-STM26-ParB3-ParB4-ParB5-STM27-STM7A/7B-ParB7-ParB8-ParB9-ParB10-ParB11-ParB12	ParBB25
SARA57		SGSC	enterica	enterica	Paratyphi B	4	b	-		Java	<1965	UK	Water	ST42				LT2	No	A1-A2	STM1-STM2-STM3-ParB1-ParB2-STM7B-ParB37-ParB38-ParB11-ParB12	ParBB1-ParBB24-ParBB2-ParBB3-ParBB4-Newp10-ParBB26-ParBB25-ParBB27-ParBB28-Conc21-ParBB29-ParBB41-ParBB33-ParBB42-ParBB43-TysB1-ParBB39
SARA60		SGSC	enterica	enterica	Paratyphi B	4	b	-		Java	1976	France	Food	ST734				LT2	No	A1-A2	STM1-STM2var1-STM3-ParB1-ParB2-ParB5-STM5-STM5-STM7A/7B-ParB37-ParB38-ParB11-ParB12	ParBB1-ParBB24-ParBB2-ParBB3-ParBB4-Newp10-TysB1-TysB1-ParBB39-ParBB31-ParBB32-ParBB40
SARA56		SGSC	enterica	enterica	Paratyphi B	4	b	1.2		Java	1976	France	Human	ST127				LT2	No	A1-A2	STM1-STM2-STM7A/7B-ParB37-ParB38-ParB7-ParB8-ParB9-ParB10-ParB39-ParB40-ParB41-ParB42	ParBB1-ParBB3-ParBB4-Newp10-ParBB26-ParBB27-ParBB28-ParBB30-ParBB33-TysB1-ParBB38-ParBB34-ParBB35-ConcB7-ParBB36-ParBB37
SARA58		SGSC	enterica	enterica	Paratyphi B	4	b	-		Java	1981	France	Human	ST42				LT2	No	A1-A2	STM1-STM2-STM3-ParB1-ParB2-STM26-ParB3-ParB4-ParB5-STM27-STM7A/7B-ParB7-ParB8-ParB9-ParB10-ParB11-ParB12	ParBB24-ParBB2-ParBB25
SARA59		SGSC	enterica	enterica	Paratyphi B	4	b	-		Java	1981	France	Human	ST42				LT2	No	A1-A2	STM1-STM2-STM3-ParB1-ParB2-STM26-ParB3-ParB4-ParB5-STM27-STM7A/7B-STM7A/7B-ParB7-ParB8-ParB9-ParB10-ParB11-ParB12	ParBB24-ParBB2-ParBB25
1435K	WS740	IP (WHO-CC)	enterica	enterica	Paratyphi C	7	c	1.5			<1965			ST90				LT2	No	A1-A2	STM1-ParC1-ParC2-ParC3-Chol2-ParC4-ParC5-ParC6-Chol3	ISSen1/EntB0-EntB1-GallB2-ParCB1-ParCB2-CholB4-CholB5-CholB6-ParCB3-ParCB4-TysB1
4827/84	WS845	IP (WHO-CC)	enterica	enterica	Paratyphi C	7	c	1.5			1984	Madagascar	Human	ST146				LT2	No	A1-A2	STM1-Chol1-ParC1-ParC2-ParC3-Chol2-ParC4-ParC5-ParC6-Chol3	ISSen1/EntB0-EntB1-GallB2-ParCB1-ParCB2-CholB4-CholB5-CholB6-ParCB3-ParCB4-TysB1
32K	WS302	IP (WHO-CC)	enterica	enterica	Paratyphi C	7	c	1.5			1914	India	Human	ST146				LT2	No	A1-A2	STM1-Chol1-ParC1-ParC2-ParC3-Chol2-ParC4-ParC5-ParC6-Chol3	ISSen1/EntB0-EntB1-GallB2-ParCB1-ParCB2-CholB4-ParCB3-ParCB4-TysB1
7972/93	WS841	IP (WHO-CC)	enterica	enterica	Paratyphi C	7	c	1.5			1993	Niger	Human	ST146				LT2	No	A1-A2	STM1-Chol1-ParC1-ParC2-ParC3-Chol2-ParC4-ParC5-ParC6-Chol3	ISSen1/EntB0-EntB1-GallB2-ParCB1-ParCB2-CholB4-ParCB3-ParCB4-TysB1
RKS4594*	2/88	GenBank (CP000857)	enterica	enterica	Paratyphi C	7	c	1.5			1988	France	Human	ST114				LT2	No	In silico	STM1-Chol1-ParC1-ParC2-ParC3-Chol2-ParC4-ParC5-ParC6-Chol3	ISSen1/EntB0-EntB1-GallB2-ParCB1-ParCB2-CholB4-ParCB3-ParCB4-TysB1
1456/74	WS621	IP (WHO-CC)	enterica	enterica	Pomona	28	y	1,7			1974	UK	Reptile	ST536				Ty2	ΔF5	A1-A4	Pan1	PanB1-ParAB0var1-PanB2-PanB3-PanB4-PanB5-PanB6-GueB1-PanB7-PanB8
360K	WS365	IP (WHO-CC)	enterica	enterica	Pomona	28	y	1,7			1941	USA	Cockrel	ST451				Ty2	ΔF5	A1-A4	Pan1	PanB1-ParAB0var1-PanB2-PanB3-PanB4-PanB5-PanB6-JavB5-GueB1-PanB7-PanB8
91K	WS539	IP (WHO-CC)	enterica	enterica	Poona	13.22	z	1.6			1935	India	Human	ST812				LT2	No	A1-A2	Mon21var1-EntB75var1-Poo1-Poo2-Poo3-Poo4-Poo5-Poo6-Poo7-Mon80-Poo8-Por4-Por5-Mon68-Mon69-Mon70-Mon71-Mon72-Mon81-Poo9-Poo10-Esc11var1-Poo11-Poo12-Por2-Mon92-Poo13	PanB1-ParAB0-AnaB1-AnaB2-PooB1
134/66	WS615	IP (WHO-CC)	enterica	enterica	Poona	13.22	z	1.6			1965	UK	Human	ST714				LT2	No	A1-A2	Mon21var1-EntB75var1-Poo1-Poo2-Poo3-Poo4-Poo5-Poo6-Poo7-Mon80-Poo8-Por4-Por5-Mon68-Mon69-Mon70-Mon71-Mon72-Mon81-Poo9-Poo10-Poo14-Poo15-Esc11var1-Poo11-Poo12-Por2-Mon92-Mon73-Mon45-Mon74-Mon75-Mon76-Poo13	PanB1-ParAB0-AnaB1-AnaB2-PooB1
9700/07	WS723	IP (WHO-CC)	enterica	enterica	Portedeslilas	42	l,v	1,6,7			2007	France	Human	ST766				Ty2	ΔF2	A1-A4	STM1-Mon22-Stp24var1-Por1-Por2-Mon92-Por3-Mon73-Por4-Por5-Por6-Por7-Por8-Por9	BranB1
43K	WS57	IP (WHO-CC)	enterica	enterica	Postdam	7	l,v	e,n,z15			1930	Germany	Human	ST250				LT2	No	A1-A2	STM1var1-Der1-Der2-Der3-Der9-Post1-Post2-Post3-Der10-Der11-Der25-Vir31var1-Post4-Post5-Post6-Post7-Post8-ParBB40-Post9-Post10-Post11	VirB1-PostB1-PostB2-PostB3-PostB4-PostB5-PostB6-PostB7-PostB8-PostB9-PostB10-MbaB11
19K	WS155	IP (WHO-CC)	enterica	enterica	Reading	4	e,h	1.5			1916	UK	Water	ST93				Ty2	ΔF5	A1-A4	Pan1var1	BranB1
97-12407		IP (FNRC)	enterica	enterica	Rosenberg	9	g,z85	–			1997	France	Human	ST11				LT2	No	A1-A2	Ent1-Ent2-Ent3-Ent4-Ent5-Ent6-Ent7-Ent8	EntB0-EntB1-EntB2-EntB3-EntB4-EntB5-EntB5-EntB7-EntB8-EntB9
00-4541		IP (FNRC)	enterica	enterica	Rosenberg	9	g,z85	–			2000	France	Human	ST11				LT2	No	A1-A2	Ent1-Ent2-Ent3-Ent4-Ent5-Ent6-Ent7-Ent8	EntB0-EntB1-EntB2-EntB3-EntB4-EntB5-EntB6-EntB7-EntB8-EntB9
6678/97	WS337	IP (WHO-CC)	enterica	enterica	Rosenberg	9	g,z85	–			1997	Switzerland	Human	ST11				LT2	No	A1-A2	Ent1-Ent2-Ent3-Ent4-Ent5-Ent6-Ent7-Ent8	EntB0-EntB1-EntB2-EntB3-EntB4-EntB5-EntB6-EntB7-EntB8-EntB9
102K	WS156	IP (WHO-CC)	enterica	enterica	Rubislaw	11	r	e,n,x			1940	UK	Human	ST94				Ty2	ΔF5	A1-A4	Pan1var1	BranB1
SARA23*		GenBank (ABAM00000000)	enterica	enterica	Saintpaul	4	e,h	1.2				USA	Human					LT2	No	In silico	Ana1-Stp31-Stp19-Stp20-Kot1-Stp7-Stp8-Stp9-Stp32-Stp33-Stp34-Stp10-Stp11	ParBB1-StpB3-StpB27-StpB4-StpB5-StpB6-StpB15-StpB16-StpB17-StpB7-StpB8-StpB9-StpB18-StpB19-StpB20-StpB21-StpB22-StpB23-StpB24-StpB25-StpB26-StpB34-StpB35-StpB36-StpB10-StpB12
SARA29*		GenBank (ABAN00000000)	enterica	enterica	Saintpaul	4	e,h	1.2				USA	Human	ST95				LT2	No	In silico	STM1var1-Ago1-ParB1-ParB2-Stp21-STM25-STM26-STM27-Stp6-Stp22-Stp23-Stp24-Stp25-Stp26-Stp27-Ago2-Stp28-Stp29-Stp30	ParBB1-StpB28-StpB29-StpB30-StpB31-StpB32-StpB33
05-5166		IP (FNRC)	enterica	enterica	Saintpaul	4	e,h	1.2			2005	France	Human	ST50				LT2	No	A1-A2	Ana1-Had3-Had4-Had5var1-Had6-Had7-Ana2-Ana2-Stp2-Stp3-Stp4-Stp5var1-Stp6-Stp15	ParBB1-StpB27-StpB4-StpB5-StpB6-StpB15-StpB16-StpB17-StpB7-StpB8-StpB9-StpB18-StpB19-StpB20-StpB21-StpB22-StpB23-StpB24-StpB25-StpB26-StpB11-StpB12
02-7333		IP (FNRC)	enterica	enterica	Saintpaul	4	e,h	1.2			2002	France	Human	ST344				LT2	No	A1-A2	Ana1-Had3-Had4-Had5var1-Had6-Had7-Ana2-Stp2-Stp3-Stp4-Stp5var1-Stp6-Stp15	ParBB1-StpB4-StpB5-StpB6-StpB15-StpB16-StpB17-StpB7-StpB8-StpB9-StpB18-StpB19-StpB20-StpB21-StpB22-StpB23-StpB24-StpB25-StpB26-StpB11-StpB12
108K	WS 161	IP (WHO-CC)	enterica	enterica	Saintpaul	4	e,h	1.2			1940	USA	Poultry	ST49				LT2	No	A1-A2	Ana1-Had3-Had4-Had5var1-Had6-Had7-Ana2-Stp2-Stp3-Stp4-Stp5-Stp6-Stp15-Stp16-Stp17-Stp18-Stp19-Stp20-Kot1-Stp7-Stp8-Stp9-Stp34-Stp10-Stp11-Stp12-Stp13-Stp14	ParBB1-ParBB24-StpB1-ParBB2-ParBB2-StpB2-StpB3-StpB4-StpB5-StpB6-StpB15-StpB16-StpB17-StpB7-StpB8-StpB9-StpB10-StpB11-StpB12-StpB13-StpB14
18K	WS279	IP (WHO-CC)	enterica	enterica	Sandiego	4	e,h	e,n,z15			1940	USA	Human	ST20				Ty2	ΔF5	A1-A4	Pan1var1	BranB1-BranB2-BranB3-BranB5-BranB6-BranB7
243K	WS440	IP (WHO-CC)	enterica	enterica	Sanjuan	7	a	1.5			1947	USA	Poultry	ST785				Ty2	No	A1-A2	Lom21-Lom1-Lom2-San10-San11-Lom3-Lom4-Lom8-Lom9-Lom11-Lom12-Lom13-San12-Lom22-Lom23-San19-San20-San21-San22-Lom24-Lom25-Lom26-Lom27-Lom28-Lom29-Lom30-Lom33-San23-Lom34-Lom35-Lom36-Lom37-Lom38-San13-San14-San15-San16-San17-San18-Lom14-Lom15-Lom16-Lom17-Lom18-Lom19-San1-San2-San3-San4-San5-San6-San7-San8-San9	SanB1-SanB2-SanB3-Ton3var1-SanB4-SanB5-SanB6-SanB7-SanB8-SanB9-SanB5-SanB10-SanB11-SanB12-SanB13-SanB14
31K	WS107	IP (WHO-CC)	enterica	enterica	Schleissheim	4.27	b	–			1937	Germany	Bovine	ST280				LT2	No	A1-A2	Abon1-Abon2-NewpB2var1-Sch1-Sch2-Sch3-Sch4-Sch5-Sch6-Sch7-Sch8-Sch9-Sch10-Sch11-Ent5var2-Sch12-Sch13-Sch14-Lit4-Abon3-Abon4-Abon5-Sch15	SchB1-SchB2-SchB3-SwaB7var1-TalB3-SchB4-SchB5-SchB6-SchB7-AbonB7
SL480*		GenBank (ABEJ00000000)	enterica	enterica	Schwarzengrund	4.27	d	1,7										Ty2	No	In silico	Mon21-Mon22-Mon23-Swa1-Swa2-Swa3-Swa4-Swa5-Swa6-Swa7-Swa11-Swa12	ParBB5-STMB32-BovB1-ParBB8-SwaB1-SwaB2-SwaB3-SwaB4-SwaB5-SwaB6-SwaB7-SwaB8-SwaB9-SwaB10-SwaB11-SwaB12-SwaB13
CVM19633*		GenBank (CP001127)	enterica	enterica	Schwarzengrund	4.27	d	1,7										Ty2	No	In silico	Mon21-Mon22-Mon23-Swa1-Swa2-Swa3-Swa4-Swa5-Swa6-Swa7-Swa11-Swa12	ParBB5-STMB32-BovB1-ParBB8-SwaB1-SwaB2-SwaB3-SwaB4-SwaB5-SwaB6-SwaB7-SwaB8-SwaB9-SwaB10-SwaB11-SwaB12-SwaB13
02-7577		IP (FNRC)	enterica	enterica	Schwarzengrund	4.27	d	1,7			2002	France	Human	ST96				Ty2	No	A1-A2	Mon21-Mon22-Mon23-Swa1-Swa2-Swa3-Swa4-Swa5-Swa6-Swa7-Swa8-Swa9-Swa10-Swa11-Swa12	ParBB5-STMB32-BovB1-ParBB8-SwaB1-SwaB2-SwaB3-SwaB4-SwaB5-SwaB6-SwaB7-SwaB8-SwaB9-SwaB10-SwaB11-SwaB12-SwaB13
05-6196		IP (FNRC)	enterica	enterica	Schwarzengrund	4.27	d	1,7			2005	France	Human	ST96				Ty2	No	A1-A2	Mon21-Mon22-Mon23-Swa1-Swa2-Swa3-Swa4-Swa5-Swa6-Swa7-Swa8-Swa9-Swa10-Swa11-Swa12	ParBB5-STMB32-BovB1-ParBB8-SwaB1-SwaB2-SwaB3-SwaB4-SwaB5-SwaB6-SwaB7-SwaB8-SwaB9-SwaB10-SwaB11-SwaB12-SwaB13
150K	WS343	IP (WHO-CC)	enterica	enterica	Schwarzengrund	4.27	d	1,7			1942	Poland	Human	ST241				Ty2	No	A1-A2	Mon21-Mon22-Mon23-Swa1-Swa2-Swa3-Swa4-Swa5-Swa6-Swa7-Swa8-Swa9-Swa10-Swa11-Swa12	ParBB5-STMB32-BovB1-ParBB8-SwaB1-SwaB2-SwaB3-SwaB4-SwaB5-SwaB6-SwaB7-SwaB8-SwaB9-SwaB10-SwaB11-SwaB12-SwaB13
71K	WS405	IP (WHO-CC)	enterica	enterica	Sendai	9	a	1.5			1922	Japan	Human	ST85				Ty2	No	A1-A2	Sendai1-Sendai2-ParA6-ParA7	ParAB2
02-9895		IP (FNRC)	enterica	enterica	Senftenberg	1,3,19	g,s,t	–			2002	Human	France	ST14				Ty2	No	A1-A2	Sen1-Vir3-Sen2-Sen3-Sen4-Sen5-Sen6-Sen7-Sen8-Sen9-Sen10-Sen17-Sen18-Sen19-Ind5-Sen20-Sen21-Sen23-Sen24-Sen25-Sen26-Sen27-Sen28-Sen29-Sen30-Sen31-Sen32-Sen33-Sen34-Sen35-Sen36-Sen37-Sen11-Sen12-Sen13-Sen14-Sen15-Sen16	VirB1-VirB2-VirB3-VirB4-VirB5-SenB7-SenB15-SenB16-SenB17-SenB18-SenB19-SenB20-SenB27-SenB28-SenB29-SenB30-SenB31-SenB32-SenB33-SenB34-SenB35-SenB8-SenB9-SenB10-SenB36-SenB37-SenB38-SenB39-SenB40-SenB41-SenB42-SenB43-SenB44-SenB45-EntB32-SenB21-SenB22-SenB23-SenB24-SenB25-SenB26-SenB1-SenB2-SenB3-SenB3-Der13var1-SenB4-SenB5-SenB6
03-4037		IP (FNRC)	enterica	enterica	Senftenberg	1,3,19	g,s,t	–			2003	France	Human	ST14				Ty2	No	A1-A2	Sen1-Vir3-Sen2-Sen3-Sen4-Sen5-Sen6-Sen7-Sen8-Sen9-Sen10-Sen17-Sen18-Sen19-Ind5-Sen20-Sen21-Sen22-Sen23-Sen24-Sen25-Sen26-Sen27-Sen28-Sen29-Sen30-Sen31-Sen32-Sen33-Sen34-Sen35-Sen36-Sen37-Sen38-Sen11-Sen12-Sen13-Sen14-Sen15-Sen16	VirB1-VirB2-VirB3-VirB4-VirB5-SenB7-SenB15-SenB16-SenB17-SenB18-SenB19-SenB20var1-SenB27-SenB28-SenB29-SenB30-SenB31-SenB32-SenB33-SenB34-SenB35-SenB8-SenB9-SenB10-SenB36-SenB37-SenB38-SenB39-SenB40-SenB41-SenB42-SenB43-SenB44-SenB45-EntB32-SenB21-SenB22-SenB23-SenB24-SenB25-SenB26-SenB1-SenB2-SenB3-SenB3-Der13var1-SenB4-SenB4-SenB5-SenB6
02-4174		IP (FNRC)	enterica	enterica	Senftenberg	1,3,19	g,s,t	–			2002	France	Human	ST196				Ty2	No	A1-A2	Sen1-Vir3-Sen2-Sen3-Sen4-Sen5-Sen6-Sen7-Sen8-Sen9-Sen10-Sen17-Sen18-Sen19-Ind5-Sen20-Sen21-Sen22-Sen23-Sen24-Sen25-Sen26-Sen27-Sen28-Sen29-Sen32-Sen33-Sen34-SenB6-Sen53-Sen54-Sen39-Sen40-Sen41-Sen42-Sen43-Sen44-Sen45-Sen46-Sen47-Sen35-Sen36-Sen11-Sen12-Sen13-Sen48-Sen49-Sen50-Sen51-Sen52	VirB1-VirB2-VirB3-VirB4-VirB5-SenB7-SenB8-SenB10-SenB1-SenB2-SenB3-Der13var1-SenB11-SenB12-SenB13-SenB14
02-3845		IP (FNRC)	enterica	enterica	Senftenberg	1,3,19	g,s,t	–			2002	France	Human	ST196				Ty2	No	A1-A2	Sen1-Vir3-Sen2-Sen3-Sen4-Sen5-Sen6-Sen7-Sen8-Sen9-Sen10-Sen17-Sen18-Sen19-Ind5-Sen20-Sen21-Sen22-Sen23-Sen24-Sen25-Sen26-Sen27-Sen28-Sen29-Sen32-Sen33-Sen34-SenB6-Sen53-Sen54-Sen39-Sen40-Sen41-Sen42-Sen43-Sen44-Sen45-Sen46-Sen47-Sen35-Sen36-Sen11-Sen12	VirB1-VirB2-VirB3-VirB4-VirB5-SenB7-SenB8-SenB10-SenB1-SenB2-SenB3-Der13var1-SenB11-SenB12-SenB13-SenB14
02-7745		IP (FNRC)	enterica	enterica	Senftenberg	1,3,19	g,s,t	–			2002	France	Human	ST210				Ty2	No	A1-A2	Sen1-Vir3-Sen2-Sen3-Sen4-Sen5-Sen6-Sen7-Sen8-Sen9-Sen10-Sen17-Sen18-Sen19-Ind5-Sen20-Sen21-Sen22-Sen23-Sen24-Sen25-Sen26-Sen27-Sen28-Sen29-Sen32-Sen33-Sen34-SenB6-Sen53-Sen54-Sen39-Sen40-Sen41-Sen42-Sen43-Sen44-Sen45-Sen46-Sen47-Sen35-Sen36-Sen11-Sen12-Sen13-Sen48-Sen49-Sen50-Sen51-Sen52	VirB1-VirB2-VirB3-VirB4-VirB5-SenB7-SenB8-SenB9-SenB10-SenB1-SenB2-SenB3-Der13var1-SenB11-SenB12-SenB13-SenB14
03-0118		IP (FNRC)	enterica	enterica	Senftenberg	1,3,19	g,s,t	–			2003	France	Human	ST210				Ty2	No	A1-A2	Sen1-Vir3-Sen2-Sen3-Sen4-Sen5-Sen6-Sen7-Sen8-Sen9-Sen10-Sen17-Sen18-Sen19-Ind5-Sen20-Sen21-Sen22-Sen23-Sen24-Sen25-Sen26-Sen27-Sen28-Sen29-Sen32-Sen33-Sen34-SenB6-Sen53-Sen54-Sen39-Sen40-Sen41-Sen42-Sen43-Sen44-Sen45-Sen46-Sen47-Sen35-Sen36-Sen11-Sen12-Sen13-Sen48-Sen49-Sen50-Sen51-Sen52	VirB1-VirB2-VirB3-VirB4-VirB5-SenB7-SenB8-SenB9-SenB10-SenB1-SenB2-SenB3-Der13var1-SenB11-SenB12-SenB13-SenB14
87K	WS248	IP (WHO-CC)	enterica	enterica	Senftenberg	1,3,19	g,s,t	–			1928	Germany	Human	ST767				Ty2	No	A1-A2	STM1-Wor1-Wor25-Sen55-Sen56-Sen57-Sen58-Sen59-Sen60-TriB3var1-Sen61-Sen70-Sen71-Sen72-Sen73-Sen74-Sen75-Sen81-Sen82-Sen83-Sen84-StpB3-Sen85-Sen86-Sen87-Sen88-Sen89-Sen90-Sen91-Sen92-Sen93-Sen94-Sen95-Sen76-Sen77-Sen78-Sen79-Sen80-Sen63-Sen64-Sen65-Sen66-Sen67-Sen68-SenB6-Sen69	SenB46-VirB2var1-SenB47-VirB4-AnaB4-AnaB15var1-VirB5-VirB6-VirB7-AnaB20-SenB48-AnaB21var1-AnaB6-AnaB7var1-AnaB8-AnaB9-AnaB10-VirB9-AnaB12-SenB49-SenB50-SenB51-SenB52-DueB3var1-Stp12
321-67	WS349	IP (WHO-CC)	enterica	enterica	Senftenberg	1,3,19	g,s,t	–			1967	Germany		ST14				Ty2	No	A1-A2	Sen1-Vir3-Sen2-Sen3-Sen4-Sen5-Sen6-Sen7-Sen8-Sen9-Sen10-Sen17-Sen18-Sen19-Ind5-Sen20-Sen21-Sen22-Sen23-Sen24-Sen25-Sen26-Sen27-Sen28-Sen29-Sen30-Sen31-Sen32-Sen33-Sen34-Sen35-Sen36-Sen37-Sen38-Sen11-Sen12-Sen13-Sen14-Sen15-Sen16	VirB1-VirB2-VirB3-VirB4-VirB5-SenB7-SenB15-SenB16-SenB17-SenB18-SenB19-SenB20-SenB27-SenB28-SenB29-SenB30-SenB31-SenB32-SenB33-SenB34-SenB35-SenB8-SenB9-SenB10-SenB36-SenB37-SenB38-SenB39-SenB40-SenB41-SenB42-SenB43-SenB44-SenB45-SenB45-SenB45-EntB32-SenB21-SenB22-SenB23-SenB24-SenB25-SenB26-SenB1-SenB2-SenB4-SenB5-SenB6
1115K	WS1046	IP (WHO-CC)	enterica	enterica	Stanleyville	4.27	z4,z23	–			<1965			ST786				LT2	No	A1-A2	STM1var1-Stan1-Stan2-Stan3-Stan4-Stan5-Stan6-Stan7-Stan8-Stan9-Stan10-Stan11-Stan12-Stan13-KotB1var1-Stan14-Chin2	CholB18-WelB6-WelB7-WelB8-WelB25-CholB19-StanB1-WelB18-WelB19-WelB20-WelB21-StanB2-StanB3-StanB4-StanB5-StanB6-StanB7-StanB8-StanB9
05-4465		IP (FNRC)	enterica	enterica	Stourbridge	8	b	1.6			2005	France	Human	ST736				LT2	ΔA1	A1-A3	STM1-Conc16-Sto1-Sto2-Sto3-Sto4-Sto5-Sto6-Sto7-Sto8	PanB1-StoB1-StoB2-SenB12-StoB3-StoB4-StoB11-StoB12-StoB5-StoB6-StoB7-StoB8-StoB9-StoB10
05-3849		IP (FNRC)	enterica	enterica	Stourbridge	8	b	1.6			2005	France	Human					LT2	ΔA1	A1-A3	STM1-Conc16-Sto1-Sto2-Sto3-Sto4-Sto5-Sto6-Sto7-Sto8	PanB1-StoB1-StoB2-SenB12-StoB3-StoB4-StoB11-StoB12-StoB5-StoB6-StoB7-StoB8-StoB9-StoB10
05-0083		IP (FNRC)	enterica	enterica	Stourbridge	8	b	1.6			2005	France	Human					LT2	ΔA1	A1-A3	STM1-Conc16-Sto1-Sto2-Sto3-Sto4-Sto5-Sto6-Sto7-Sto8	PanB1-StoB1-StoB2-SenB12-StoB3-StoB4-StoB11-StoB12-StoB5-StoB6-StoB7-StoB8-StoB9-StoB10
05-4117		IP (FNRC)	enterica	enterica	Stourbridge	8	b	1.6			2005	France	Human					LT2	ΔA1	A1-A3	STM1-Conc16-Sto1-Sto2-Sto3-Sto4-Sto5-Sto6-Sto7-Sto8	PanB1-StoB1-StoB2-SenB12-StoB3-StoB4-StoB11-StoB12-StoB5-StoB6-StoB7-StoB8-StoB9-StoB10
05-3029		IP (FNRC)	enterica	enterica	Stourbridge	8	b	1.6			2005	France	Human					LT2	ΔA1	A1-A3	STM1-Conc16-Sto1-Sto2-Sto3-Sto4-Sto5-Sto6-Sto7-Sto8	PanB1-StoB1-StoB2-SenB12-StoB3-StoB4-StoB11-StoB12-StoB5-StoB6-StoB7-StoB8-StoB9-StoB10
05-8950		IP (FNRC)	enterica	enterica	Stourbridge	8	b	1.6			2005	France	Human					LT2	ΔA1	A1-A3	STM1-Conc16-Sto1-Sto2-Sto3-Sto4-Sto5-Sto6-Sto7-Sto8	PanB1-StoB1-StoB2-SenB12-StoB3-StoB4-StoB11-StoB12-StoB5-StoB6-StoB7-StoB8-StoB9-StoB10
1274K	WS870	IP (WHO-CC)	enterica	enterica	Stourbridge	8	b	1.6			1960	UK	Human	ST736				LT2	ΔA1	A1-A3	STM1-Conc16-Sto1-Over6-Sto9-Sto9-Tho2-Sto10-Sto11-Sto12-Sto13-Sto14-Sto15-Sto16-Sto17-Sto18-Sto19-Sto20-Sto21-Sto22-Sto23-Sto24-Sto25-ConcB6-Sto26-Sto27-Sto2-Sto3-Sto4-Sto5-Sto6-Sto7-Sto8	PanB1-StoB1-StoB2-SenB12-StoB6
186K	WS571	IP (WHO-CC)	enterica	enterica	Tallahassee	8	z4,z32	–			1946	USA	Human	ST735				LT2	No	A1-A2	Tal1-Tal2-Tal3	AgoB2-WorB1-WorB2-TalB1-Kot10-TalB2-TalB3
CDC07-0191*		GenBank (ACBF00000000)	enterica	enterica	Tennessee	7	z29	–										Ty2	No	In silico	Ana1-Bre1var1-Ten2-Ten3-Ten4-Ten5-Ten6-Ten7-Ten8-Ten9-Ten10-Ten11-Ten12-Ten13-Ten14-Ten15-Ten16-Ten17-Ten18-Ten19-Ten20-Ten21-Ten22-Ten23-Ten24-Ten25-Ten26-Ten27-Ten28-Ten29-Ten30-Ten31-Ten32-Ten33-Ten34-ParA4-Ten35-Ten36-Ten37-Ten38-Ten39-	AgoB1-TenB1-TenB2-TenB3-TenB4-TenB5-TenB6-MonB1-MikB2-TenB7-TenB8-TenB9-Heid1-TenB10-TenB11-TenB12-TenB13-TenB14-TenB15-TenB16-TenB17
142K	WS317	IP (WHO-CC)	enterica	enterica	Tennessee	7	z29	–			1942	USA	Human	ST319				Ty2	No	A1-A2	Ana1-Bre1var1-Ten40-Ten41-Ten42-SalB17-Ten43-Ten44-Ten2-Ten3-Ten4-Ten5-Ten6-Ten7-Ten8-Ten9-Ten10-Ten11-Ten12-Ten13-Ten14-Ten15-Ten16-Ten17-Ten18-Ten19-Ten20-Ten21-Ten45-Ten23-Ten46-Ten47-Ten48-Ten49-Ten50-Ten51-Ten22-Ten52-Ten53-Ten24-Ten54-Ten25-Ten26-Ten27-Ten28-Ten29-Ten30-Ten31-Ten32-Ten33-Ten34-ParA4-Ten35-Ten36-Ten32-Ten33-Ten34-ParA4-Ten35-Ten36-Ten37-Ten38-Ten39	AgoB1-TenB1-TenB2var1-TenB3-TenB4-TenB5-TenB6-MonB1-MikB2-TenB7-TenB8-TenB9-Heid1-TenB10-TenB11-TenB12-TenB12-TenB12-TenB13-TenB14-TenB15-TenB16-TenB17
40K	WS176	IP (WHO-CC)	enterica	enterica	Thompson	7	k	1.5			<1965			ST26				LT2	No	A1-A2	STM1var1-Ist1-Tho1-STM25-STM26-Tho2-Tho3-Tho4-Tho5-Ist3-Ist4-Ist5-Tho6-NiaB1var1-Tho18-AltB29var1-Tho7-Tho8-Tho9-Tho10-Tho11-Tho12-Tho13-Tho14-Tho15-Tho16-Tho17	ParBB1-ParBB24-StpB1-ParBB2-ParBB2-ParBB2-StpB2-StpB3-ThoB1-ThoB2-ThoB3-ThoB4-StpB16-StpB17-StpB8-StpB9-ThoB5-ThoB6-ThoB7
346/67	WS937	IP (WHO-CC)	enterica	enterica	Tonev	21,54	b	e,n,x			1966	USA	Meat	ST548				Ty2	No	A1-A2	Mon21-Mon22-Swa9var1-Ton1-Ten15-Ton2-Ton3-Ton4-Swa10-Swa11-Ton6-Ton7-Ton8-Ton9	ParBB5-STMB32-ParBB17-SwaB1-SwaB3-TonB1-TonB2-MiaB6-TonB3-TonB4-TonB5-TonB6-TonB7-TonB8-Mue13-TonB9
3330/81	WS105	IP (WHO-CC)	enterica	enterica	Tripoli	4.27	b	z6			1981	Lebanon	Human	ST278				LT2	No	A1-A2	Ent1-Tri1-Tri2-Stp2-Tri3-Tri4-Tri5-Tri6-Abov1-Tri7-Tri15-Tri16-Tri17-Tri18-Tri19-Tri20-Tri21-Tri22-Tri23-Tri24-Tri25-Tri26-Tri23-Tri27-Tri28-Tri29-Tri30-Tri8-Tri9-Tri10-Tri11-Tri12-Tri13-Tri14	ParBB5-STMB32-STMB1-ParBB7-BovB1-BovB2-TriB1-TriB2-TriB3-TriB4-TriB5-TriB6-TriB7-TriB8-TriB9-TriB10-TriB11-TriB12-TriB13-TriB14
Ty2*		GenBank (AE014613)	enterica	enterica	Typhi	9	d	–			1918	Russia	Human	ST1			H10	Ty2	No	In silico	Typhi1-Typhi2-Typhi3-Typhi4-Typhi5-Typhi6-0	EntB0var1
CT18*		GenBank (AL627276)	enterica	enterica	Typhi	9	d	–			1994	Vietnam	Human				H50	Ty2	No	In silico	Typhi1-Typhi2-Typhi3-Typhi4-Typhi6-0-0	EntB0var1
Son-La1	Hoang68	IP (FNRC)	enterica	enterica	Typhi	9	d	–			2002	Vietnam	Human				H68	Ty2	No	A1-A2	Typhi1-Typhi2-Typhi3-Typhi4-Typhi5-Typhi6-0	EntB0var1
43(98)S	HongP4	IP (FNRC)	enterica	enterica	Typhi	9	d	–			1998	Vietnam	Human				H58	Ty2	No	A1-A2	Typhi1-Typhi2-Typhi3-Typhi4-Typhi5-Typhi6-0	EntB0var1
00-7866		IP (FNRC)	enterica	enterica	Typhi	9	d	–			2000	Morocco	Human				H46	Ty2	No	A1-A2	Typhi1-Typhi2-Typhi3	EntB0var1
12-58		IP (FNRC)	enterica	enterica	Typhi	9	d	–			1958	Cameroon	Human				H46	Ty2	No	A1-A2	Typhi1-Typhi2-Typhi3	EntB0var1
42-67		IP (FNRC)	enterica	enterica	Typhi	9	d	–			1967	Cameroon	Human				H81	Ty2	No	A1-A2	Typhi1-Typhi2-Typhi3-Typhi4-Typhi5-Typhi6	EntB0var1
02-1180		IP (FNRC)	enterica	enterica	Typhi	9	d	–			2002	India	Human				H45	Ty2	No	A1-A2	Typhi1-Typhi2-Typhi3-Typhi4-Typhi5-Typhi6-0	EntB0var1
03-9229		IP (FNRC)	enterica	enterica	Typhi	9	d	–			2003	Sri-Lanka	Human				H55	Ty2	No	A1-A2	Typhi1-Typhi2-Typhi3-Typhi4-Typhi5-Typhi6	EntB0var1
05-3275		IP (FNRC)	enterica	enterica	Typhi	9	d	–			2005	Morocco	Human				H6	Ty2	No	A1-A2	Typhi1-Typhi2-Typhi3-Typhi4-Typhi5-Typhi6-0	EntB0var1
06-0510		IP (FNRC)	enterica	enterica	Typhi	9	d	–			2006	Cameroon	Human					Ty2	No	A1-A2	Typhi1-Typhi2-Typhi3-Typhi4-Typhi5-Typhi6-0	EntB0var1
14-58		IP (FNRC)	enterica	enterica	Typhi	9	d	–			1958	Cameroon	Human				H50	Ty2	No	A1-A2	Typhi1-Typhi2-Typhi3-Typhi4-Typhi5-Typhi6-0	EntB0var1
28-62		IP (FNRC)	enterica	enterica	Typhi	9	d	–			1962	Chad	Human				H50	Ty2	No	A1-A2	Typhi1-Typhi2-Typhi3-Typhi4-Typhi5-Typhi6-0	EntB0var1
66/67		IP (FNRC)	enterica	enterica	Typhi	9	d	–			1967	Vietnam	Human				H1	Ty2	No	A1-A2	Typhi1-Typhi2-Typhi3-Typhi4-Typhi5-Typhi6-0	EntB0var1
75/67		IP (FNRC)	enterica	enterica	Typhi	9	d	–			1962	Morocco	Human				H42	Ty2	No	A1-A2	Typhi1-Typhi2-Typhi3-Typhi4-Typhi5-Typhi6-0	EntB0var1
32/66		IP (FNRC)	enterica	enterica	Typhi	9	d	–			1966	Cameroon	Human				H50	Ty2	No	A1-A2	Typhi1-Typhi2-Typhi5-Typhi6	EntB0var1
98-8120		IP (FNRC)	enterica	enterica	Typhi	9	d	–			1998	Cameroon	Human				H23	Ty2	No	A1-A2	Typhi1-Typhi3-Typhi4-Typhi5-Typhi6-0	EntB0var1
03-658		IP (FNRC)	enterica	enterica	Typhi	9	d	–			2003	Philippines	Human				H45	Ty2	No	A1-A2	Typhi5-Typhi6-0	EntB0var1
75/2096		IP (WHO-CC)	enterica	enterica	Typhi	9	d	–	z66		1975	Indonesia	Human				H59	Ty2	No	A1-A2	Typhi1-Typhi2-Typhi3-Typhi4-Typhi5-Typhi6-0	EntB0var1
75/2099		IP (WHO-CC)	enterica	enterica	Typhi	9	d	–	z66		1975	Indonesia	Human				H59	Ty2	No	A1-A2	Typhi1-Typhi2-Typhi3-Typhi4-Typhi5-Typhi6-0	EntB0var1
08CEB2099		ANSES	enterica	enterica	Typhimurium	4	i	1.2			2008	France	Kangoroo meat					LT2	No	A1-A2	STM1-STM25-STM26-STM27-STM4-STM5-STM6-STM7A/7B-STM8-STM9-STM10-STM11-STM12-STM28-STM13-STM14-STM15-STM16-STM17-STM18-STM19-STM20-STM30-STM21-STM22-STM24-STM31	STMB0-STMB32-STMB1-STMB2-STMB3-STMB4-STMB5-STMB6-STMB7-STMB8-STMB9-STMB10-STMB11-STMB12-STMB13-STMB14-STMB15-STMB16-STMB17-HadB20-STMB34-STMB18-STMB19-STMB33
07CEB11319		ANSES	enterica	enterica	Typhimurium	4	i	1.2			2007	France	Pork					LT2	No	A1-A2	STM1-STM28-STM13-STM14-STM15-STM24	STMB0-STMB32-STMB1-STMB2-STMB3-STMB4-STMB21-STMB22-STMB23-STMB24-STMB25-STMB29-STMB30-STMB31
08CEB735		ANSES	enterica	enterica	Typhimurium	4	i	1.2			2008	France	Equine					LT2	No	A1-A2	STM1-STM2-STM3-STM25-STM26-STM27-STM4-STM16-STM19-STM20-STM24	STMB0-STMB32-STMB1-STMB2-STMB3-STMB4-STMB5-STMB6-STMB7-STMB8var1-STMB9-STMB10-STMB11-STMB12-STMB13-STMB13-STMB14-STMB15-STMB16-STMB17-STMB18-STMB19-STMB33
09CEB4223		ANSES	enterica	enterica	Typhimurium	4	i	1.2			2009	France	Qail					LT2	No	A1-A2	STM1-STM2-STM3-STM25-STM26-STM27-STM4-STM5-STM6-STM7A/7B-STM8-STM13-STM14-STM15-STM16-STM19-STM20-STM24	STMB0-STMB32-STMB10-STMB11-STMB12-STMB13-STMB13-STMB14-STMB15-STMB16-STMB17-STMB18-STMB19-STMB33-STMB20-STMB21-STMB22-STMB23-STMB29
09CEB3890		ANSES	enterica	enterica	Typhimurium	4	i	1.2			2009	France	Broiler					LT2	No	A1-A2	STM1-STM2-STM3-STM25-STM26-STM27-STM4-STM5-STM6-STM7A/7B-STM8-STM13-STM14-STM15-STM16-STM19-STM20-STM24	STMB0-STMB32-STMB1-STMB2-STMB3-STMB13-STMB14-STMB15-STMB16-STMB17-STMB18-STMB19-STMB33-STMB20-STMB21-STMB31
07CEB3228		ANSES	enterica	enterica	Typhimurium	4	i	1.2			2007	France	Poultry meal					LT2	No	A1-A2	STM1-STM2-STM3-STM25-STM26-STM27-STM4-STM5-STM6-STM7A/7B-STM8-STM13-STM14-STM16-STM19-STM20-STM24	STMB0-STMB2-STMB3-STMB4-STMB5-STMB6-STMB7-STMB8var1-STMB9-STMB10-STMB11-STMB12-STMB13-STMB13-STMB14-STMB15-STMB12-STMB17-STMB18-STMB19-STMB33
08CEB7569		ANSES	enterica	enterica	Typhimurium	4	i	1.2			2008	New Caledonia	Lens					LT2	No	A1-A2	STM1-STM2-STM3-STM25-STM26-STM27-STM4-STM5-STM6-STM7A/7B-STM8-STM9-STM10-STM11-STM12-STM28-STM13-STM14-STM15-STM16-STM19-STM20-STM24	STMB0-STMB32-STMB1-STMB2-STMB3-STMB4-STMB5-STMB6-STMB7-STMB8var1-STMB9-STMB10-STMB11-STMB12-STMB13-STMB14-STMB15-STMB24-STMB25-STMB29-STMB31
08CEB7570		ANSES	enterica	enterica	Typhimurium	4	i	1.2			2008	New Caledonia	Pigeon					LT2	No	A1-A2	STM1-STM2-STM3-STM25-STM26-STM27-STM4-STM5-STM6-STM7A/7B-STM8-STM9-STM28-STM13-STM14-STM15-STM16-STM19-STM20-STM24	STMB0-STMB32-STMB1-STMB2-STMB3-STMB4-STMB5-STMB6-STMB7-STMB8var1-STMB9-STMB10-STMB11-STMB12-STMB13-STMB14-STMB15-STMB24-STMB25-STMB29-STMB31
09CEB9348SAL		ANSES	enterica	enterica	Typhimurium	4	i	1.2			2009	France	Goose					LT2	No	A1-A2	STM1-STM2-STM3-STM25-STM5-STM6-STM7A/7B-STM8-STM13-STM14-STM16-STM19-STM20-STM24	STMB0-STMB32-STMB1-STMB2-STMB3-STMB4-STMB5-STMB6-STMB7-STMB8var1-STMB9-STMB10-STMB11-STMB12-STMB13-STMB13-STMB14-STMB15-STMB12-STMB17-STMB18-STMB19-STMB33
07CEB11374		ANSES	enterica	enterica	Typhimurium	4	i	1.2			2007	France	Pork					LT2	No	A1-A2	STM1-STM2-STM3-STM4-STM5-STM6-STM7A/7B-STM8-STM9-STM11-STM12-STM13-STM14-STM15-STM16-STM17-STM18-STM19-STM20-STM29-STM21-STM24	STMB0-STMB32-STMB1-STMB2-STMB3-STMB4-STMB6-STMB7-STMB8-STMB9-STMB10-STMB11-STMB12-STMB13-STMB14-STMB15-STMB29-STMB30
07CEB11346		ANSES	enterica	enterica	Typhimurium	4	i	1.2			2007	France	Pork					LT2	No	A1-A2	STM1-STM3-STM25-STM27-STM4-STM5-STM6-STM7A/7B-STM8-STM13-STM14-STM15-STM16-STM19-STM20-STM24	STMB0-STMB32-STMB1-STMB2-STMB3-STMB4-STMB5-STMB6-STMB7-STMB8var1-STMB9-STMB10-STMB11-STMB12-STMB13-STMB13-STMB17-STMB18-STMB19-STMB33-STMB20
SL1344		CNRS	enterica	enterica	Typhimurium	4	i	1.2					Virulence strain		XTYM-106			LT2	No	A1-A2	STM1-STM2-STM3-STM25-STM26-STM27-STM7A/7B-STM8-STM13-STM14-STM15-STM16-STM19-STM20-STM24	STMB0-STMB32-STMB1-STMB7-STMB8var1-STMB9-STMB10-STMB11-STMB12-STMB13-STMB13-STMB14-STMB15-STMB16-STMB17-STMB18-STMB19-STMB33-STMB20-STMB21-STMB22-STMB23-STMB29
LT2*		GenBank (AE006468)	enterica	enterica	Typhimurium	4	i	1.2										LT2	No	in silico	STM1-STM2-STM3-STM4-STM5-STM6-STM7A/7B-STM8-STM9-STM10-STM11-STM12-STM13-STM14-STM15-STM16-STM17-STM18-STM19-STM20-STM21-STM22-STM22-STM24	STMB0-STMB32-STMB1-STMB2-STMB3-STMB4-STMB5-STMB6-STMB7-STMB8-STMB9-STMB10-STMB11-STMB12-STMB13-STMB14-STMB15-STMB16-STMB17-STMB18-STMB19-STMB20-STMB21-STMB22-STMB23-STMB24-STMB25-STMB26-STMB27-STMB28-STMB29-STMB30
T000240*		GenBank (AP011957)	enterica	enterica	Typhimurium	4	i	1.2				Japan						LT2	No	in silico	STM1-STM2-STM3-STM4-STM5-STM6-STM7A/7B-STM8-STM9-STM10-STM11-STM12-STM13-STM14-STM15-STM16-STM17-STM19-STM21-STM22-STM24	STMB0-STMB32-STMB1-STMB2-STMB3-STMB4-STMB5-STMB6-STMB7-STMB8-STMB9-STMB10-STMB11-STMB12-STMB13-STMB14-STMB15-STMB16-STMB17-STMB18-STMB19-STMB20-STMB21-STMB22-STMB23-STMB24-STMB25-STMB26-STMB27-STMB28-STMB29-STMB30
14028S*		GenBank (CP001363)	enterica	enterica	Typhimurium	4	i	1.2										LT2	No	in silico	STM1-STM2-STM3-STM25-STM26-STM27-STM4-STM5-STM6-STM7A/7B-STM8-STM9-STM10-STM11-STM12-STM28-STM13-STM14-STM15-STM16-STM19-STM20-STM24	STMB0-STMB32-STMB1-STMB2-STMB3-STMB4-STMB5-STMB6-STMB7-STMB8var1-STMB9-STMB10-STMB11-STMB12-STMB13-STMB13-STMB14-STMB15-STMB16-STMB17-STMB18-STMB19-STMB33-STMB20-STMB30-STMB31
D23580*		GenBank (FN424405)	enterica	enterica	Typhimurium	4	i	1.2				Africa		ST313				LT2	No	in silico	STM1-STM2-STM3-STM25-STM26-STM27-STM4-STM6-STM7A/7Bvar2-STM8-STM9-STM10-STM11-STM12-STM28-STM13-STM14-STM15-STM16-STM19-STM20-STM24	STMB0-STMB32-STMB1-STMB2-STMB3-STMB4-STMB5-STMB6-STMB7-STMB19-STMB33-STMB20-STMB21-STMB22-STMB23-STMB24-STMB25-STMB29
SL1344*		GenBank (FQ312003)	enterica	enterica	Typhimurium	4	i	1.2										LT2	No	in silico	STM1-STM2-STM3-STM25-STM26-STM27-STM7A/7B-STM8-STM13-STM14-STM15-STM16-STM19-STM20-STM24	STMB0-STMB32-STMB1-STMB7-STMB8var1-STMB9-STMB10-STMB11-STMB12-STMB13-STMB13-STMB14-STMB15-STMB16-STMB17-STMB18-STMB19-STMB33-STMB20-STMB21-STMB22-STMB23-STMB29
CQ 9		HPA	enterica	enterica	Typhimurium	4	i	1.2				UK	Unknown		XTYM-75	DT9		LT2	No	A1-A2	STM1-STM2-STM14-STM15-STM16-STM19-STM20-STM24	STMB0-STMB32-STMB1-STMB2-STMB3-STMB4-STMB5-STMB6-STMB7-STMB8var1-STMB20-STMB21-STMB22-STMB23-STMB24-STMB25-STMB29-STMB30-STMB31
CQ 40		HPA	enterica	enterica	Typhimurium	4	i	1.2			unknown	UK	Unknown		XTYM-69	DT40		LT2	No	A1-A2	STM1-STM2-STM3-STM25-STM26-STM27-STM4-STM5-STM6-STM7A/7B-STM8-STM13-STM14-STM16-STM19-STM20-STM24	STMB0-STMB32-STMB1-STMB2-STMB3-STMB4-STMB5-STMB6-STMB7-STMB8var1-STMB9-STMB10-STMB11-STMB12-STMB13-STMB13-STMB14-STMB15-STMB16-STMB17-STMB18-STMB19-STMB33
CQ 193		HPA	enterica	enterica	Typhimurium	4	i	1.2			unknown	UK	Unknown		XTYM-70	DT193		LT2	No	A1-A2	STM1-STM2-STM3-STM25-STM26-STM6-STM7A/7B-STM8-STM13-STM14-STM15-STM16-STM19-STM20-STM24	STMB0-STMB32-STMB1-STMB7-STMB8var1-STMB9-STMB10-STMB11-STMB12-STMB13-STMB13-STMB14-STMB15-STMB16-STMB17-STMB18-STMB19-STMB33-STMB20-STMB21-STMB22-STMB23-STMB29
CQ 40		HPA	enterica	enterica	Typhimurium	4	i	1.2			unknown	UK	Unknown			DT41		LT2	No	A1-A2	STM1-STM2-STM3-STM4-STM5-STM6-STM7A/7Bvar1-STM8-STM9-STM10-STM13-STM14-STM15-STM16-STM18var2-STM19-STM20-STM29-STM21-STM22-STM24	STMB0-STMB32-STMB1-STMB2-STMB3-STMB4-STMB5-STMB6-STMB7-STMB8-STMB9-STMB10-STMB11-STMB12-STMB13-STMB13-STMB14-STMB15-STMB21-STMB22-STMB23-STMB24-STMB25-STMB30-STMB31
CQ 160		HPA	enterica	enterica	Typhimurium	4	i	1.2				UK	Unknown		XTYM-36	DT160		LT2	No	A1-A2	STM1-STM2-STM3var1-STM25-STM26-STM27-STM4-STM5-STM19-STM20-STM24	STMB0-STMB32-STMB1-STMB31
02-5804		IP (FNRC)	enterica	enterica	Typhimurium	4	i	1.2			2002	France	Unclustered,Patient		XTYM-43	DT3		LT2	No	A1-A2	STM1-STM26-STM27-STM11-STM12-STM28-STM13-STM14-STM15-STM24	STMB0-STMB32-STMB1-STMB2-STMB3-STMB4-STMB21-STMB22-STMB23-STMB24-STMB25-STMB29-STMB30-STMB31
81-506		IP (FNRC)	enterica	enterica	Typhimurium	4	i	1.2			1981	France	Pigeon		XTYM-75	DT2		LT2	No	A1-A2	STM1-STM2-STM25-STM26-STM27-STM4-STM5-STM6-STM7A/7B-STM9-STM10-STM11-STM12-STM28-STM13-STM14-STM15-STM16-STM19-STM20-STM24	STMB0-STMB32-STMB1-STMB2-STMB3-STMB4-STMB5-STMB6-STMB7-STMB8var1-STMB9-STMB10-STMB11-STMB12-STMB13-STMB14-STMB15-STMB16-STMB17-STMB18-STMB19-STMB33-STMB25-STMB29-STMB30-STMB31
01-1639		IP (FNRC)	enterica	enterica	Typhimurium	4	i	1.2			2001	France	Pigeon	ST128	XTYM-24	DT2		LT2	No	A1-A2	STM1-STM2-STM25-STM26-STM27-STM4-STM5-STM6-STM7A/7B-STM9-STM10-STM11-STM12-STM28-STM13-STM14-STM15-STM16-STM19-STM20-STM24	STMB0-STMB32-STMB1-STMB2-STMB3-STMB4-STMB5-STMB6-STMB7-STMB8var1-STMB9-STMB10-STMB11-STMB12-STMB13-STMB14-STMB15-STMB16-STMB22-STMB23-STMB24-STMB25-STMB29-STMB30-STMB31
81-748		IP (FNRC)	enterica	enterica	Typhimurium	4	i	1.2			1981	French Polynesia	human		XTYM-43			LT2	No	A1-A2	STM1-STM2-STM3-STM25-STM26-STM27-STM11-STM12-STM28-STM13-STM14-STM15-STM16-STM24	STMB0-STMB32-STMB1-STMB2-STMB3-STMB4-STMB21-STMB24-STMB25-STMB29-STMB30-STMB31
02-1800		IP (FNRC)	enterica	enterica	Typhimurium	4	i	1.2			2002	France	Unclustered,Patient	ST19	XTYM-46	DT120		LT2	No	A1-A2	STM1-STM2-STM3-STM25-STM26-STM27-STM12-STM28-STM19-STM20-STM29-STM30-STM21-STM22-STM24	STMB0-STMB32-STMB1-STMB2-STMB3-STMB4-STMB5-STMB6-STMB7-STMB8-STMB9-STMB10-STMB11-STMB12-STMB13-STMB13-STMB14-STMB15-STMB16-STMB17-STMB18-STMB19-STMB33-STMB20-STMB21-STMB22-STMB24-STMB25-STMB26-STMB27-STMB28-STMB29-STMB30-STMB31
02-4577		IP (FNRC)	enterica	enterica	Typhimurium	4	i	1.2			2002	France	Unclustered,Patient		XTYM-22	DT120		LT2	No	A1-A2	STM1-STM2-STM3-STM25-STM26-STM27-STM12-STM28-STM19-STM20-STM29-STM30-STM21-STM22-STM24	STMB0-STMB32-STMB1-STMB2-STMB3-STMB4-STMB5-STMB6-STMB7-STMB8-STMB9-STMB10-STMB11-STMB12-STMB13-STMB13-STMB14-STMB15-STMB16-STMB17-STMB18-STMB19-STMB33-STMB20-STMB21-STMB22-STMB24-STMB25-STMB26-STMB27-STMB28-STMB29-STMB30-STMB31
02-4066		IP (FNRC)	enterica	enterica	Typhimurium	4	i	1.2			2002	France	Cluster C,env		XTYM-119	DT120		LT2	No	A1-A2	STM1-STM2-STM3-STM25-STM26-STM27-STM12-STM28-STM19-STM20-STM29-STM30-STM21-STM22-STM24	STMB0-STMB32-STMB1-STMB2-STMB3-STMB4-STMB5-STMB6-STMB7-STMB8-STMB9-STMB10-STMB11-STMB12-STMB13-STMB13-STMB14-STMB15-STMB16-STMB17-STMB18-STMB19-STMB33-STMB20-STMB21-STMB22-STMB24-STMB25-STMB26-STMB27-STMB28-STMB29-STMB30-STMB31
02-4908		IP (FNRC)	enterica	enterica	Typhimurium	4	i	1.2			2002	France	Unclustered,Patient		XTYM-22	DT120		LT2	No	A1-A2	STM1-STM2-STM3-STM25-STM26-STM27-STM12-STM28-STM19-STM20-STM29-STM30-STM21-STM22-STM24	STMB0-STMB32-STMB1-STMB2-STMB3-STMB4-STMB5-STMB6-STMB7-STMB8-STMB9-STMB10-STMB11-STMB12-STMB13-STMB13-STMB14-STMB15-STMB16-STMB17-STMB18-STMB19-STMB33-STMB20-STMB21-STMB22-STMB24-STMB25-STMB26-STMB27-STMB28-STMB29-STMB30-STMB31
02-4614		IP (FNRC)	enterica	enterica	Typhimurium	4	i	1.2			2002	France	Unclustered,Patient		XTYM-49	DT120		LT2	No	A1-A2	STM1-STM2-STM3-STM25-STM26-STM27-STM12-STM28-STM19-STM20-STM29-STM30-STM21-STM22-STM24	STMB0-STMB32-STMB1-STMB2-STMB3-STMB4-STMB5-STMB6-STMB7-STMB8-STMB9-STMB10-STMB11-STMB12-STMB13-STMB13-STMB14-STMB15-STMB16-STMB17-STMB18-STMB19-STMB33-STMB20-STMB21-STMB22-STMB24-STMB25-STMB26-STMB27-STMB28-STMB29-STMB30-STMB31
02-3623		IP (FNRC)	enterica	enterica	Typhimurium	4	i	1.2			2002	France	Unclustered,Patient	ST19	XTYM-41	DT104var2		LT2	No	A1-A2	STM1-STM2-STM3-STM25-STM26-STM27-STM12-STM28-STM19-STM20-STM29-STM30-STM21-STM22-STM24	STMB0-STMB32-STMB1-STMB2-STMB3-STMB4-STMB5-STMB6-STMB7-STMB8-STMB9-STMB10-STMB11-STMB12-STMB13-STMB13-STMB14-STMB15-STMB17-STMB18-STMB19-STMB33-STMB20-STMB21-STMB22-STMB24-STMB25-STMB26-STMB27-STMB28-STMB29-STMB30-STMB31
80-1210		IP (FNRC)	enterica	enterica	Typhimurium	4	i	1.2			1980	Morocco	Unclustered,Patient	ST19	XTYM-94			LT2	No	A1-A2	STM1-STM2-STM3-STM25-STM26-STM27-STM4-STM5-STM19-STM20-STM24	STMB0-STMB32-STMB1-STMB2-STMB3-STMB4-STMB18-STMB19-STMB33-STMB20-STMB21-STMB22-STMB23-STMB24-STMB25-STMB29
02-4467		IP (FNRC)	enterica	enterica	Typhimurium	4	i	1.2			2002	France	Unclustered,Patient	ST19	XTYM-1	DT104		LT2	No	A1-A2	STM1-STM2-STM3-STM25-STM26-STM27-STM4-STM5-STM5-STM6-STM24	STMB0-STMB32-STMB1-STMB9-STMB10-STMB11-STMB12-STMB13-STMB14-STMB15-STMB16-STMB17-STMB18-STMB19-STMB33-STMB20-STMB21-STMB22-STMB28-STMB29-STMB30-STMB31
02-4217		IP (FNRC)	enterica	enterica	Typhimurium	4	i	1.2			2002	France	Unclustered,Patient		XTYM-1	DT104		LT2	No	A1-A2	STM1-STM2-STM3-STM25-STM26-STM27-STM4-STM5-STM6-STM24	STMB0-STMB32-STMB1-STMB2-STMB3-STMB4-STMB5-STMB6-STMB7-STMB8-STMB9-STMB10-STMB11-STMB12-STMB13-STMB13-STMB14-STMB15-STMB16-STMB17-STMB18-STMB19-STMB33-STMB20-STMB21-STMB22-STMB23-STMB24-STMB27-STMB28-STMB29-STMB30-STMB31
02-5270		IP (FNRC)	enterica	enterica	Typhimurium	4	i	1.2			2002	France	Unclustered,Patient	ST19	XTYM-1	DT104		LT2	No	A1-A2	STM1-STM2-STM3-STM25-STM26-STM27-STM4-STM5-STM6-STM24	STMB0-STMB32-STMB1-STMB9-STMB10-STMB11-STMB12-STMB13-STMB13-STMB14-STMB15-STMB16-STMB17-STMB18-STMB19-STMB33-STMB20-STMB21-STMB22-STMB23-STMB24-STMB27-STMB28-STMB29-STMB30-STMB31
05-2893		IP (FNRC)	enterica	enterica	Typhimurium	4	i	1.2			2005	France	Cluster E,Patient unrelated		XTYM-1	DT104		LT2	No	A1-A2	STM1-STM2-STM3-STM25-STM26-STM27-STM4-STM5-STM6-STM24	STMB0-STMB32-STMB1-STMB9-STMB10-STMB11-STMB12-STMB13-STMB13-STMB14-STMB15-STMB16-STMB17-STMB18-STMB19-STMB33-STMB20-STMB21-STMB22-STMB23-STMB24-STMB27-STMB28-STMB29-STMB30-STMB31
02-0100		IP (FNRC)	enterica	enterica	Typhimurium	4	i	1.2			2002	France	Unclustered,Patient		XTYM-7	DT104		LT2	No	A1-A2	STM1-STM2-STM3-STM25-STM26-STM27-STM4-STM5-STM6-STM24	STMB0-STMB32-STMB1-STMB9-STMB10-STMB11-STMB12-STMB13-STMB13-STMB14-STMB15-STMB16-STMB17-STMB18-STMB19-STMB33-STMB20-STMB21-STMB22-STMB23-STMB24-STMB27-STMB28-STMB29-STMB30-STMB31
02-0747		IP (FNRC)	enterica	enterica	Typhimurium	4	i	1.2			2002	France	Unclustered,Patient		XTYM-1	DT104		LT2	No	A1-A2	STM1-STM2-STM3-STM25-STM26-STM27-STM4-STM5-STM6-STM24	STMB0-STMB32-STMB1-STMB9-STMB10-STMB11-STMB12-STMB13-STMB13-STMB14-STMB15-STMB16-STMB17-STMB18-STMB19-STMB33-STMB20-STMB21-STMB22-STMB23-STMB24-STMB27-STMB28-STMB29-STMB30-STMB31
02-1479		IP (FNRC)	enterica	enterica	Typhimurium	4	i	1.2			2002	France	Cluster C, environment		XTYM-1	DT104		LT2	No	A1-A2	STM1-STM2-STM3-STM25-STM26-STM27-STM4-STM5-STM6-STM24	STMB0-STMB32-STMB1-STMB9-STMB10-STMB11-STMB12-STMB13-STMB13-STMB14-STMB15-STMB16-STMB17-STMB18-STMB19-STMB33-STMB20-STMB21-STMB22-STMB23-STMB24-STMB27-STMB28-STMB29-STMB30-STMB31
02-1837		IP (FNRC)	enterica	enterica	Typhimurium	4	i	1.2			2002	France	Unclustered,Patient		XTYM-1	DT104		LT2	No	A1-A2	STM1-STM2-STM3-STM25-STM26-STM27-STM4-STM5-STM6-STM24	STMB0-STMB32-STMB1-STMB9-STMB10-STMB11-STMB12-STMB13-STMB13-STMB14-STMB15-STMB16-STMB17-STMB18-STMB19-STMB33-STMB20-STMB21-STMB22-STMB23-STMB24-STMB27-STMB28-STMB29-STMB30-STMB31
02-1941		IP (FNRC)	enterica	enterica	Typhimurium	4	i	1.2			2002	France	Unclustered,Patient		XTYM-1	DT104		LT2	No	A1-A2	STM1-STM2-STM3-STM25-STM26-STM27-STM4-STM5-STM6-STM24	STMB0-STMB32-STMB1-STMB9-STMB10-STMB11-STMB12-STMB13-STMB13-STMB14-STMB15-STMB16-STMB17-STMB18-STMB19-STMB33-STMB20-STMB21-STMB22-STMB23-STMB24-STMB27-STMB28-STMB29-STMB30-STMB31
02-2574		IP (FNRC)	enterica	enterica	Typhimurium	4	i	1.2			2002	France	Unclustered,Patient		XTYM-1	DT104		LT2	No	A1-A2	STM1-STM2-STM3-STM25-STM26-STM27-STM4-STM5-STM6-STM24	STMB0-STMB32-STMB1-STMB9-STMB10-STMB11-STMB12-STMB13-STMB13-STMB14-STMB15-STMB16-STMB17-STMB18-STMB19-STMB33-STMB20-STMB21-STMB22-STMB23-STMB24-STMB27-STMB28-STMB29-STMB30-STMB31
02-3169		IP (FNRC)	enterica	enterica	Typhimurium	4	i	1.2			2002	France	Cluster C,Patient		XTYM-3	DT104		LT2	No	A1-A2	STM1-STM2-STM3-STM25-STM26-STM27-STM4-STM5-STM6-STM24	STMB0-STMB32-STMB1-STMB9-STMB10-STMB11-STMB12-STMB13-STMB13-STMB14-STMB15-STMB16-STMB17-STMB18-STMB19-STMB33-STMB20-STMB21-STMB22-STMB23-STMB24-STMB27-STMB28-STMB29-STMB30-STMB31
02-3215		IP (FNRC)	enterica	enterica	Typhimurium	4	i	1.2			2002	France	Unclustered,Patient		XTYM-1	DT104		LT2	No	A1-A2	STM1-STM2-STM3-STM25-STM26-STM27-STM4-STM5-STM6-STM24	STMB0-STMB32-STMB1-STMB9-STMB10-STMB11-STMB12-STMB13-STMB13-STMB14-STMB15-STMB16-STMB17-STMB18-STMB19-STMB33-STMB20-STMB21-STMB22-STMB23-STMB24-STMB27-STMB28-STMB29-STMB30-STMB31
02-3252		IP (FNRC)	enterica	enterica	Typhimurium	4	i	1.2			2002	France	Cluster C,Patient22		XTYM-1	DT104		LT2	No	A1-A2	STM1-STM2-STM3-STM25-STM26-STM27-STM4-STM5-STM6-STM24	STMB0-STMB32-STMB1-STMB9-STMB10-STMB11-STMB12-STMB13-STMB13-STMB14-STMB15-STMB16-STMB17-STMB18-STMB19-STMB33-STMB20-STMB21-STMB22-STMB23-STMB24-STMB27-STMB28-STMB29-STMB30-STMB31
02-3277		IP (FNRC)	enterica	enterica	Typhimurium	4	i	1.2			2002	France	Unclustered,Patient		XTYM-1	DT104		LT2	No	A1-A2	STM1-STM2-STM3-STM25-STM26-STM27-STM4-STM5-STM6-STM24	STMB0-STMB32-STMB1-STMB9-STMB10-STMB11-STMB12-STMB13-STMB13-STMB14-STMB15-STMB16-STMB17-STMB18-STMB19-STMB33-STMB20-STMB21-STMB22-STMB23-STMB24-STMB27-STMB28-STMB29-STMB30-STMB31
02-3341		IP (FNRC)	enterica	enterica	Typhimurium	4	i	1.2			2002	France	Unclustered,Patient		XTYM-1	Insensitive		LT2	No	A1-A2	STM1-STM2-STM3-STM25-STM26-STM27-STM4-STM5-STM6-STM24	STMB0-STMB32-STMB1-STMB9-STMB10-STMB11-STMB12-STMB13-STMB13-STMB14-STMB15-STMB16-STMB17-STMB18-STMB19-STMB33-STMB20-STMB21-STMB22-STMB23-STMB24-STMB27-STMB28-STMB29-STMB30-STMB31
02-3409		IP (FNRC)	enterica	enterica	Typhimurium	4	i	1.2			2002	France	Cluster C,Patient14		XTYM-15	DT104		LT2	No	A1-A2	STM1-STM2-STM3-STM25-STM26-STM27-STM4-STM5-STM6-STM24	STMB0-STMB32-STMB1-STMB9-STMB10-STMB11-STMB12-STMB13-STMB13-STMB14-STMB15-STMB16-STMB17-STMB18-STMB19-STMB33-STMB20-STMB21-STMB22-STMB23-STMB24-STMB27-STMB28-STMB29-STMB30-STMB31
02-3509		IP (FNRC)	enterica	enterica	Typhimurium	4	i	1.2			2002	France	Cluster C,Patient25		XTYM-1	DT104		LT2	No	A1-A2	STM1-STM2-STM3-STM25-STM26-STM27-STM4-STM5-STM6-STM24	STMB0-STMB32-STMB1-STMB9-STMB10-STMB11-STMB12-STMB13-STMB13-STMB14-STMB15-STMB16-STMB17-STMB18-STMB19-STMB33-STMB20-STMB21-STMB22-STMB23-STMB24-STMB27-STMB28-STMB29-STMB30-STMB31
02-3709		IP (FNRC)	enterica	enterica	Typhimurium	4	i	1.2			2002	France	Unclustered,Patient		XTYM-1	U302		LT2	No	A1-A2	STM1-STM2-STM3-STM25-STM26-STM27-STM4-STM5-STM6-STM24	STMB0-STMB32-STMB1-STMB9-STMB10-STMB11-STMB12-STMB13-STMB13-STMB14-STMB15-STMB16-STMB17-STMB18-STMB19-STMB33-STMB20-STMB21-STMB22-STMB23-STMB24-STMB27-STMB28-STMB29-STMB30-STMB31
02-4064		IP (FNRC)	enterica	enterica	Typhimurium	4	i	1.2			2002	France	Cluster C, environment		XTYM-1	DT104		LT2	No	A1-A2	STM1-STM2-STM3-STM25-STM26-STM27-STM4-STM5-STM6-STM24	STMB0-STMB32-STMB1-STMB9-STMB10-STMB11-STMB12-STMB13-STMB13-STMB14-STMB15-STMB16-STMB17-STMB18-STMB19-STMB33-STMB20-STMB21-STMB22-STMB23-STMB24-STMB27-STMB28-STMB29-STMB30-STMB31
02-4158		IP (FNRC)	enterica	enterica	Typhimurium	4	i	1.2			2002	France	Unclustered,Patient		XTYM-3	DT120		LT2	No	A1-A2	STM1-STM2-STM3-STM25-STM26-STM27-STM4-STM5-STM6-STM24	STMB0-STMB32-STMB1-STMB9-STMB10-STMB11-STMB12-STMB13-STMB13-STMB14-STMB15-STMB16-STMB17-STMB18-STMB19-STMB33-STMB20-STMB21-STMB22-STMB23-STMB24-STMB27-STMB28-STMB29-STMB30-STMB31
02-5783		IP (FNRC)	enterica	enterica	Typhimurium	4	i	1.2			2002	France	Cluster C,Patient unrelated		XTYM-3	DT120		LT2	No	A1-A2	STM1-STM2-STM3-STM25-STM26-STM27-STM4-STM5-STM6-STM24	STMB0-STMB32-STMB1-STMB9-STMB10-STMB11-STMB12-STMB13-STMB13-STMB14-STMB15-STMB16-STMB17-STMB18-STMB19-STMB33-STMB20-STMB21-STMB22-STMB23-STMB24-STMB27-STMB28-STMB29-STMB30-STMB31
02-6245		IP (FNRC)	enterica	enterica	Typhimurium	4	i	1.2			2002	France	Unclustered,Patient		XTYM-1	DT104		LT2	No	A1-A2	STM1-STM2-STM3-STM25-STM26-STM27-STM4-STM5-STM6-STM24	STMB0-STMB32-STMB1-STMB9-STMB10-STMB11-STMB12-STMB13-STMB13-STMB14-STMB15-STMB16-STMB17-STMB18-STMB19-STMB33-STMB20-STMB21-STMB22-STMB23-STMB24-STMB27-STMB28-STMB29-STMB30-STMB31
02-7448		IP (FNRC)	enterica	enterica	Typhimurium	4	i	1.2			2002	France	Unclustered,Patient		XTYM-1	DT104		LT2	No	A1-A2	STM1-STM2-STM3-STM25-STM26-STM27-STM4-STM5-STM6-STM24	STMB0-STMB32-STMB1-STMB9-STMB10-STMB11-STMB12-STMB13-STMB13-STMB14-STMB15-STMB16-STMB17-STMB18-STMB19-STMB33-STMB20-STMB21-STMB22-STMB23-STMB24-STMB27-STMB28-STMB29-STMB30-STMB31
02-7898		IP (FNRC)	enterica	enterica	Typhimurium	4	i	1.2			2002	France	Unclustered,Patient		XTYM-1	DT104		LT2	No	A1-A2	STM1-STM2-STM3-STM25-STM26-STM27-STM4-STM5-STM6-STM24	STMB0-STMB32-STMB1-STMB9-STMB10-STMB11-STMB12-STMB13-STMB13-STMB14-STMB15-STMB16-STMB17-STMB18-STMB19-STMB33-STMB20-STMB21-STMB22-STMB23-STMB24-STMB27-STMB28-STMB29-STMB30-STMB31
02-8015		IP (FNRC)	enterica	enterica	Typhimurium	4	i	1.2			2002	France	Unclustered,Patient		XTYM-1	DT104		LT2	No	A1-A2	STM1-STM2-STM3-STM25-STM26-STM27-STM4-STM5-STM6-STM24	STMB0-STMB32-STMB1-STMB9-STMB10-STMB11-STMB12-STMB13-STMB13-STMB14-STMB15-STMB16-STMB17-STMB18-STMB19-STMB33-STMB20-STMB21-STMB22-STMB23-STMB24-STMB27-STMB28-STMB29-STMB30-STMB31
04-305		IP (FNRC)	enterica	enterica	Typhimurium	4	i	1.2			2004	France	Cluster A,Patient		XTYM-3	DT104		LT2	No	A1-A2	STM1-STM2-STM3-STM25-STM26-STM27-STM4-STM5-STM6-STM24	STMB0-STMB32-STMB1-STMB9-STMB10-STMB11-STMB12-STMB13-STMB13-STMB14-STMB15-STMB16-STMB17-STMB18-STMB19-STMB33-STMB20-STMB21-STMB22-STMB23-STMB24-STMB27-STMB28-STMB29-STMB30-STMB31
04-306		IP (FNRC)	enterica	enterica	Typhimurium	4	i	1.2			2004	France	Cluster A,Patient		XTYM-3	DT104		LT2	No	A1-A2	STM1-STM2-STM3-STM25-STM26-STM27-STM4-STM5-STM6-STM24	STMB0-STMB32-STMB1-STMB9-STMB10-STMB11-STMB12-STMB13-STMB13-STMB14-STMB15-STMB16-STMB17-STMB18-STMB19-STMB33-STMB20-STMB21-STMB22-STMB23-STMB24-STMB27-STMB28-STMB29-STMB30-STMB31
05-9269		IP (FNRC)	enterica	enterica	Typhimurium	4	i	1.2			2005	France	Cluster D,Patient		XTYM-1	DT104		LT2	No	A1-A2	STM1-STM2-STM3-STM25-STM26-STM27-STM4-STM5-STM6-STM24	STMB0-STMB32-STMB1-STMB9-STMB10-STMB11-STMB12-STMB13-STMB13-STMB14-STMB15-STMB16-STMB17-STMB18-STMB19-STMB33-STMB20-STMB21-STMB22-STMB23-STMB24-STMB27-STMB28-STMB29-STMB30-STMB31
05-9270		IP (FNRC)	enterica	enterica	Typhimurium	4	i	1.2			2005	France	Cluster D,ground beef		XTYM-1	DT104		LT2	No	A1-A2	STM1-STM2-STM3-STM25-STM26-STM27-STM4-STM5-STM6-STM24	STMB0-STMB32-STMB1-STMB9-STMB10-STMB11-STMB12-STMB13-STMB13-STMB14-STMB15-STMB16-STMB17-STMB18-STMB19-STMB33-STMB20-STMB21-STMB22-STMB23-STMB24-STMB27-STMB28-STMB29-STMB30-STMB31
02-3830		IP (FNRC)	enterica	enterica	Typhimurium	4	i	1.2			2002	France	Unclustered,Patient		XTYM-1	DT104		LT2	No	A1-A2	STM1-STM2-STM3-STM25-STM26-STM27-STM4-STM5-STM6-STM24	STMB0-STMB32-STMB1-STMB9-STMB10-STMB11-STMB12-STMB13-STMB13-STMB14-STMB15-STMB16-STMB17-STMB18-STMB19-STMB33-STMB20-STMB21-STMB22-STMB23-STMB24-STMB27-STMB29-STMB30-STMB31
02-8319		IP (FNRC)	enterica	enterica	Typhimurium	4	i	1.2			2002	France	Unclustered,Patient		XTYM-2	DT104		LT2	No	A1-A2	STM1-STM2-STM3-STM25-STM26-STM27-STM4-STM5-STM6-STM24	STMB0-STMB32-STMB1-STMB9-STMB10-STMB11-STMB12-STMB13-STMB13-STMB14-STMB15-STMB16-STMB18-STMB19-STMB33-STMB20-STMB21-STMB22-STMB23-STMB24-STMB27-STMB28-STMB29-STMB30-STMB31
02-5064		IP (FNRC)	enterica	enterica	Typhimurium	4	i	1.2			2002	France	Unclustered,Patient		XTYM-1	U302		LT2	No	A1-A2	STM1-STM2-STM3-STM25-STM26-STM27-STM4-STM5-STM6-STM24	STMB0-STMB32-STMB1-STMB9-STMB10-STMB11-STMB12-STMB13-STMB13-STMB14-STMB16-STMB17-STMB18-STMB19-STMB33-STMB20-STMB21-STMB22-STMB23-STMB24-STMB27-STMB28-STMB29-STMB30-STMB31
81-482		IP (FNRC)	enterica	enterica	Typhimurium	4	i	1.2			1981	New-Caledonia	Unclustered,Patient		XTYM-68	DT3		LT2	No	A1-A2	STM1-STM2-STM3-STM25-STM26-STM27-STM4-STM5-STM6-STM7A/7B-STM16-STM19-STM20-STM24	STMB0-STMB32-STMB1-STMB2-STMB3-STMB4-STMB5-STMB6-STMB7-STMB8var1-STMB9-STMB10-STMB11-STMB33-STMB20-STMB21-STMB22-STMB23-STMB24-STMB25-STMB29
81-531		IP (FNRC)	enterica	enterica	Typhimurium	4	i	1.2			1981	France	Poultry		XTYM-73	DT3		LT2	No	A1-A2	STM1-STM2-STM3-STM25-STM26-STM27-STM4-STM5-STM6-STM7A/7B-STM8-STM13-STM14-STM15-STM16-STM19-STM20-STM24	STMB0-STMB32-STMB1-STMB2-STMB3-STMB4-STMB5-STMB6-STMB7-STMB8var1-STMB9-STMB10-STMB11-STMB12-STMB13-STMB13-STMB14-STMB15-STMB16-STMB17-STMB18-STMB19-STMB33-STMB20-STMB21-STMB22-STMB23-STMB24-STMB25-STMB29
02-0915		IP (FNRC)	enterica	enterica	Typhimurium	4	i	1.2			2002	France	Unclustered,Patient		XTYM-42	DT1		LT2	No	A1-A2	STM1-STM2-STM3-STM25-STM26-STM27-STM4-STM5-STM6-STM7A/7B-STM8-STM13-STM14-STM15-STM16-STM19-STM20-STM24	STMB0-STMB32-STMB1-STMB2-STMB3-STMB4-STMB5-STMB6-STMB7-STMB8var1-STMB9-STMB10-STMB12-STMB13-STMB13-STMB14-STMB15-STMB16-STMB17-STMB18-STMB19-STMB33-STMB20-STMB21-STMB31
05-2864		IP (FNRC)	enterica	enterica	Typhimurium	4	i	1.2			2005	France	Cluster E,Patient		XTYM-51	DT40		LT2	No	A1-A2	STM1-STM2-STM3-STM25-STM26-STM27-STM4-STM5-STM6-STM7A/7B-STM8-STM13-STM14-STM15-STM16-STM19-STM20-STM24	STMB0-STMB32-STMB1-STMB2-STMB3-STMB4-STMB5-STMB6-STMB7-STMB8var1-STMB9-STMB10-STMB12-STMB13-STMB13-STMB14-STMB15-STMB16-STMB17-STMB18-STMB19-STMB33-STMB20-STMB21-STMB31
05-2905		IP (FNRC)	enterica	enterica	Typhimurium	4	i	1.2			2005	France	Cluster E,Contaminated food		XTYM-51	DT40		LT2	No	A1-A2	STM1-STM2-STM3-STM25-STM26-STM27-STM4-STM5-STM6-STM7A/7B-STM8-STM13-STM14-STM15-STM16-STM19-STM20-STM24	STMB0-STMB32-STMB1-STMB2-STMB3-STMB4-STMB5-STMB6-STMB7-STMB8var1-STMB9-STMB10-STMB12-STMB13-STMB13-STMB14-STMB15-STMB16-STMB17-STMB18-STMB19-STMB33-STMB20-STMB21-STMB31
05-2966		IP (FNRC)	enterica	enterica	Typhimurium	4	i	1.2			2005	France	Cluster E,Patient		XTYM-51	DT40		LT2	No	A1-A2	STM1-STM2-STM3-STM25-STM26-STM27-STM4-STM5-STM6-STM7A/7B-STM8-STM13-STM14-STM15-STM16-STM19-STM20-STM24	STMB0-STMB32-STMB1-STMB2-STMB3-STMB4-STMB5-STMB6-STMB7-STMB8var1-STMB9-STMB10-STMB12-STMB13-STMB13-STMB14-STMB15-STMB16-STMB17-STMB18-STMB19-STMB33-STMB20-STMB21-STMB31
05-3075		IP (FNRC)	enterica	enterica	Typhimurium	4	i	1.2			2005	France	Cluster E,Patient		XTYM-51	DT40		LT2	No	A1-A2	STM1-STM2-STM3-STM25-STM26-STM27-STM4-STM5-STM6-STM7A/7B-STM8-STM13-STM14-STM15-STM16-STM19-STM20-STM24	STMB0-STMB32-STMB1-STMB2-STMB3-STMB4-STMB5-STMB6-STMB7-STMB8var1-STMB9-STMB10-STMB12-STMB13-STMB13-STMB14-STMB15-STMB16-STMB17-STMB18-STMB19-STMB33-STMB20-STMB21-STMB31
02-5680		IP (FNRC)	enterica	enterica	Typhimurium	4	i	1.2			2002	France	Unclustered,Patient		XTYM-19	DT49		LT2	No	A1-A2	STM1-STM2-STM3-STM25-STM26-STM27-STM4-STM5-STM6-STM7A/7B-STM8-STM13-STM14-STM15-STM16-STM19-STM20-STM24	STMB0-STMB32-STMB1-STMB7-STMB8var1-STMB9-STMB10-STMB11-STMB12-STMB13-STMB13-STMB14-STMB15-STMB16-STMB17-STMB18-STMB19-STMB33-STMB20-STMB21-STMB22-STMB23-STMB29
80-1325		IP (FNRC)	enterica	enterica	Typhimurium	4	i	1.2			1980	France	Bovine		XTYM-78			LT2	No	A1-A2	STM1-STM2-STM3-STM25-STM26-STM27-STM4-STM5-STM6-STM7A/7B-STM8-STM13-STM14-STM15-STM16-STM19-STM20-STM24	STMB0-STMB32-STMB1-STMB7-STMB8var1-STMB9-STMB10-STMB11-STMB12-STMB13-STMB13-STMB14-STMB15-STMB16-STMB17-STMB18-STMB19-STMB33-STMB20-STMB21-STMB23-STMB29
10-0118		IP (FNRC)	enterica	enterica	Typhimurium	4	i	1.2			2009	France	Unclustered,Patient					LT2	No	A1-A2	STM1-STM2-STM3-STM25-STM26-STM27-STM4-STM5-STM6-STM7A/7B-STM8-STM13-STM14-STM15-STM16-STM19-STM20-STM24	STMB0-STMB32-STMB1-STMB7-STMB8var1-STMB9-STMB10-STMB11-STMB12-STMB13-STMB13-STMB14-STMB15-STMB16-STMB17-STMB18-STMB19-STMB33-STMB20-STMB29
02-7149		IP (FNRC)	enterica	enterica	Typhimurium	4	i	1.2			2002	France	Unclustered,Patient	ST19	XTYM-36	DT14		LT2	No	A1-A2	STM1-STM2-STM3-STM25-STM26-STM27-STM4-STM5-STM6-STM7A/7B-STM8-STM8-STM9-STM10-STM11-STM28-STM13-STM14-STM15-STM16-STM19-STM20-STM24	STMB0-STMB32-STMB1-STMB2-STMB3-STMB4-STMB5-STMB6-STMB7-STMB8var1-STMB9-STMB10-STMB12-STMB13-STMB13-STMB17-STMB18-STMB19-STMB33-STMB20-STMB21-STMB22-STMB23-STMB24-STMB25-STMB29-STMB30-STMB31
02-7105		IP (FNRC)	enterica	enterica	Typhimurium	4	i	1.2			2002	France	Unclustered,Patient		XTYM-36	DT14		LT2	No	A1-A2	STM1-STM2-STM3-STM25-STM26-STM27-STM4-STM5-STM6-STM7A/7B-STM8-STM8-STM9-STM10-STM11-STM28-STM13-STM14-STM15-STM16-STM19-STM20-STM24	STMB0-STMB32-STMB1-STMB2-STMB3-STMB4-STMB5-STMB6-STMB7-STMB8var1-STMB9-STMB10-STMB12-STMB13-STMB13-STMB17-STMB18-STMB19-STMB33-STMB20-STMB21-STMB22-STMB23-STMB24-STMB25-STMB29-STMB30-STMB31
61-104		IP (FNRC)	enterica	enterica	Typhimurium	4	i	1.2			1961	Vietnam	Unknown		XTYM-105			LT2	No	A1-A2	STM1-STM2-STM3-STM25-STM26-STM27-STM4-STM5-STM6-STM7A/7B-STM8-STM9-STM10-STM11-STM12-STM28-STM13-STM14-STM15-STM16-STM19-STM20-STM24	STMB0-STMB32-STMB1-STMB1-STMB2-STMB3-STMB4-STMB5-STMB6-STMB7-STMB19-STMB20-STMB21-STMB22-STMB23-STMB24-STMB25-STMB29-STMB30-STMB31
10-1526		IP (FNRC)	enterica	enterica	Typhimurium	4	i	1.2			2010	France	Milkery, outbreak F		XTYM-136			LT2	No	A1-A2	STM1-STM2-STM3-STM25-STM26-STM27-STM4-STM5-STM6-STM7A/7B-STM8-STM9-STM10-STM11-STM12-STM28-STM13-STM14-STM15-STM16-STM19-STM20-STM29-STM30-STM21-STM22-STM24-STM31	STMB0-STMB32-STMB1-STMB2-STMB3-STMB4-STMB5-STMB6-STMB7-STMB8-STMB9-STMB10-STMB11-STMB12-STMB13-STMB14-STMB15-STMB16-STMB17-HadB20-STMB34-STMB18-STMB19-STMB33
10-0536		IP (FNRC)	enterica	enterica	Typhimurium	4	i	1.2			2010	France	Unclustered,Patient					LT2	No	A1-A2	STM1-STM2-STM3-STM25-STM26-STM27-STM4-STM5-STM6-STM7A/7B-STM8-STM9-STM10-STM11-STM12-STM28-STM28-STM13-STM14-STM15-STM16-STM17-STM18-STM19-STM20-STM29-STM30-STM21-STM22	STMB0-STMB32-STMB1-STMB2-STMB3-STMB4-STMB5-STMB6-STMB7-STMB8-STMB9-STMB10-STMB11-STMB12-STMB13-STMB14-STMB15-STMB16-STMB17-HadB20-STMB34-STMB18-STMB19-STMB33
09-6985		IP (FNRC)	enterica	enterica	Typhimurium	4	i	1.2			2009	China	Unclustered,Patient	ST34	XTYM-118	NT		LT2	No	A1-A2	STM1-STM2-STM3-STM25-STM26-STM27-STM4-STM5-STM6-STM7A/7B-STM8-STM9-STM10-STM11-STM12-STM28-STM28-STM13-STM14-STM15-STM16-STM17-STM18-STM19-STM20-STM29-STM30-STM21-STM22-STM24-STM31	STMB0-STMB32-STMB1-STMB2-STMB3-STMB4-STMB5-STMB6-STMB7-STMB8-STMB9-STMB10-STMB11-STMB12-STMB13-STMB14-STMB15-STMB16-STMB17-HadB20-STMB34-STMB18-STMB19-STMB33
02-4496		IP (FNRC)	enterica	enterica	Typhimurium	4	i	1.2			2002	France	Unclustered,Patient	ST19	XTYM-23	DT8		LT2	No	A1-A2	STM1-STM2-STM3-STM25-STM26-STM27-STM4-STM5-STM6-STM7A/7B-STM8-STM9-STM10-STM11-STM12var1-STM28-STM13-STM14-STM15-STM16-STM19-STM20-STM24	STMB0-STMB32-STMB1-STMB2-STMB3-STMB5-STMB6-STMB30-STMB31
02-1721		IP (FNRC)	enterica	enterica	Typhimurium	4	i	1.2			2002	France	Unclustered,Patient	ST19	XTYM-23	DT8		LT2	No	A1-A2	STM1-STM2-STM3-STM25-STM26-STM27-STM4-STM5-STM6-STM7A/7B-STM8-STM9-STM10-STM11-STM12var1-STM28-STM13-STM14-STM15-STM16-STM19-STM20-STM24	STMB0-STMB32-STMB1-STMB2-STMB3-STMB5-STMB6-STMB30-STMB31
02-3949		IP (FNRC)	enterica	enterica	Typhimurium	4	i	1.2			2002	France	Unclustered,Patient		XTYM-23	DT8		LT2	No	A1-A2	STM1-STM2-STM3-STM25-STM26-STM27-STM4-STM5-STM6-STM7A/7B-STM8-STM9-STM10-STM11-STM12var1-STM28-STM13-STM14-STM15-STM16-STM19-STM20-STM24	STMB0-STMB32-STMB1-STMB2-STMB3-STMB5-STMB6-STMB30-STMB31
81-848		IP (FNRC)	enterica	enterica	Typhimurium	4	i	1.2			1981	France	Chick		XTYM-107	DT8		LT2	No	A1-A2	STM1-STM2-STM3-STM25-STM26-STM27-STM4-STM5-STM6-STM7A/7B-STM8-STM9-STM10-STM11-STM12var1-STM28-STM13-STM14-STM15-STM16-STM19-STM20-STM24	STMB0-STMB32-STMB1-STMB2-STMB3-STMB5-STMB6-STMB30-STMB31
02-7015		IP (FNRC)	enterica	enterica	Typhimurium	4	i	1.2			2002	France	Unclustered,Patient	ST19	XTYM-50	DT104var3		LT2	No	A1-A2	STM1-STM2-STM3-STM25-STM26-STM27-STM4-STM5-STM6-STM7A/7B-STM8-STM9-STM10-STM12-STM28-STM13-STM14-STM15-STM16-STM17-STM18-STM19-STM20-STM29-STM30-STM21-STM22-STM24-STM31	STMB0-STMB32-STMB1-STMB11-STMB13-STMB14-STMB15-STMB16-STMB17-HadB20-STMB34-STMB18-STMB19-STMB33
81-481		IP (FNRC)	enterica	enterica	Typhimurium	4	i	1.2			1981	Senegal	Unknown		XTYM-67	DT1		LT2	No	A1-A2	STM1-STM2-STM3-STM25-STM26-STM27-STM4-STM5-STM6-STM7A/7B-STM8-STM9-STM12-STM28-STM29-STM30-STM21-STM24	STMB0-STMB32-STMB1-STMB2-STMB3-STMB4-STMB5-STMB6-STMB7-STMB8-STMB9-STMB10-STMB11-STMB12-STMB13-STMB13-STMB14-STMB15-STMB16-STMB17-STMB18-STMB33-STMB20-STMB21-STMB22-STMB23-STMB28-STMB29-STMB30-STMB31
10-0197		IP (FNRC)	enterica	enterica	Typhimurium	4	i	1.2			2010	France	Unclustered,Patient					LT2	No	A1-A2	STM1-STM2-STM3-STM25-STM26-STM27-STM4-STM5-STM6-STM7A/7B-STM9-STM12-STM28-STM13-STM14-STM15-STM16-STM19-STM20-STM24	STMB0-STMB32-STMB1-STMB2-STMB3-STMB4-STMB5-STMB6-STMB7-STMB20-STMB21-STMB22-STMB23-STMB24-STMB25-STMB29
05-3199		IP (FNRC)	enterica	enterica	Typhimurium	4	i	1.2			2005	France	Cluster E,Patient unrelated		XTYM-57	DT22		LT2	No	A1-A2	STM1-STM2-STM3-STM25-STM26-STM27-STM4-STM6-STM7A/7Bvar2-STM8-STM9-STM10-STM11-STM12-STM28-STM13-STM14-STM15-STM16-STM19-STM20-STM24	STMB0-STMB32-STMB1-STMB2-STMB3-STMB4-STMB5-STMB6-STMB7-STMB19-STMB33-STMB20-STMB21-STMB22-STMB23-STMB24-STMB25-STMB29
02-1058		IP (FNRC)	enterica	enterica	Typhimurium	4	i	1.2			2002	France	Unclustered,Patient		XTYM-8	DT104		LT2	No	A1-A2	STM1-STM2-STM3-STM25-STM26-STM27-STM5-STM6-STM24	STMB0-STMB32-STMB1-STMB9-STMB10-STMB11-STMB12-STMB13-STMB13-STMB14-STMB15-STMB16-STMB17-STMB18-STMB19-STMB33-STMB20-STMB21-STMB22-STMB23-STMB24-STMB27-STMB28-STMB29-STMB30-STMB31
02-1308		IP (FNRC)	enterica	enterica	Typhimurium	4	i	1.2			2002	France	Unclustered,Patient		XTYM-1	DT104		LT2	No	A1-A2	STM1-STM2-STM3-STM25-STM26-STM27-STM5-STM6-STM24	STMB0-STMB32-STMB1-STMB9-STMB10-STMB11-STMB12-STMB13-STMB13-STMB14-STMB15-STMB16-STMB17-STMB18-STMB19-STMB33-STMB20-STMB21-STMB22-STMB23-STMB24-STMB27-STMB28-STMB29-STMB30-STMB31
02-1540		IP (FNRC)	enterica	enterica	Typhimurium	4	i	1.2			2002	France	Unclustered,Patient		XTYM-12	DT104		LT2	No	A1-A2	STM1-STM2-STM3-STM25-STM26-STM27-STM5-STM6-STM24	STMB0-STMB32-STMB1-STMB9-STMB10-STMB11-STMB12-STMB13-STMB13-STMB14-STMB15-STMB16-STMB17-STMB18-STMB19-STMB33-STMB20-STMB21-STMB22-STMB23-STMB24-STMB27-STMB28-STMB29-STMB30-STMB31
05-2975		IP (FNRC)	enterica	enterica	Typhimurium	4	i	1.2			2005	France	Cluster E,Patient unrelated		XTYM-8	DT104		LT2	No	A1-A2	STM1-STM2-STM3-STM25-STM26-STM27-STM5-STM6-STM24	STMB0-STMB32-STMB1var1-STMB9-STMB10-STMB11-STMB12-STMB13-STMB13-STMB14-STMB15-STMB16-STMB17-STMB18-STMB19-STMB33-STMB20-STMB21-STMB22-STMB23-STMB24-STMB27-STMB28-STMB31
81-1707		IP (FNRC)	enterica	enterica	Typhimurium	4	i	1.2			1981	Egypte	Unclustered,Patient		XTYM-105	DT40		LT2	No	A1-A2	STM1-STM2-STM3-STM25-STM26-STM27-STM5-STM6-STM7A/7B-STM8-STM13-STM14-STM15-STM16-STM19-STM20-STM24	STMB0-STMB32-STMB1-STMB2-STMB3-STMB4-STMB5-STMB6-STMB7-STMB8var1-STMB9-STMB10-STMB12-STMB13-STMB13-STMB14-STMB15-STMB16-STMB17-STMB18-STMB19-STMB33-STMB20-STMB21-STMB31
05-3064		IP (FNRC)	enterica	enterica	Typhimurium	4	i	1.2			2005	France	Cluster E,Patient unrelated		XTYM-56	DT1		LT2	No	A1-A2	STM1-STM2-STM3-STM25-STM26-STM4-STM5-STM6-STM7A/7B-STM8-STM9-STM12-STM28-STM29-STM30-STM21-STM24	STMB0-STMB32-STMB1-STMB2-STMB3-STMB4-STMB5-STMB6-STMB7-STMB8-STMB9-STMB10-STMB11-STMB12-STMB13-STMB13-STMB14-STMB15-STMB16-STMB17-STMB18-STMB19-STMB33-STMB20-STMB21-STMB22-STMB23-STMB24-STMB27-STMB28-STMB29-STMB30-STMB31
02-0277		IP (FNRC)	enterica	enterica	Typhimurium	4	i	1.2			2002	France	Unclustered,Patient		XTYM-23	DT8		LT2	No	A1-A2	STM1-STM2-STM3-STM25-STM26-STM9-STM10-STM11-STM12var1-STM28-STM13-STM14-STM15-STM16-STM19-STM20-STM24	STMB0-STMB32-STMB1-STMB2-STMB3-STMB5-STMB6-STMB30-STMB31
02-0321		IP (FNRC)	enterica	enterica	Typhimurium	4	i	1.2			2002	France	Unclustered,Patient		XTYM-21	DT41		LT2	No	A1-A2	STM1-STM2-STM3-STM25-STM27-STM4-STM5-STM6-STM7A/7B-STM15-STM16-STM19-STM20-STM24	STMB0-STMB32-STMB1-STMB2-STMB3-STMB5-STMB6-STMB7-STMB8var1-STMB9-STMB10-STMB11-STMB12-STMB13-STMB13-STMB17-STMB18-STMB19-STMB33-STMB20
10-0011		IP (FNRC)	enterica	enterica	Typhimurium	4	i	1.2			2009	France	Unclustered,Patient					LT2	No	A1-A2	STM1-STM2-STM3-STM25-STM27-STM4-STM5-STM6-STM7A/7B-STM8-STM13-STM14-STM15-STM16-STM19-STM20-STM24	STMB0-STMB32-STMB1-STMB2-STMB3-STMB4-STMB5-STMB6-STMB18-STMB19-STMB33-STMB20
02-2465		IP (FNRC)	enterica	enterica	Typhimurium	4	i	1.2			2002	France	Unclustered,Patient		XTYM-21	DT27		LT2	No	A1-A2	STM1-STM2-STM3-STM4-STM5-STM6-STM7A/7B-STM7A/7B-STM8-STM9-STM10-STM11-STM12-STM13-STM14-STM15-STM16-STM17-STM18-STM20-STM21-STM22-STM22-STM24	STMB0-STMB32-STMB1-STMB2-STMB3-STMB4-STMB5-STMB6-STMB7-STMB8-STMB9-STMB10-STMB11-STMB12-STMB13-STMB19-STMB33-STMB20-STMB21-STMB22-STMB23-STMB24-STMB25-STMB26-STMB27-STMB28-STMB29-STMB30
02-4339		IP (FNRC)	enterica	enterica	Typhimurium	4	i	1.2			2002	France	Unclustered,Patient	ST19	XTYM-10	DT41		LT2	No	A1-A2	STM1-STM2-STM3-STM4-STM5-STM6-STM7A/7B-STM8-STM9-STM10-STM11-STM12-STM13-STM14-STM15-STM16-STM17-STM18-STM19-STM20-STM21-STM22-STM22-STM24	STMB0-STMB32-STMB1-STMB2-STMB3-STMB4-STMB5-STMB6-STMB7-STMB8-STMB9-STMB10-STMB11-STMB12-STMB13-STMB14-STMB15-STMB16-STMB17-STMB18-STMB19-STMB20-STMB21-STMB22-STMB23-STMB24-STMB25-STMB26-STMB27-STMB28-STMB29-STMB30
02-5095		IP (FNRC)	enterica	enterica	Typhimurium	4	i	1.2			2002	France	Unclustered,Patient	ST19	XTYM-6	DT120		LT2	No	A1-A2	STM1-STM2-STM3-STM4-STM5-STM6-STM7A/7B-STM8-STM9-STM10-STM11-STM12-STM13-STM14-STM15-STM16-STM17-STM18-STM19-STM20-STM21-STM22-STM22-STM24	STMB0-STMB32-STMB1-STMB2-STMB3-STMB4-STMB5-STMB6-STMB7-STMB8-STMB9-STMB10-STMB11-STMB12-STMB13-STMB14-STMB15-STMB16-STMB17-STMB18-STMB19-STMB20-STMB21-STMB22-STMB23-STMB24-STMB25-STMB26-STMB27-STMB28-STMB29-STMB30
02-5764		IP (FNRC)	enterica	enterica	Typhimurium	4	i	1.2			2002	France	Unclustered,Patient	ST19	XTYM-6	DT120		LT2	No	A1-A2	STM1-STM2-STM3-STM4-STM5-STM6-STM7A/7B-STM8-STM9-STM10-STM11-STM12-STM13-STM14-STM15-STM16-STM17-STM18-STM19-STM20-STM21-STM22-STM22-STM24	STMB0-STMB32-STMB1-STMB2-STMB3-STMB4-STMB5-STMB6-STMB7-STMB8-STMB9-STMB10-STMB11-STMB12-STMB13-STMB14-STMB15-STMB16-STMB17-STMB18-STMB19-STMB20-STMB21-STMB22-STMB23-STMB24-STMB25-STMB26-STMB27-STMB28-STMB29-STMB30
02-5319		IP (FNRC)	enterica	enterica	Typhimurium	4	i	1.2			2002	France	Unclustered,Patient		XTYM-71	DT104var3		LT2	No	A1-A2	STM1-STM2-STM3-STM4-STM5-STM6-STM7A/7B-STM8-STM9-STM10-STM11-STM12-STM13-STM14-STM15-STM16-STM17-STM18-STM19-STM20-STM21-STM22-STM22-STM24	STMB0-STMB32-STMB1-STMB2-STMB3-STMB4-STMB5-STMB6-STMB7-STMB8-STMB9-STMB10-STMB11-STMB12-STMB13-STMB14-STMB15-STMB16-STMB17-STMB18-STMB19-STMB20-STMB21-STMB22-STMB23-STMB24-STMB25-STMB26-STMB27-STMB28-STMB29-STMB30
02-3776		IP (FNRC)	enterica	enterica	Typhimurium	4	i	1.2			2002	France	Unclustered,Patient		XTYM-6	DT120		LT2	No	A1-A2	STM1-STM2-STM3-STM4-STM5-STM6-STM7A/7B-STM8-STM9-STM10-STM11-STM12-STM13-STM14-STM15-STM16-STM17-STM18-STM19-STM20-STM21-STM22-STM22-STM24	STMB0-STMB32-STMB1-STMB2-STMB3-STMB4-STMB5-STMB6-STMB7-STMB8-STMB9-STMB10-STMB11-STMB12-STMB13-STMB17-STMB18-STMB19-STMB20-STMB21-STMB22-STMB23-STMB24-STMB25-STMB26-STMB27-STMB28-STMB29-STMB30
03-3976		IP (FNRC)	enterica	enterica	Typhimurium	4	i	1.2			2003	France	Unclustered,Patient		XTYM-13	DT12var		LT2	No	A1-A2	STM1-STM2-STM3-STM4-STM5-STM6-STM7A/7B-STM8-STM9-STM10-STM11-STM12-STM13-STM14-STM15-STM16-STM17-STM19-STM21-STM22-STM24	STMB0-STMB32-STMB1-STMB2-STMB3-STMB4-STMB5-STMB6-STMB7-STMB8-STMB9-STMB10-STMB11-STMB12-STMB13-STMB14-STMB15-STMB16-STMB17-STMB18-STMB19-STMB20-STMB21-STMB22-STMB23-STMB24-STMB25-STMB26-STMB27-STMB28-STMB29-STMB30
03-4335		IP (FNRC)	enterica	enterica	Typhimurium	4	i	1.2			2003	France	Unclustered,Patient		XTYM-53	DT12var		LT2	No	A1-A2	STM1-STM2-STM3-STM4-STM5-STM6-STM7A/7B-STM8-STM9-STM10-STM11-STM12-STM13-STM14-STM15-STM16-STM17-STM19-STM21-STM22-STM24	STMB0-STMB32-STMB1-STMB2-STMB3-STMB4-STMB5-STMB6-STMB7-STMB8-STMB9-STMB10-STMB11-STMB12-STMB13-STMB14-STMB15-STMB16-STMB17-STMB18-STMB19-STMB20-STMB21-STMB22-STMB23-STMB24-STMB25-STMB26-STMB27-STMB28-STMB29-STMB30
03-9373		IP (FNRC)	enterica	enterica	Typhimurium	4	i	1.2			2003	France	Unclustered,Patient		XTYM-9	DT12var		LT2	No	A1-A2	STM1-STM2-STM3-STM4-STM5-STM6-STM7A/7B-STM8-STM9-STM10-STM11-STM12-STM13-STM14-STM15-STM16-STM17-STM19-STM21-STM22-STM24	STMB0-STMB32-STMB1-STMB2-STMB3-STMB4-STMB5-STMB6-STMB7-STMB8-STMB9-STMB10-STMB11-STMB12-STMB13-STMB14-STMB15-STMB16-STMB17-STMB18-STMB19-STMB20-STMB21-STMB22-STMB23-STMB24-STMB25-STMB26-STMB27-STMB28-STMB29-STMB30
03-9825		IP (FNRC)	enterica	enterica	Typhimurium	4	i	1.2			2003	France	Parrot		XTYM-13	DT12var		LT2	No	A1-A2	STM1-STM2-STM3-STM4-STM5-STM6-STM7A/7B-STM8-STM9-STM10-STM11-STM12-STM13-STM14-STM15-STM16-STM17-STM19-STM21-STM22-STM24	STMB0-STMB32-STMB1-STMB2-STMB3-STMB4-STMB5-STMB6-STMB7-STMB8-STMB9-STMB10-STMB11-STMB12-STMB13-STMB14-STMB15-STMB16-STMB17-STMB18-STMB19-STMB20-STMB21-STMB22-STMB23-STMB24-STMB25-STMB26-STMB27-STMB28-STMB29-STMB30
04-4301		IP (FNRC)	enterica	enterica	Typhimurium	4	i	1.2			2004	France	patient, linked to 04-4415		XTYM-13	DT12var		LT2	No	A1-A2	STM1-STM2-STM3-STM4-STM5-STM6-STM7A/7B-STM8-STM9-STM10-STM11-STM12-STM13-STM14-STM15-STM16-STM17-STM19-STM21-STM22-STM24	STMB0-STMB32-STMB1-STMB2-STMB3-STMB4-STMB5-STMB6-STMB7-STMB8-STMB9-STMB10-STMB11-STMB12-STMB13-STMB14-STMB15-STMB16-STMB17-STMB18-STMB19-STMB20-STMB21-STMB22-STMB23-STMB24-STMB25-STMB26-STMB27-STMB28-STMB29-STMB30
04-4415		IP (FNRC)	enterica	enterica	Typhimurium	4	i	1.2			2004	France	patient, linked to 04-4301		XTYM-13	DT12var		LT2	No	A1-A2	STM1-STM2-STM3-STM4-STM5-STM6-STM7A/7B-STM8-STM9-STM10-STM11-STM12-STM13-STM14-STM15-STM16-STM17-STM19-STM21-STM22-STM24	STMB0-STMB32-STMB1-STMB2-STMB3-STMB4-STMB5-STMB6-STMB7-STMB8-STMB9-STMB10-STMB11-STMB12-STMB13-STMB14-STMB15-STMB16-STMB17-STMB18-STMB19-STMB20-STMB21-STMB22-STMB23-STMB24-STMB25-STMB26-STMB27-STMB28-STMB29-STMB30
04-6374		IP (FNRC)	enterica	enterica	Typhimurium	4	i	1.2			2004	France	Snake		XTYM-13	DT12var		LT2	No	A1-A2	STM1-STM2-STM3-STM4-STM5-STM6-STM7A/7B-STM8-STM9-STM10-STM11-STM12-STM13-STM14-STM15-STM16-STM17-STM19-STM21-STM22-STM24	STMB0-STMB32-STMB1-STMB2-STMB3-STMB4-STMB5-STMB6-STMB7-STMB8-STMB9-STMB10-STMB11-STMB12-STMB13-STMB14-STMB15-STMB16-STMB17-STMB18-STMB19-STMB20-STMB21-STMB22-STMB23-STMB24-STMB25-STMB26-STMB27-STMB28-STMB29-STMB30
05-1506		IP (FNRC)	enterica	enterica	Typhimurium	4	i	1.2			2005	France	Unclustered,Patient		XTYM-53	DT12var		LT2	No	A1-A2	STM1-STM2-STM3-STM4-STM5-STM6-STM7A/7B-STM8-STM9-STM10-STM11-STM12-STM13-STM14-STM15-STM16-STM17-STM19-STM21-STM22-STM24	STMB0-STMB32-STMB1-STMB2-STMB3-STMB4-STMB5-STMB6-STMB7-STMB8-STMB9-STMB10-STMB11-STMB12-STMB13-STMB14-STMB15-STMB16-STMB17-STMB18-STMB19-STMB20-STMB21-STMB22-STMB23-STMB24-STMB25-STMB26-STMB27-STMB28-STMB29-STMB30
81-784		IP (FNRC)	enterica	enterica	Typhimurium	4	i	1.2			1981	France	Unclustered,Patient		XTYM-77	DT10		LT2	No	A1-A2	STM1-STM2-STM3-STM4-STM5-STM6-STM7A/7B-STM8-STM9-STM10-STM22-STM24	STMB0-STMB32-STMB1-STMB2-STMB3-STMB4-STMB5-STMB6-STMB7-STMB8-STMB9-STMB10-STMB11-STMB12-STMB13-STMB14-STMB15-STMB17-STMB18-STMB19-STMB33-STMB20-STMB21-STMB22-STMB23-STMB24-STMB25-STMB26-STMB27-STMB28-STMB29-STMB30-STMB31
02-2651		IP (FNRC)	enterica	enterica	Typhimurium	4	i	1.2			2002	France	Unclustered,Patient	ST19	XTYM-45	DT12		LT2	No	A1-A2	STM1-STM2-STM3-STM4-STM5-STM6-STM7A/7B-STM8-STM9-STM10-STM22-STM24	STMB0-STMB32-STMB1-STMB2-STMB3-STMB4-STMB5-STMB6-STMB7-STMB8-STMB9-STMB10-STMB11-STMB5-STMB6-STMB7-STMB8-STMB9-STMB3-STMB4-STMB12-STMB13-STMB13-STMB16-STMB17-STMB18-STMB19-STMB33-STMB20-STMB21-STMB22-STMB23-STMB24-STMB25-STMB26-STMB27-STMB28-STMB29-STMB30-STMB31
02-1015		IP (FNRC)	enterica	enterica	Typhimurium	4	i	1.2			2002	France	Unclustered,Patient		XTYM-14	DT186		LT2	No	A1-A2	STM1-STM2-STM3-STM4-STM5-STM6-STM7A/7B-STM8-STM9-STM10-STM22-STM24	STMB0-STMB32-STMB1-STMB2-STMB3-STMB4-STMB5-STMB6-STMB7-STMB8-STMB9-STMB10-STMB11-STMB5-STMB6-STMB7-STMB8-STMB9-STMB3-STMB4-STMB12-STMB13-STMB13-STMB16-STMB17-STMB18-STMB19-STMB33-STMB20-STMB21-STMB22-STMB23-STMB24-STMB25-STMB26-STMB27-STMB28-STMB29-STMB30-STMB31
02-411		IP (FNRC)	enterica	enterica	Typhimurium	4	i	1.2			2002	France	Unclustered,Patient		XTYM-14	U302at		LT2	No	A1-A2	STM1-STM2-STM3-STM4-STM5-STM6-STM7A/7B-STM8-STM9-STM10-STM22-STM24	STMB0-STMB32-STMB1-STMB2-STMB3-STMB4-STMB5-STMB6-STMB7-STMB8-STMB9-STMB10-STMB11-STMB5-STMB6-STMB7-STMB8-STMB9-STMB3-STMB4-STMB12-STMB13-STMB13-STMB16-STMB17-STMB18-STMB19-STMB33-STMB20-STMB21-STMB22-STMB23-STMB31
02-4304		IP (FNRC)	enterica	enterica	Typhimurium	4	i	1.2			2002	France	Unclustered,Patient	ST19	XTYM-48	DT104var1		LT2	No	A1-A2	STM1-STM2-STM3-STM4-STM5-STM6-STM7A/7B-STM8-STM9-STM10-STM22-STM24	STMB0-STMB3-STMB4-STMB5-STMB6-STMB7-STMB8-STMB9-STMB10-STMB11-STMB5-STMB6-STMB7-STMB8-STMB9-STMB3-STMB4-STMB12-STMB13-STMB13-STMB16-STMB17-STMB18-STMB19-STMB33-STMB20-STMB21-STMB22-STMB23-STMB24-STMB25-STMB26-STMB27-STMB28-STMB29-STMB30-STMB31
02-6056		IP (FNRC)	enterica	enterica	Typhimurium	4	i	1.2			2002	France	Unclustered,Patient	ST159	XTYM-28	DT104var1		LT2	No	A1-A2	STM1-STM2-STM3-STM4-STM5-STM6-STM7A/7B-STM8-STM9-STM11-STM12-STM13-STM14-STM15-STM16	STMB0-STMB32-STMB1-STMB2-STMB3-STMB4-STMB8-STMB9-STMB10-STMB11-STMB12-STMB13-STMB14-STMB15-STMB16-STMB17-STMB18-STMB19-STMB33-STMB20-STMB21-STMB22-STMB23-STMB24-STMB25-STMB26-STMB27-STMB28-STMB29-STMB30
10-0341		IP (FNRC)	enterica	enterica	Typhimurium	4	i	1.2			2010	France	Unclustered,Patient					LT2	No	A1-A2	STM1-STM2-STM3-STM4-STM5-STM6-STM7A/7B-STM8-STM9-STM11-STM12-STM13-STM14-STM15-STM16-STM17-STM18-STM19-STM20-STM29-STM21-STM24	STMB0-STMB32-STMB1-STMB2-STMB3-STMB4-STMB6-STMB7-STMB8-STMB9-STMB10-STMB11-STMB12-STMB13-STMB14-STMB15
73-395		IP (FNRC)	enterica	enterica	Typhimurium	4	i	1.2			1973	Brasil	unknown		XTYM-79			LT2	No	A1-A2	STM1-STM2-STM3-STM4-STM5-STM6-STM7A/7B-STM8-STM9-STM11-STM12-STM13-STM14-STM15-STM16-STM17-STM18-STM19-STM22-STM24	STMB0-STMB32-STMB1-STMB2-STMB3-STMB4-STMB5-STMB6-STMB7-STMB8-STMB9-STMB10-STMB11-STMB12-STMB13-STMB14-STMB15-STMB16-STMB17-STMB18-STMB19-STMB33-STMB20-STMB21-STMB22-STMB23-STMB24-STMB25-STMB26-STMB27-STMB28-STMB29-STMB30
81-798		IP (FNRC)	enterica	enterica	Typhimurium	4	i	1.2			1981	Madagascar	Unclustered,Patient		XTYM-108	DT15a		LT2	No	A1-A2	STM1-STM2-STM3-STM4-STM5-STM6-STM7A/7B-STM8-STM9-STM11-STM12-STM13-STM14-STM15-STM16-STM17-STM18-STM20-STM24	STMB0-STMB32-STMB1-STMB2-STMB3-STMB4-STMB5-STMB6-STMB7-STMB8-STMB9-STMB10-STMB11-STMB12-STMB13-STMB14-STMB15-STMB16-STMB17-STMB18-STMB19-STMB33-STMB20-STMB21-STMB22-STMB23-STMB24-STMB25-STMB26-STMB27-STMB28-STMB29-STMB30
02-6735		IP (FNRC)	enterica	enterica	Typhimurium	4	i	1.2			2002	France	Unclustered,Patient		XTYM-37	DT193		LT2	No	A1-A2	STM1-STM2-STM3-STM4-STM5-STM6-STM7A/7B-STM8-STM9-STM11-STM12-STM13-STM14-STM15-STM16-STM17-STM18var1-STM19-STM20-STM29-STM24	STMB0-STMB32-STMB1-STMB2-STMB3-STMB4-STMB5-STMB6-STMB7-STMB8-STMB9-STMB10-STMB11-STMB12-STMB13-STMB14-STMB15-STMB17-STMB18-STMB19-STMB33-STMB20-STMB21-STMB22-STMB23-STMB24-STMB25-STMB26-STMB27-STMB28-STMB29-STMB30
02-4827		IP (FNRC)	enterica	enterica	Typhimurium	4	i	1.2			2002	France	Unclustered,Patient		XTYM-14	DT12		LT2	No	A1-A2	STM1-STM2-STM3-STM4-STM5-STM6-STM7A/7B-STM9-STM10-STM22-STM24	STMB0-STMB32-STMB1-STMB2-STMB3-STMB4-STMB5-STMB6-STMB7-STMB8-STMB9-STMB10-STMB11-STMB5-STMB6-STMB7-STMB8-STMB9-STMB3-STMB4-STMB12-STMB13-STMB13-STMB16-STMB17-STMB18-STMB19-STMB33-STMB20-STMB21-STMB22-STMB23-STMB24-STMB25-STMB26-STMB27-STMB28-STMB29-STMB30-STMB31
81-299		IP (FNRC)	enterica	enterica	Typhimurium	4	i	1.2			1981	France	Parrot		XTYM-72			LT2	No	A1-A2	STM1-STM2-STM3var1-STM25-STM26-STM27-STM4-STM5-STM6-STM7A/7B-STM8-STM13-STM14-STM15-STM16-STM19-STM20-STM24	STMB0-STMB32-STMB1-STMB31
04-8811		IP (FNRC)	enterica	enterica	Typhimurium	4	i	1.2			2004	France	Pigeon	ST128	XTYM-76	DT2		LT2	No	A1-A2	STM1-STM2-STM4-STM5-STM6-STM7A/7B-STM9-STM10-STM11-STM12-STM28-STM13-STM14-STM15-STM16-STM19-STM20-STM24	STMB0-STMB32-STMB1-STMB2-STMB3-STMB4-STMB5-STMB6-STMB7-STMB8var1-STMB9-STMB10-STMB11-STMB12-STMB13-STMB14-STMB15-STMB16-STMB17-STMB18-STMB19-STMB33-STMB25-STMB29-STMB30-STMB31
02-3369		IP (FNRC)	enterica	enterica	Typhimurium	4	i	1.2			2002	France	Unclustered,Patient		XTYM-26	DT68		LT2	No	A1-A2	STM1-STM3-STM25-STM27-STM4-STM5-STM6-STM7A/7B-STM8-STM13-STM14-STM15-STM16-STM19-STM20-STM24	STMB0-STMB2-STMB3-STMB4-STMB5-STMB6-STMB7-STMB8var1-STMB9-STMB10-STMB11-STMB12-STMB13-STMB13-STMB17-STMB18-STMB19-STMB33-STMB20
10-0090		IP (FNRC)	enterica	enterica	Typhimurium	4	i	1.2			2009	France	Unclustered,Patient					LT2	No	A1-A2	STM1-STM3-STM25-STM27-STM4-STM5-STM6-STM7A/7B-STM8-STM9-STM10-STM11-STM12-STM28-STM15-STM16-STM17-STM18var5-STM19-STM20-STM29-STM30-STM21-STM24	STMB0-STMB32-STMB1-STMB2-STMB3-STMB4-STMB5-STMB6-STMB7-STMB8-STMB9-STMB10-STMB11-STMB12-STMB13-STMB29-STMB30-STMB31
LT2		IP (WHO-CC)	enterica	enterica	Typhimurium	4	i	1.2					Reference strain		XTYM-102	DT4		LT2	No	A1-A2	STM1-STM2-STM3-STM4-STM5-STM6-STM7A/7B-STM8-STM9-STM10-STM11-STM12-STM13-STM14-STM15-STM16-STM17-STM18-STM19-STM20-STM21-STM22-STM22-STM24	STMB0-STMB32-STMB1-STMB2-STMB3-STMB4-STMB5-STMB6-STMB7-STMB8-STMB9-STMB10-STMB11-STMB12-STMB13-STMB14-STMB15-STMB16-STMB17-STMB18-STMB19-STMB20-STMB21-STMB22-STMB23-STMB24-STMB25-STMB26-STMB27-STMB28-STMB29-STMB30
DK 17		IPD	enterica	enterica	Typhimurium	4	i	1.2			2002	Senegal	Food animal		XTYM-97	DT206		LT2	No	A1-A2	STM1-STM2-STM3-STM25-STM26-STM27-STM4-STM5-STM6-STM7A/7B-STM8-STM9-STM10-STM11-STM19-STM20-STM29-STM30-STM21-STM24	STMB0-STMB32-STMB1-STMB2-STMB3-STMB4-STMB5-STMB6-STMB7-STMB8-STMB9-STMB10-STMB11-STMB12-STMB13-STMB13-STMB14-STMB15-STMB16-STMB17-STMB18-STMB19-STMB33-STMB20-STMB21-STMB22-STMB23-STMB24-STMB27-STMB28-STMB29-STMB30-STMB31
DK 19		IPD	enterica	enterica	Typhimurium	4	i	1.2			2001	Senegal	Unclustered,Patient		XTYM-96	RDNC		LT2	No	A1-A2	STM1-STM2-STM3-STM25-STM26-STM27-STM4-STM5-STM6-STM7A/7B-STM8-STM9-STM12-STM28-STM29-STM30-STM21-STM24	STMB0-STMB32-STMB1-STMB2
DK 28		IPD	enterica	enterica	Typhimurium	4	i	1.2			2001	Senegal	Unclustered,Patient		XTYM-96	RDNC		LT2	No	A1-A2	STM1-STM2-STM3-STM25-STM26-STM27-STM4-STM5-STM6-STM7A/7B-STM8-STM9-STM12-STM28-STM29-STM30-STM21-STM24	STMB0-STMB32-STMB1-STMB2
DK 24		IPD	enterica	enterica	Typhimurium	4	i	1.2			2002	Senegal	Unclustered,Patient	ST19	XTYM-97	DT74		LT2	No	A1-A2	STM1-STM2-STM3-STM25-STM26-STM27-STM4-STM5-STM6-STM7A/7B-STM8-STM9-STM12-STM28-STM29-STM30-STM21-STM24	STMB0-STMB32-STMB1-STMB2-STMB3-STMB4-STMB5-STMB6-STMB7-STMB8-STMB9-STMB10-STMB11-STMB12-STMB13-STMB13-STMB14-STMB15-STMB16-STMB17-STMB18-STMB33-STMB20-STMB21-STMB22-STMB23-STMB28-STMB29-STMB30-STMB31
DK 4		IPD	enterica	enterica	Typhimurium	4	i	1.2			2002	Senegal	Unclustered,Patient	ST313	XTYM-100	DT56		LT2	No	A1-A2	STM1-STM2-STM3-STM25-STM26-STM27-STM4-STM6-STM7A/7Bvar2-STM8-STM9-STM10-STM11-STM12-STM28-STM13-STM14-STM15-STM16-STM19-STM20-STM24	STMB0-STMB32-STMB1-STMB2-STMB3-STMB4-STMB5-STMB6-STMB7-STMB19-STMB33-STMB20-STMB21-STMB22-STMB23-STMB24-STMB25-STMB29
DK 41		IPD	enterica	enterica	Typhimurium	4	i	1.2			2002	Senegal	Unclustered,Patient		XTYM-101	DT56		LT2	No	A1-A2	STM1-STM2-STM3-STM25-STM26-STM27-STM4-STM6-STM7A/7Bvar2-STM8-STM9-STM10-STM11-STM12-STM28-STM13-STM14-STM15-STM16-STM19-STM20-STM24	STMB0-STMB32-STMB1-STMB2-STMB3-STMB4-STMB5-STMB6-STMB7-STMB19-STMB33-STMB20-STMB21-STMB22-STMB23-STMB24-STMB25-STMB29
DK 20		IPD	enterica	enterica	Typhimurium	4	i	1.2			2002	Senegal	Food		XTYM-102	DT56		LT2	No	A1-A2	STM1-STM2-STM3-STM25-STM26-STM27-STM4-STM6-STM7A/7Bvar2-STM8-STM9-STM10-STM11-STM12-STM28-STM13-STM14-STM15-STM16-STM19-STM20-STM24	STMB0-STMB32-STMB1-STMB2-STMB3-STMB4-STMB5-STMB6-STMB7-STMB19-STMB33-STMB20-STMB21-STMB22-STMB23-STMB24-STMB25-STMB29
DK 25		IPD	enterica	enterica	Typhimurium	4	i	1.2			2002	Senegal	Unclustered,Patient		XTYM-97	DT2		LT2	No	A1-A2	STM5-STM6-STM7A/7B-STM8-STM9-STM12-STM28-STM29-STM30-STM21-STM24	STMB0-STMB32-STMB1-STMB2-STMB3-STMB4-STMB5-STMB6-STMB7-STMB8-STMB9-STMB10-STMB11-STMB12-STMB13-STMB13-STMB14-STMB15-STMB16-STMB17-STMB18-STMB19-STMB33-STMB20-STMB21-STMB22-STMB23-STMB24-STMB27-STMB28-STMB29-STMB30-STMB31
1000 7810-1		NIPH	enterica	enterica	Typhimurium	4	i	1.2			2000	Norway	Hedgehog	ST19	XTYM-69	DT42		LT2	No	A1-A2	STM1-STM2-STM3-STM4-STM5-STM6-STM7A/7B-STM8-STM9-STM10-STM22-STM24	STMB0-STMB32-STMB1-STMB2-STMB3-STMB4-STMB5-STMB6-STMB7-STMB8-STMB9-STMB10-STMB11-STMB5-STMB6-STMB7-STMB8-STMB9-STMB3-STMB4-STMB12-STMB13-STMB13-STMB16-STMB17-STMB18-STMB19-STMB33-STMB20-STMB21-STMB22-STMB23-STMB24-STMB25-STMB26-STMB27-STMB28-STMB29-STMB30-STMB31
1000 7816-1		NIPH	enterica	enterica	Typhimurium	4	i	1.2			2000	Norway	Hedgehog	ST19	XTYM-117	DT1		LT2	No	A1-A2	STM1-STM2-STM3-STM4-STM5-STM6-STM7A/7B-STM8-STM9-STM10-STM22-STM24	STMB0-STMB32-STMB1-STMB2-STMB3-STMB4-STMB5-STMB6-STMB7-STMB8-STMB9-STMB10-STMB11-STMB5-STMB6-STMB7-STMB8-STMB9-STMB3-STMB4-STMB12-STMB13-STMB13-STMB16-STMB17-STMB18-STMB19-STMB33-STMB20-STMB21-STMB22-STMB23-STMB24-STMB25-STMB26-STMB27-STMB28-STMB29-STMB30-STMB31
SARA7		SGSC	enterica	enterica	Typhimurium	4	i	1.2			<1991	Norway		ST36	XTYM-135			LT2	No	A1-A2	STM1-STM2-STM3-STM25-STM26-STM27-STM4-STM5-STM6-STM15-STM18var3-STM19-STM20-STM30-STM24-BraB14	STMB0-STMB32-STMB1-STMB2-STMB3-STMB4-STMB5-STMB6-STMB7-STMB8-STMB9-STMB10-STMB11-HadB20-STMB34-STMB18-STMB19-STMB33-STMB20-STMB21-STMB22-STMB23-STMB24-STMB25-STMB27-STMB31-STMB35
SARA11		SGSC	enterica	enterica	Typhimurium	4	i	1.2			<1991	Thailand		ST19	XTYM-1			LT2	No	A1-A2	STM1-STM2-STM3-STM25-STM26-STM27-STM4-STM5-STM6-STM24	STMB0-STMB32-STMB1-STMB9-STMB10-STMB11-STMB12-STMB13-STMB13-STMB14-STMB15-STMB16-STMB17-STMB18-STMB19-STMB33-STMB20-STMB21-STMB22-STMB23-STMB24-STMB27-STMB28-STMB29-STMB30-STMB31
SARA8		SGSC	enterica	enterica	Typhimurium	4	i	1.2			<1991	Finland		ST36	XTYM-116	NT		LT2	No	A1-A2	STM1-STM2-STM3var2-STM25-STM26-STM7A/7B-STM8-STM9-STM10-STM11-STM13-STM15-STM16-STM17-STM19-STM29-STM30-STM21-STM22-STM24-BraB14	STMB0-STMB32-STMB1-STMB2-STMB3-STMB4-STMB5-STMB6-STMB7-STMB8-STMB9-STMB10-STMB11-STMB12-STMB21-STMB22-STMB23-STMB24-STMB25-STMB27-STMB28-STMB29-STMB30-STMB31-STMB35
DT2*		SI genome	enterica	enterica	Typhimurium	4	i	1.2								DT2		LT2	No	in silico	STM1-STM2-STM25-STM26-STM27-STM4-STM5-STM6-STM7A/7B-STM9-STM10-STM11-STM12-STM28-STM13-STM14-STM15-STM16-STM19-STM20-STM24	STMB0-STMB32-STMB1-STMB2-STMB3-STMB4-STMB5-STMB6-STMB7-STMB8var1-STMB9-STMB10-STMB11-STMB12-STMB13-STMB14-STMB15-STMB16-STMB17-STMB18-STMB19-STMB33-STMB25-STMB29-STMB30-STMB31
NCTC 13348*		SI genome	enterica	enterica	Typhimurium	4	i	1.2								DT104		LT2	No	in silico	STM1-STM2-STM3-STM25-STM26-STM27-STM4-STM5-STM6-STM24	STMB0-STMB32-STMB1-STMB9-STMB10-STMB11-STMB12-STMB13-STMB13-STMB14-STMB15-STMB16-STMB17-STMB18-STMB19-STMB33-STMB20-STMB21-STMB22-STMB23-STMB24-STMB27-STMB28-STMB29-STMB30-STMB31
38K	WS744	IP (WHO-CC)	enterica	enterica	Typhisuis	7	c	1.5			<1965			ST636				LT2	No	A1-A2	STM1-Chol1-ParC2-ParC3-Chol2-Tys1-ParC6-Chol3	ISSen1/TysB1
8719/97	WS758	IP (WHO-CC)	enterica	enterica	Typhisuis	7	c	1.5			1994	USA	Swine	ST147				LT2	No	A1-A2	STM1-Chol1-ParC2-ParC3-ParC3-Chol2-Tys1	ISSen1/TysB1
8722/97	WS761	IP (WHO-CC)	enterica	enterica	Typhisuis	7	c	1.5			1994	USA	Swine	ST147				LT2	No	A1-A2	STM1-Chol1-ParC2-ParC3-Chol2-Tys1	ISSen1/TysB1
SARB69	WS763	SGSC	enterica	enterica	Typhisuis	7	c	1.5			1968	USA	Swine	ST147				LT2	No	A1-A2	STM1-Chol1-ParC2-ParC3-Chol2-Tys1	ISSen1/TysB1
RKI211		UCC	enterica	enterica	Typhisuis	7	c	1.5						ST147				LT2	No	A1-A2	STM1-Chol1-ParC2-ParC3-Chol2-Tys1	ISSen1/TysB1
61-6		UCC	enterica	enterica	Typhisuis	7	c	1.5			1961	Germany	Swine	ST147				LT2	No	A1-A2	STM1-Chol1-ParC2-ParC3-Chol2-Tys1	ISSen1/TysB1
9790/08	WS1125	IP (WHO-CC)	enterica	enterica	Urbana	30	b	e,n,x			2007	France	Human	ST512				Ty2	ΔF4	A1-A4	Joh1-Joh2-Joh3-Joh4-Joh5-EmeB7var1-Joh6-Joh7-Joh8-Joh9-Joh10-Joh11-Joh12-Joh13-ConcB4var1	PanB1var1-MonB62-MonB63
122K	WS494	IP (WHO-CC)	enterica	enterica	Urbana	30	b	e,n,x			1940	USA	Human	ST754				Ty2	ΔF4	A1-A4	Joh1-Joh2-Joh3-Joh4-Joh5-EmeB7var1-Joh6-Joh7-Joh8-Joh9-Joh10-Joh11-Joh12-Joh13-ConcB4var1	PanB1var1-MonB62-MonB63
SL491*		GenBank (ABFH00000000)	enterica	enterica	Virchow	7	r	1.2										LT2	No	In silico	STM1var1-Vir2-Vir3-Ent2var2-Vir5-Vir6-Vir7-Vir8-Vir9-Vir41-Vir42-Vir37-Vir38-Vir39-Vir27-Vir40-Vir29-Vir30-Vir31-Vir32-Vir33-Vir34-Vir35-Vir36-Vir10-Vir11-Vir12-Vir13-Vir43-Vir44-Vir45-Vir46-Vir47-Alt8-Vir48-Vir49-Vir50-Vir51-Vir52-Vir53-Vir54-Vir55-Vir54-Vir20-Vir21-Vir22-Vir23-Vir24--Vir25-Vir26-Vir14-Vir15-Vir16-Vir17-Vir18	VirB1-VirB2-VirB3-VirB4-VirB5-VirB6-VirB7-VirB8-VirB9-VirB10-VirB11-VirB12-VirB13-VirB14-VirB15-VirB16
03-0973		IP (FNRC)	enterica	enterica	Virchow	7	r	1.2			2003	France	Human	ST16				LT2	No	A1-A2	STM1var1-Vir2-Vir3-Ent2var2-Vir5-Vir6-Vir7-Vir8-Vir9-Vir41-Vir42-Vir37-Vir38-Vir39-Vir27-Vir40-Vir29-Vir30-Vir31-Vir32-Vir33-Vir34-Vir35-Vir36-Vir10-Vir11-Vir12-Vir13-Vir14-Vir15-Vir16-Vir17-Vir18	VirB1-VirB2-VirB3-VirB4-VirB5-VirB6-VirB7-VirB8-VirB9-VirB10-VirB11-VirB12-VirB13-VirB14-VirB15-VirB16
03-5167		IP (FNRC)	enterica	enterica	Virchow	7	r	1.2			2003	France	Human	ST16				LT2	No	A1-A2	STM1var1-Vir2-Vir3-Ent2var2-Vir5-Vir6-Vir7-Vir8-Vir9-Vir41-Vir42-Vir37-Vir38-Vir39-Vir27-Vir40-Vir29-Vir30-Vir31-Vir32-Vir33-Vir34-Vir35-Vir36-Vir10-Vir11-Vir12-Vir13-Vir14-Vir15-Vir16-Vir17-Vir18	VirB1-VirB2-VirB3-VirB4-VirB5-VirB6-VirB7-VirB8-VirB9-VirB10-VirB11-VirB12-VirB13-VirB14-VirB15-VirB16
41K	WS314	IP (WHO-CC)	enterica	enterica	Virchow	7	r	1.2			1927	Germany	Human	ST755				LT2	No	A1-A2	STM1var1-Vir2-Vir3-Ent2var2-Vir5-Vir6-Vir7-Vir8-Vir9-Vir41-Vir42-Vir37-Vir38-Vir39-Vir27-Vir40-Vir29-Vir30-Vir31-Vir32-Vir33-Vir34-Vir35-Vir36-Vir10-Vir11-Vir12-Vir13-Vir43-Vir44-Vir45-Vir46-Vir47-Alt8-Vir48-Vir49-Vir50-Vir51-Vir52-Vir53-Vir54-Vir55-Vir56-Vir56-Vir57-Vir19-Vir20-Vir21-Vir22-Vir23-Vir24-Vir25-Vir26-Vir14-Vir15-Vir16	VirB1-VirB2-VirB3-VirB4-VirB5-VirB6-VirB7-VirB8-VirB18-VirB19-VirB20-VirB21-AnaB8-AnaB9-AnaB10-VirB9-VirB10-VirB11-VirB13-VirB14-VirB15-VirB17
HI_N05-537*		GenBank (ABFF00000000)	enterica	enterica	Weltevreden	3,10	r	z6										LT2	No	In silico	STM1var1-STM2-ParB2-Wel1-Wel2-Wel3var1-Wel4-Wel5-Wel6-Wel7-Wel8-Wel9-Wel21-Wel22-Wel1-Wel2-Wel23-Wel24-Wel25-Wel26-Wel27-Wel28-Wel29-Wel30-Wel31-Wel32-Wel33-Wel34-Wel35-Wel36-Wel37-Wel15-Wel16-Wel38-Wel39-Wel17-Wel40-Wel41-Wel42-Wel18	CholB16-WelB2-WelB3-CholB17-CholB18-WelB4-WelB5-WelB6-WelB7-WelB8-WelB17-WelB18-WelB19-WelB20-WelB21-WelB22-WelB23-WelB24-WelB9-WelB10-WelB11-WelB12-WelB13-WelB14-WelB15-WelB16
840K	WS289	IP (WHO-CC)	enterica	enterica	Weltevreden	3,10	r	z6			1956	Sri Lanka	Human	ST365				LT2	No	A1-A2	STM1var1-STM2-ParB2-Wel1-Wel2-Wel3-Wel4-Wel5-Wel6-Wel7-Wel8-Wel9-Wel8-Wel9-Wel8-Wel9-Wel21-Wel22-Wel1-Wel2-Wel23-Wel24-Wel25-Wel26-Wel27-Wel28-Wel29-Wel30-Wel31-Wel32-Wel33-Wel34-Wel35-Wel36-Wel37-Wel43-Wel44-Wel10-Wel11-Wel12-Wel13-Wel14-Wel15-Wel16-Wel17-Wel18	CholB16-WelB2-WelB3-CholB17-CholB18-WelB4-WelB5-WelB6-WelB7-WelB8-WelB25-CholB19-WelB26-WelB27-WelB28-WelB29-WelB17-WelB30-WelB17-WelB30-WelB18-WelB19-WelB20-WelB21-WelB22-WelB23-WelB9-WelB10-WelB11-WelB12-WelB13-WelB14-WelB15-WelB16
00-3249		IP (FNRC)	enterica	enterica	Worthington	13,23	z	l,w			2000	France	Unclustered,Patient		XWOR-3			LT2	ΔA12	A1-A3	STM1-Wor1-Wor2-Wor3-Wor4-Wor5-Wor6-Wor7-Wor8-Wor9-Wor10-Wor11-Wor21-Wor22-Wor23-Wor24-Wor25-Ana42var1-Wor27-Wor12-Wor13-Wor14-Wor15-Wor16-Wor17-Wor18-Wor19-Wor20	AgoB1-AgoB2-WorB1-WorB2-WorB3-WorB4-WorB5-WorB6-WorB7-WorB8-WorB9-WorB10-WorB11-WorB12-WorB13-WorB14
03-3057		IP (FNRC)	enterica	enterica	Worthington	13,23	z	l,w			2003	France	Unclustered,Patient		XWOR-3			LT2	ΔA12	A1-A3	STM1-Wor1-Wor2-Wor3-Wor4-Wor5-Wor6-Wor7-Wor8-Wor9-Wor10-Wor11-Wor21-Wor22-Wor23-Wor24-Wor25-Ana42var1-Wor27-Wor12-Wor13-Wor14-Wor15-Wor16-Wor17-Wor18-Wor19-Wor20	AgoB1-AgoB2-WorB1-WorB2-WorB3-WorB4-WorB5-WorB6-WorB7-WorB8-WorB9-WorB10-WorB11-WorB12-WorB13-WorB14
05-1826		IP (FNRC)	enterica	enterica	Worthington	13,23	z	l,w			2005	France	Outbreak, Patient					LT2	ΔA12	A1-A3	STM1-Wor1-Wor2-Wor3-Wor4-Wor5-Wor6-Wor7-Wor8-Wor9-Wor10-Wor11-Wor21-Wor22-Wor23-Wor24-Wor25-Ana42var1-Wor27-Wor12-Wor13-Wor14-Wor15-Wor16-Wor17-Wor18-Wor19-Wor20	AgoB1-AgoB2-WorB1-WorB2-WorB3-WorB4-WorB5-WorB6-WorB7-WorB8-WorB9-WorB10-WorB11-WorB12-WorB13-WorB14
01-6175		IP (FNRC)	enterica	enterica	Worthington	13,23	z	l,w			2001	France	Unclustered,Patient		XWOR-3			LT2	ΔA12	A1-A3	STM1-Wor1-Wor2-Wor3-Wor4-Wor5-Wor6-Wor7-Wor8-Wor9-Wor10-Wor11-Wor21-Wor22-Wor23-Wor24-Wor25-Ana42var1-Wor27-Wor12-Wor13-Wor14-Wor15-Wor16-Wor17-Wor18-Wor19-Wor20	AgoB1-AgoB2-WorB1-WorB2-WorB3-WorB4-WorB5-WorB6-WorB7-WorB8-WorB9-WorB10-WorB11-WorB12-WorB13-WorB14
05-2990		IP (FNRC)	enterica	enterica	Worthington	13,23	z	l,w			2005	France	Outbreak, Patient		XWOR-1			LT2	ΔA12	A1-A3	STM1-Wor1-Wor2-Wor3-Wor4-Wor5-Wor6-Wor7-Wor8-Wor9-Wor10-Wor11-Wor21-Wor22-Wor23-Wor24-Wor25-Ana42var1-Wor27-Wor12-Wor13-Wor14-Wor15-Wor16-Wor17-Wor18-Wor19-Wor20	AgoB1-AgoB2-WorB1-WorB2-WorB3-WorB4-WorB5-WorB6-WorB7-WorB8-WorB9-WorB10-WorB11-WorB12-WorB13-WorB14
05-3035		IP (FNRC)	enterica	enterica	Worthington	13,23	z	l,w			2005	France	Outbreak, Patient		XWOR-1			LT2	ΔA12	A1-A3	STM1-Wor1-Wor2-Wor3-Wor4-Wor5-Wor6-Wor7-Wor8-Wor9-Wor10-Wor11-Wor21-Wor22-Wor23-Wor24-Wor25-Ana42var1-Wor27-Wor12-Wor13-Wor14-Wor15-Wor16-Wor17-Wor18-Wor19-Wor20	AgoB1-AgoB2-WorB1-WorB2-WorB3-WorB4-WorB5-WorB6-WorB7-WorB8-WorB9-WorB10-WorB11-WorB12-WorB13-WorB14
05-2731		IP (FNRC)	enterica	enterica	Worthington	13,23	z	l,w			2005	France	Outbreak, Patient		XWOR-2			LT2	ΔA12	A1-A3	STM1-Wor1-Wor2-Wor3-Wor4-Wor5-Wor6-Wor7-Wor8-Wor9-Wor10-Wor11-Wor21-Wor22-Wor23-Wor24-Wor25-Ana42var1-Wor27-Wor12-Wor13-Wor14-Wor15-Wor16-Wor17-Wor18-Wor19-Wor20	AgoB1-AgoB2-WorB1-WorB2-WorB3-WorB4-WorB5-WorB6-WorB7-WorB8-WorB9-WorB10-WorB11-WorB12-WorB13-WorB14
03-8666		IP (FNRC)	enterica	enterica	Worthington	13,23	z	l,w			2003	France	Unclustered,Patient		XWOR-2			LT2	ΔA12	A1-A3	STM1-Wor1-Wor2-Wor3-Wor4-Wor5-Wor6-Wor7-Wor8-Wor9-Wor10-Wor11-Wor21-Wor22-Wor23-Wor24-Wor25-Ana42var1-Wor27-Wor12-Wor13-Wor14-Wor15-Wor16-Wor17-Wor18-Wor19-Wor20	AgoB1-AgoB2-WorB1-WorB2-WorB3-WorB4-WorB5-WorB6-WorB7-WorB8-WorB9-WorB10-WorB11-WorB12-WorB13-WorB14
05-732		IP (FNRC)	enterica	enterica	Worthington	13,23	z	l,w			2005	France	Outbreak, Patient		XWOR-1			LT2	ΔA12	A1-A3	STM1-Wor1-Wor2-Wor3-Wor4-Wor5-Wor6-Wor7-Wor8-Wor9-Wor10-Wor11-Wor21-Wor22-Wor23-Wor24-Wor25-Ana42var1-Wor27-Wor12-Wor13-Wor14-Wor15-Wor16-Wor17-Wor18-Wor19-Wor20	AgoB1-AgoB2-WorB1-WorB2-WorB3-WorB4-WorB5-WorB6-WorB7-WorB8-WorB9-WorB10-WorB11-WorB12-WorB13-WorB14
92K	WS223	IP (WHO-CC)	enterica	enterica	Worthington	13,23	z	l,w			1937	USA	Poultry	ST592				LT2	ΔA12	A1-A3	STM1-Wor1-Wor2-Wor3-Wor4-Wor5-Wor6-Wor7-Wor8-Wor9-Wor10-Wor11-Wor21-Wor22-Wor23-Wor24-Wor25-Ana42var1-Wor27-Wor12-Wor13-Wor14-Wor15-Wor16-Wor17-Wor18-Wor19-Wor20	AgoB1-AgoB2-WorB1-WorB2-WorB3-WorB4-WorB5-WorB6-WorB7-WorB8var1-WorB9-WorB10-WorB11-WorB12-WorB13-WorB15-WorB16-HadB18-WorB17-WorB18-WorB19-WorB14
216K	WS224	IP (WHO-CC)	enterica	enterica	Worthington	13,23	z	l,w			<1965			ST592				LT2	ΔA12	A1-A3	STM1-Wor1-Wor2-Wor3-Wor4-Wor5-Wor6-Wor7-Wor8-Wor9-Wor10-Wor11-Wor21-Wor22-Wor23-Wor24-Wor25-Ana42var1-Wor27-Wor12-Wor13-Wor14-Wor15-Wor16-Wor17-Wor18-Wor19-Wor20	AgoB1-AgoB2-WorB1-WorB2-WorB3-WorB4-WorB5-WorB6-WorB7-WorB8-WorB9-WorB10-WorB11-WorB12-WorB13-WorB14
363K	WS553	IP (WHO-CC)	enterica	enterica	Worthington	13,23	z	l,w			<1965			ST592				LT2	ΔA12	A1-A3	STM1-Wor1-Wor2-Wor3-Wor4-Wor5-Wor6-Wor7-Wor8-Wor9-Wor10-Wor11-Wor21-Wor22-Wor23-Wor24-Wor25-Ana42var1-Wor27-Wor12-Wor13-Wor14-Wor15-Wor16-Wor17-Wor18-Wor19-Wor20	AgoB1-AgoB2-WorB1-WorB2-WorB3-WorB4-WorB5-WorB6-WorB7-WorB8-WorB9-WorB10-WorB11-WorB12-WorB13-WorB14
4655/84	WS702	IP (WHO-CC)	enterica	enterica	Zaiman	9	l,v	e,n,x			1984	Argentina	Water	ST715				LT2	No	A1-A2	Zai1-Zai2-Mon88-VirB17	PanB1var1-ZaiB1-ZaiB2-Sto8-MonB62-MonB63
575K	WS23	IP (WHO-CC)	enterica	houtenae	6,7:z4,z24:-	7	z4,z24	–			1953	Carribean	Water	ST162				Ty2	No	A1-A2	Hout22-Hout1-Hout2-Hout3-Hout3-Hout4-Hout5-Hout6-Hout7-Hout8-Hout9-Hout10-Hout19-Hout20-Hout21-Hout11-Hout12-Hout13-Hout14-Hout15-Hout16-Hout17-Hout18	absence
1707K	WS336	IP (WHO-CC)	enterica	houtenae	48:g,z51:-	48	g,z51	–			1964	USA	Iguana	ST782				Ty2	ΔF1	A1-A4	Hout23-Hout24-Hout25-Hout26-Hout27-Hout28-Hout29-Hout30-Hout31-Hout32-Hout33-Hout34-Hout35-Hout36	absence
6700/88	WS25	IP (WHO-CC)	enterica	houtenae VII	1,40:z4,z24:-	40	z4,z24	–			1968	USA	Human	ST1634				Ty2	ΔF8	A1-A6	absence	HoutB1-HoutB2-HoutB3-HoutB4
8483/95	WS24	IP (WHO-CC)	enterica	houtenae VII	44:a:-	44	a	–			1995	Argentina	Human	ST780				Ty2	ΔF8	A1-A6	absence	HoutB1-HoutB2-HoutB3-HoutB4
437/68	WS33	IP (WHO-CC)	enterica	indica	11:b:1,7	11	b	1.7			1968	Canada	Frozen frog legs	ST776				LT2	No	A1-A2	I1-I1-I2-I3-I4-I5-I6-I7-I8	IB1-IB2-IB3-IB4
1941/77	WS35	IP (WHO-CC)	enterica	indica	6,7:z41:1,7	7	z41	1.7			1977	Canada	Frog	ST777				LT2	ΔA9	A1-A3	I9	IB5-IB6-IB7-IB8-IB9-IB10-IB11-IB12-IB13-IB14-IB15-IB16-IB17-IB18-IB19-IB20
1368K	WS8	IP (WHO-CC)	enterica	salamae	11:l,z28:e,n,x	11	l,z28	e,n,x			1961	USA	Fish	ST756				Ty2	No	A1-A2	Sal21-Sal22-Sal23-Sal24-Sal25-Sal26-Sal27-Sal28-Sal29-Sal30-Sal31	SalB1-SalB2-SalB3-SalB3-SalB4-SalB5-SalB6-SalB7-SalB8-SalB9-SalB10
66/65	WS7	IP (WHO-CC)	enterica	salamae	57:z42:1,6:z53	57	z42	1.6	z53		1965	South Africa		ST757				Ty2	No	A1-A2	Sal1-Sal2-Sal3-Sal4-Sal5-Sal6-Sal7-Sal8-Sal9-Sal10-Sal11-Sal12-Sal13-Sal14-Sal15-Sal16-Sal17	SalB1-SalB2-SalB3-SalB3-SalB4-SalB5-SalB6-SalB7-SalB8-SalB9-SalB10
1709/76	WS6	IP (WHO-CC)	enterica	salamae	6,7:l,w:1,5,7	7	l,w	1,5,7			1976	UK	Human	ST778				Ty2	No	A1-A2	Sal18-Sal19-Sal20-Sal41-Sal42-Sal43-Sal44-Sal45-Sal46-Sal57-Sal58-Sal59-Sal60-Sal61-Sal62-Sal63-Sal64-Sal65-Sal66-Sal67-Sal68-Sal47-Sal56-Sal48-Sal49-Sal50-Sal51-Sal52-Sal53-Sal54-Sal55-Sal32-Sal33-Sal34-Sal35-Sal36-Sal37-Sal38-Sal39-Sal40	SalB24-SalB20-SalB21-SalB22-SalB23
08-1607	WS1125b	IP (FNRC)	enterica	salamae	58:l,z13,z28:z6	58	l,z13,z28	z6			2008	France	Human	ST781				Ty2	No	A1-A2	Sal69-Sal70-Sal71-Sal72-Sal73-Sal74-Sal75-Sal76-Sal77-Sal78-Sal79-Sal80-Sal81-Sal93-Sal94-Sal95-Sal96-Sal97-Sal98-Sal99-Sal100-Sal101-Sal102-Sal103-Sal104-Sal105-Sal82-Sal83-Sal84-Sal85-Sal86-Sal87-Sal88-Sal89-Sal90-Sal91-Sal92	SalB25-SalB26-SalB27-SalB28-SalB29-SalB30-SalB31-SalB32-SalB33-SalB34-SalB35-SalB36-SalB37-SalB38
Strains marked with an asterick are genomes
Providers of the strains are the French National Reference Center for Salmonella (FNRC-Salm) (n=466) and the World Health Organization Collaborative Center for Reference and Research on Salmonella (WHO-CC) (n=204) both at the Institut Pasteur (IP), Paris, France (Dr. F.-X. Weill), the Salmonella Genetic Stock Centre (SGSC) (n=18), University of Calgary, Canada (Dr K. Sanderson), the Unité de Cara…
MLST data have been submitted to the Salmonella MLST website hosted at the University College Cork
"prov" means provisional serotype. These provisional serotypes will be described in the 10th edition of the White-Kauffmann-Le Minor scheme
