# Supplementary material for: CRISPR Typing and Subtyping for Improved Laboratory Surveillance of Salmonella Infections
Source: PLoS One. 2012 May 18;7(5):e36995. doi: 10.1371/journal.pone.0036995 (PMC3356390; doi:10.1371/journal.pone.0036995)
Supplement: Table S3 — DNA sequences of the inventoried spacers. (XLS) [file pone.0036995.s005.xls]

## Sheet: Spacer sequences
Table S3. DNA sequences of the inventoried spacers
Spacer name	DNA sequence (5'-3')	CRISPR locus
AbonB1	GCTAGCCTGCTCCGCATTAACCGCCTTTAATG	2
AbonB2	ATGAAATGCAGGAAGGTGAATATCTCCTCAGG	2
AbonB3	CCCCCCGCACTAAATCACCGGAATTACGATTG	2
AbonB4	TCGGTAACCGGACTCAAAAAGATTATTTACAG	2
AbonB5	AACGGCTTCCGTTTGAACGGACAGCCGGCGCA	2
AbonB6	TTCAATGTCCGCCAGTTGCCAGTTGGCGTGAC	2
Abon1	CCTTATTATATTCAGCGTGAATTAATAACGCC	1
Abon2	AATTGACGCCGGGCGAGTAACGCTTAACCCCG	1
Abon3	TTCAAGAGGCCAATAAATGACGCAGCAACGCG	1
Abon4	CCCAACTAAGTACATCAAGGCAAGAAAAAATA	1
Abon5	CAACCCACTACGTGGTGGATTAGGCGAAAAAA	1
Abon6	TACCCAGAGGGCAGGCAACGCACGTCCTACGG	1
AbonB7	ATATCCAGACAGCCTAAATCACTGTAGAGAAG	2
Abo1	CGATTTTGGGGGCAAATTTGGGGGCAAAAATG	1
AboB1	TAGACCGTAATCGAGGATGCAACTCTGTGAGC	2
AboB2	AATCTGGTACGCGGCAAGCGCCGTTTCGATAC	2
AboB3	TCTATCCTATAATCAACAATATTAAATGTTCG	2
AboB4	TATAATTATGTCGGATTCCGCTCTTCCGGAGG	2
AboB5	TGAATGATTTTATCGATCGTCCAATAGACCTG	2
AboB6	ATAACTCATTACATCCGCATCAGAACCCGTGA	2
AboB7	TGTGCGGATTGACTTTTAATATTTTCTACATT	2
AboB8	AGATAAACCCAAATCTGGCCGGTGGAATTTTC	2
AboB9	TCCACCAATGAACAAAACTTGTGGCATTTCAT	2
Abov1	AGTATTTCGCGGCAGTAGTGGCTGGTGTGAAA	1
Abov10	GATGTAACGGATGCGGAAATTTATTGGGATAA	1
Abov11	CGAGGCTTTCGCAGAGGAAGCCGCCGACGCTG	1
Abov12	AAAAATAGGTTTCCACCGTTCACGCCACGGGA	1
Abov13	TAAAAGACGACGTCACTAACCGAATTTATAAC	1
Abov14	GCCCCACAGCCAGCGCTGCAACCGTCAGTAGG	1
Abov2	TGGTTCATGACGTATAAGCTCATATACCCTGT	1
Abov3	GTAACGTGGCGACGACCGGCGATAGATTTCAA	1
Abov4	GCATTTATCACGCAGACAGCCAACATTACCGC	1
Abov5	GCCGACAACCTGGCTCGTCTGCCTCACCGCGT	1
Abov6	TCATAAACCGTATACCAGGCGCTCGCGGCCAG	1
Abov7	CAGCAGCGGGGAACGGCTCAATCTCTGCAAAC	1
Abov8	GCTTTACGGGCTTTCTTTTTGAAAATACCTAA	1
Abov9	GCGATAGCGAACGGTTTCAGATCCGGGTTTTT	1
AbovB1	CAGATACTGTCCGACACATCCACGGCCAGCGA	2
Ade1	GAAAGCTGGAGGCCGAAACGGTCATGGCGGAA	1
Ade2	TAATATTGTTTCCCCCTCCTGCGACTCGTCAT	1
Ade3	CCGCCCTCGGTGAGGGGTGATGTGTTGTTCCC	1
Ade4	ATAACACGCAAATGAAACGACGGAGAGATCCA	1
Ade5	GGTTATTGCGTAGGGTAACCACACCATAAAAT	1
Ade6	ATTTTTCATGATGCACCCGGCATGTACGGAAA	1
Ade7	TAAATCATTCGATAACTGCAATGAAAAAGCGT	1
Ade8	GGGAAGGTGAATGCGCAGAATATAGATGGGGA	1
Ade9	TTGATGGCGTGCCTATGCTGCATCTCCTCACC	1
AdeB1	AATAGCCACCGAATTTTCTGCTGACGCATATG	2
Aes1	TATCTGTGATGACTTTGTTACCTGCATAATCC	1
Aes2	GAACTTACACGACAGCGCAATGGGACGCAGGC	1
Aes3	TTACGTCTACACTCCACGTTACCGTTCTGTGG	1
Aes4	CCTAACACCTATGAAGGTTTTGACCAGATAGC	1
Aes5	ACAACACGACGGCCTTCCCGGTAATATTTGAC	1
Aes6	TTAAGTGCGGCATTAACATCAGCATGAAACCG	1
AesB1	GTATTCACGAATACGTTCAGGATCGAGCCTGA	2
AesB2	TAACAAGGCGCTTCAGCTAGGGCTTGATATTA	2
AesB3	AAGCAGTTTCGCCGCCAGTTGAAGACCGGAAC	2
Ago1	ATGGATGGCTCATATCCGGTTTCTGTTTCTGC	1
Ago10	AGCTCCGGCAGGGTCATGTCCCGGCAGGTGCG	1
Ago11	GTTGTGACGAGTTCGTCGTCTTTTTTTTCGCT	1
Ago12	TAGGGAACCTGGCTAAAGTGTCTGAAGGCTAC	1
Ago13	AATTTTTCTGCGGCCAGCGCGGCCAGCGCCTC	1
Ago2	TGGCGCCAGAAATATTCATGATCATCGGGATT	1
Ago3	TTCATATTCCAGAAAATGCCTGGGTGATGATC	1
Ago4	GTGGTATCTCCTGTCGACCTTGCCGTTAAAAT	1
Ago5	TATAACTGGCGGGTTTTAGTGTCGTTATAAAA	1
Ago6	TCAGGCTTGACGACAGTCTCCAGCCACTCCTG	1
Ago7	GACCGCGCGGGCTATCGTTCAGGACTATTTTT	1
Ago8	CTCTGTTACACCGTTATGCACAGACCACACAG	1
Ago9	GTTAATGCAAGCGCCATTAACAAGAAAATGAC	1
AgoB1	CTGCTCAGCGATAACCGGCAGGTTTAGCCGCT	2
AgoB2	TTGCCGACCAGATCAATGACAACGCTAACCTT	2
AgoB3	CAGATCACAACGGGTGACGTGATTTTTGGAAA	2
AgoB4	TCGTTTTTATCTGCATCTCACTCCCCCTTAAC	2
AgoB5	GCCTAAGCCGGGATTTGCTTTAGGCCAGTTGG	2
AgoB6	AATAAATGGGATGATCCTGTTGTCCGGGATGC	2
AgoB7	TCCATCGCTTTTGCCAATCTATCAGACAATTT	2
AgoB8	GGCGACTAACGGCGTGCTGACCAGCCAGTCGC	2
AbonB2var1	ATGAAATGCAGGAAGGTGAATATTTCCTCAGG	1
Conc25var1	TATAAGGCGCGGCTTTACTGTGAATCCAAGGG	1
Der29	TCCTGGAAAAACAAAATGACTCTTTAATGACT	1
Der30	CGGCAGGCTCTGCTGCTAAAACAGTCGCCAAA	1
Der31	TGCGGCGTTATCGAAAATCCATTGTACCCGGC	1
Der32	GAGAATCACCACGTTATCTGGTGAATACTGAA	1
Der33	TGCTGTCCGTACCACCTGCACTAATCGAAGCA	1
Der34	CCTCGCAACTGACGATGACAAAATTCCAGATG	1
Der35	AAAAAGATATGGTTGCAAGTCTTCTTGAAGAA	1
Der36	TGCCGGTTATTTGTGCGCTCATGTGCGTTTTC	1
Der37	ACAGTGAACCAGGGGCAACCCGCCCGGTCAGG	1
Der38	GCTTGATACTGACGCACTAAAACAGGCTTTCG	1
Der39	GCTTGAACTGGTCGCGGAGCGTCAGGAGATCG	1
Der40	ACGGGCGTCCGTTAGCGTATTTTTTCAGTACG	1
Der41	CATCTCGTAAGCGCTCTCAATATACGACGCGC	1
Der42	TCATCGCCGGGGTGTCTTGGCATTACGCTGCG	1
Der43	CCCCCTCCGATGCCGCCTGGCGGGCGGCGTAA	1
Der44	TATTGATTACTGAATAAAGTCGATTGCGACTA	1
Der45	GGATGGGACTGTAGATCTTGGGGGAAAATCAA	1
Der46	CTATAACCATTAGCCCATGATTTAAGAGTTGA	1
Der47	AGCCTGAGTATGGTGATAGTGTCGCACCCTCT	1
Der48	GTTGCGTTAGTCGGCGAGGCCGGGGGCGGCGTG	1
Der49	GGCCTACACCCACGGTATTGTCAGCGGGCACG	1
Der50	TCGTCGCCATCATCGTCAAAAATGCGACATTG	1
Der51	TGCTAATGGTGGATCTAAAGGTAACCCAATAC	1
Der52	CCCAATTTGGTGTGTGTGATCACCAAAGGTTA	1
Der53	GCGCAGAAAAACGCCAGCAGATTTTGTCTGCC	1
Der54	GGCTCTCTCTTCCCCCAGGTAAAGCGAAAATG	1
DerB14	GACGGGAGATGATGCAGTGGTGGGCGGACTGG	2
DerB15	TGGAAAGGTACATATCTGTACCTTTATGATCT	2
DerB16	GTCTTGCTATTGCCCGGACAAAGATGCAGGAAG	2
DerB17	TCTGAGCCATCATAGTCCAGTAATAGGTGTCA	2
DerB18	ATCGCCAGCCGGGTGGAAACCCTCTACGCTCA	2
DerB19	TCCCTGCCCATCTTTCAGCTTCTAAAATTTCA	2
DerB20	TTGATCCGCAAGGCTGGCCGCAACCTTGTCGT	2
DerB21	TGTCTTTTTGCCACTTCAGGCTCGGTGGTATC	2
DerB22	TCGTAGCCGAGATACGTGTGTTTGAGGGCGTC	2
DerB23	TAGAACATGCCCCGCGAACCTCATCACGCACA	2
DerB24	CCTCACATTAAAAACCAGTTGATAGAGCGTAG	2
DerB25	CGCACGTTCAACCGGTTTAGCCTGACCCCAGC	2
DerB26	ATGAGCCTGGAATGACCGCAGCGAATTAGACA	2
DerB27	AACATCGGGCTCGAATCCATTCAGGTCAACCC	2
DerB28	TTTTTTGAGGTTGAGCATGGCTCACGGCCCTA	2
DerB29	TCGCTAACGCGGGGCTTTTTTATGGGGAAAAT	2
DerB30	TCACGGTCTGCCGGATCGCTGTAGAGGTCCTG	2
DerB31	GTACTGATGGGCGGTAGCACTGCGCCTGTGGA	2
DerB32	GCTGACCTATGCTGATGTTGGCGCGGTGCCGA	2
DerB33	TCACCAATAAGGGATTTGCAATGGAAATATTTG	2
DerB34	GGCGGCAGGGTTCACACCAACGTACCAGGACG	2
DerB35	GAACTCTTTGACGTGCGCGCCGTGCGTATTGT	2
DerB36	GTGGCAATAACAGAACGATAGTCACTCACGATT	2
DerB37	CTTTGCGCGTCAGTTGTCGGTAAAATATTGGG	2
DerB38	TCGTCGGCGAACTGGACACCCCACCAGCCGCG	2
DerB39	TGATGAATCACATAGTCGGATCGTACCACCAC	2
DerB40	GACAGCACCGTTTCTAAGCCTATCGCCATTTC	2
DerB41	GGTTACACGCAAAAATTCCAGTCGTTGGCGCA	2
DerB42	GATCACCTCTTTTGCGGCCTCGCGTTTGTTGGC	2
DerB43	TGACGACATTTCGGTGTCTGGCGGCGTATTCG	2
DerB44	TGATAGACGATTACTATGAAGGGTCAGTTTTT	2
DerB45	ACCGCTGTTTTACGCTCTGTTTCTCGCGCAGC	2
DerB46	CTATGGAGCATCGCGCGATCTGGTATGGCTGA	2
DerB47	AAATTAACCGTCGCCGGTATCCCGCCGACCGT	2
DerB48	ATACTCCTCCAGTTGGCAGATTGAAAGTTCCT	2
HadB29var1	GCAGATAGAATGAAAAATAGATTTTGATGTCGC	1
NewpB34var1	TGCCGGGTCTATGCGAGAGATAATACAGTAAC	2
Sen70var1	CGATTTGATTGAGTTAGCCTGATCTGTGCTTT	2
Ago14	AATGCCGGTCATAACAAGTGGTTTCGACGACC	1
Ago15	TATCGTTGCGTAAGATGATGCTAGCCCTGTTT	1
Ago16	CTCCAGATTTTCCGGGACGTTTATATTGGGCA	1
Ago17	GCTCGGCCGCATCATGTGTGGCTGCCATACTC	1
Ago18	TTACCTTAACTCAGTGGCCCTTTTTGATGCAG	1
Ago19	GCGCACTGTGTCGCCGGACCAGTAGCCGGGAT	1
Ago20	ATGAATGAGTCCTATGGAAACGGCGGGTACGG	1
Ago21	TCGGCGCACACGTAAATTATTTAGTAAATACGC	1
Ago22	TGCTGTAGCGTGGCGATTTTGGAAATGATAGC	1
Ago23	CTACAGGAGCGTCGGTAAAATTCTGTTTTTCA	1
Ago24	TGGATGAATTTGTTTTGGCTAATGTGCCCGGC	1
Ago25	CCAGAGCCCCCCAGGTTGTGAAGGAGATTTTT	1
Ago26	ATCAGCGACATGATGAACCGATACCGGCCAGC	1
Ago27	ACCGGCACGGCGTTAACCGTGATTAGCCAGTC	1
Ago28	GTCGGGCACTGGCGTACCGATGCTAACTGGAT	1
AgoB10	ATGCCCTTAGATCTGAACCAGTCGAGCGCCTC	2
AgoB11	TGACTGGTATTCTGACAGCGTGGTGGCGTCCA	2
AgoB12	TAATACGCGGGACAATATCGCGCGATTGATTA	2
AgoB13	TTTAACACCAGGAAAATCAGCAGCATATTCAG	2
AgoB14	CCGGGCATCGGCGAGCGCCTTTAATTTCTGCT	2
AgoB9	GTTAATGAATCAAATGCCGTCCAGTCGTACTG	2
MonB43var2	GTTACCAGAACCAAGCACGCTGTTACCCGCCC	2
Alb1	GGGTTTATGCGAGTTTCCCAGCCCCTGATGCT	1
Alb2	GTGCGGGACCTCAATCGACACGCCAGACGAGA	1
Alb3	TGTTTGATAAATACTACTGATTAACCCCGCAT	1
AlbB1	GCCGGTTTCAGCGTTCCAGATCACCGTGTCGC	2
AlbB2	ACGGACAATCACATCCTTTCCGAACATGGCGG	2
Nap1var1	CTTCATACGCTTTTCGGTAAAGATGCGGAGCC	1
Newp15var1	TTTTTTCTTCGGCGCCCAACCGCAGCCTAACG	1
Alt1	AAAAACTAAATCGCAAATAACCAAAAATATCA	1
Alt10	ACGGTTTAATTCCTATAGCCAGTGCCAGGCGG	1
Alt11	TCCAGTTGCCGCGCATCCCAGCGGGCAATGTC	1
Alt12	GGCTGTTTGCGTTGAGCGCAACTTTAGCGAGT	1
Alt13	GCAGGTGGGGCATTTGGGTAAATCGTTCGGTTT	1
Alt14	CGTGCGACGAAATCGACCAGTGATTTGTGGGG	1
Alt15	GGTGATATTAGCTTTTTTAGCTATCAACGTGC	1
Alt16	GAAATTGCTGTTTGCCAGGCCGTCTTTAAACG	1
Alt17	TCGTAAACCAGCACACCCGGTGTGCTGACCGG	1
Alt18	CAATAGCGTCACGATCGGATATGTAAGCGCCG	1
Alt19	TCAAAAGCGTATAGGAATAGCCTACGCGCAAT	1
Alt2	CTGATAGAAACAAGAAAGCGGGCATTTGCCCG	1
Alt20	TGGACGTTCAGATTCCGAATCCTGAGCATCGC	1
Alt21	TAGCAGATAATCAGTATTACCGATTAATCCCG	1
Alt3	CGCGTGCCACTGTATGTGGAATAGGCCAGTAC	1
Alt4	TGGATCGCCGGTTGAGGTGATTGCAGCAATGC	1
Alt5	CTGCTATGAGAATACGGCGTGTAAAGGGATGC	1
Alt6	GGGCGCTGCGGGTTATTTTCGAAAGCGTTACG	1
Alt7	GCGTGCTGAGGGCGACGCTGGAAAGATTCACC	1
Alt8	GAGCAAATAACGCTGGAATCAATTACAGAGGC	1
Alt9	GGATTAGCGTTCTATGATGGGGGATAGCTGCG	1
AltB1	GCGAATCCGCGCGGCGTAAGTGAGCGAAGTTG	2
AltB10	AGACCGGGCAGGGCGTAGCGCTTGAAACCATG	2
AltB11	ACATATGAATAGGCATAGCCGAATGCCGGGG	2
AltB12	GTGCGTAGTAGCGCTGCACCTTGGCTGACACG	2
AltB13	TGCAGGCGGGCAATGTGCTCTTCACCGACGCC	2
AltB14	TGGATCTCGCGGGCCGGGTGGCGGCTATTCGC	2
AltB15	GATAAAATCTTATTCAGCAAAGATAAAGGCGA	2
AltB16	CGATATGTCCGCCGACGATAAGGTTACGCAGC	2
AltB17	TTATCGAGCAGTATCGCTACATGATCGAACTG	2
AltB18	GCTGTCATCTCTCTCCCATTGGGAAACGGAAA	2
AltB19	GTCGCGTGGCAGCGTACCGCGGGGCGTTGGGG	2
AltB2	TTTTGAAACTGGCACCGAATCAGTTGATGGTG	2
AltB20	TCATAAACCAGCGCTTTGCCAGAGTGTCCGTG	2
AltB21	GGACGGAATACTCTGCCGATACTTGACCGCTA	2
AltB22	TTCGCAATCCACTGTTGCCCGTAGATTTTCGC	2
AltB23	ATCGTCTGCTGTGGAATAAAAGGTGAGAAACG	2
AltB24	TCCAGTGCGACACTAAGCTCGGAGGATGTGAT	2
AltB25	AGGAAAACGCATATGAGCATACAAACAACCGG	2
AltB26	CGATGTCACGCCGCCACATTTGCGGTTATGGG	2
AltB27	GCCCGACCCAGTAAGGGGAGGGGGGGGCGTGA	2
AltB28	GGGCGGACTACGCGTGAAACAAACCAGTTCTG	2
AltB29	CTTGCCAGTGGATTTTTGGTTATCTATGTAGT	2
AltB3	TTTTAACTCAGCCACCGTCGCATCACGATCTA	2
AltB30	TCCCAATGGTCAGGGGAACGCAGGTTGAGTTT	2
AltB31	GCGTAGTTCTGTCTGGCAACCATCGTGTTCAGG	2
AltB32	GTCTGATTGGTGGCGTCGATATTGAAAACAAAC	2
AltB33	GCGATATGATCTCTCTCTTCCTTTCCCTGATC	2
AltB34	TGTATGACAACGATCAATTTGTGCAGGGACTG	2
AltB35	ACGAAAAATAAAACTTGCACGCTTTAAACGTG	2
AltB4	TTTTTTTGCAAGATTACGGCTCATATTATTTC	2
AltB5	AATAACTCGGTTTTAAGCTCCTTTGAAGCCAG	2
AltB6	TTGAGCTGTTACCGCCTCCCTGTGCGGGCGGG	2
AltB7	CCGCGACATCACCGTCCGTCAAAATTACCGAC	2
AltB8	TGGCTTTGCATACGTCACTCATAGACAAATCA	2
AltB9	GCAAGGAGACATGATCCTACCTGCTGAAGCAC	2
MbaB14var1	ATACGCCAGATTCAGAAAAGACCGCTATCTGG	1
MonB43var1	GTTACCAGAACCAAGCACGCTGTTACCCGTCC	2
Alt22	TGTGGCATTCTGAAAATAAATTTTACCTGTTT	1
Alt23	GCCATCAGAAATGGTACAACCTCGGCACGGTT	1
Alt24	GCAAAAAGAGCGCGCTGGCGGCAATTCTTGAG	1
Alt25	AAAGATGGCCGGGACTATTCACACCACGAAGC	1
Alt26	ACTATTTTTAGCCTATAGCTCAAGATGTATCT	1
Alt27	GGTTGCTCCGGACTATTTGAGCCGGGCGTTTT	1
Alt28	GGTGTGGGTAAAGTTAACACTGATTATATATG	1
Alt29	GCAGCAACGAGGTTTCCAGCGAGCTAAACCCGG	1
Alt30	TGTATATCCGGCCCCTGATTGCTGGTGGATAA	1
Alt31	CCGTCTTCGTCGTGCGTATCCGGTATATAGAC	1
Alt32	GTTCGTCGCCAGCGCCGCACCGCTGCGGGCGT	1
Alt33	ACCCAGCACGCGCCCGTCCAGCATTCGTAGCC	1
Alt34	ACGCCCTCTGTGTTGACACCCTCTGCCGCAAT	1
Alt35	TCCACGGTGGCCCCCTGTACACCGTGTTAACA	1
Alt36	TTGGGTAGCAATTCGTTCAGTTCGAGCGTGGT	1
Alt37	ATGAGAACGAACGGCAATCCCGATACAGTCGC	1
Alt38	GTGCAACGGGTAACTAAGGGGAACCAATGGAA	1
Alt39	ACGTCCCTGTGCGCGATGTGGTTTACGCGCTG	1
Alt40	CGCGGCTATCGCGTTTATGCCGGTGGGCGATC	1
Alt41	GCGAACACATCGGCATCCACGATAAATGACGA	1
Alt42	GATTTCAATCGTCTCGCTCCTGACGACATGCA	1
DerB10var2	ATCATTTCAGCGGAGTATTTCAAATGGTCAGG	1
AltB36	TGACGAGCAGCTACAGAGATTTGAGGAGTCGG	2
Ana1	GGCCGATGGGCGGATATCCAGGCGTTGTGCGA	1
Ana10	GTAAGTGAACATTTTGGCAAAATATTTTTTCCC	1
Ana11	TCTTTTGCAATTTACTTCAGCAATTCTGGTTT	1
Ana12	CGACGCCACTATCCCGAAAATGGTTCGGTTCA	1
Ana13	CTATTGTTTAGATTATTAATGGGTGAATATCC	1
Ana14	GTATCTATTCCCGCCGTTGGCAGGATTTCCTC	1
Ana15	TTTTGCCTTGCTGATGTTCTGGCGGAAGATCG	1
Ana2	CGCTCCCTGGTTAATTCATCGTTTAGCCGCTC	1
Ana3	ACCAAAACACTGAAAGCCATTCCTCTGGCGTA	1
Ana4	GATTTAGAGTCCTGCTGTGGAAAAGACGCGTC	1
Ana5	GATGAAGTGGGGGATCTGCAATGACGGAACCG	1
Ana6	CAGCGCCAGCCGTCCCTCGTACTGATTCGCCG	1
Ana7	GGTGGGGATTAATGCTGGAGTTGTACCGCTCG	1
Ana8	ACCACACCGATCTGATCACTCCAGTCGTGGTC	1
Ana9	AAAATGATGCGCCGCATTCGTGCGCTAATGAG	1
AnaB1	TGTGGCAATTCGCAATCAATACCGGCCTGCGC	2
AnaB10	ATCCCCCCCCCGCTCTATATGAGATTGATTAC	2
AnaB11	ATTGCTGCCGGTGCTGCCGCAGGCGCGCTGGC	2
AnaB12	TCAATAGCGTCGGATTCTTCACATTCGGAGCC	2
AnaB13	GCGCTCATCATAAATAGCCTGCTCACACTCGG	2
AnaB2	CGTGTATTGTTTGCGCCCGCCGTAGTCGATTT	2
AnaB3	CCTGGTGTTTCGTGCAAAGTCAGGGTTTACCT	2
AnaB4	AGCACCGATGATTATAACTGGCGTTCTGTGTG	2
AnaB5	CACCATCTCAGCGTTAAAAATCATTCCGCGCT	2
AnaB6	ACTATTAAAACCGTCACGTGTATAACGATGAC	2
AnaB7	TGTCTCCGGAACGTCAGATGGAATTGCTCGCG	2
AnaB8	TCCGGCGACACAGTGCGCTCGATCGGGTATTA	2
AnaB9	CATCTCTTTCCCCATTGATAACGATCAATCAA	2
AnaB22	AACTGGTTGCTGTCGTTGACGGTGTCGCGGTA	2
Ana16	GCGTAAAGAGAACTCATTAAACAGATCGGCTA	1
Ana17	TAAACAGATTCACAGTTATTTATATGAGGCGG	1
Ana18	AGAGTATCACCGGATTTTTCGTGCATATCGTG	1
Ana19	AGCGGGCCAAAGGTGCCGCTCGTCAGCAAACC	1
Ana20	CTCCAGAACGCGCGTTGCTCGTTTGTAACAGG	1
Ana21	TATGAGCCGCCGTATGGTTTTAATTCAGTCGT	1
Ana22	AGGGAACCCCGGAAGCGATTAGAGAATCAGGA	1
Ana23	TAGCTCCTCTCCTCGCTGCTGCGTTATTTTTC	1
Ana24	CTGCTTTTTCAACGTCGTCCTCATCCCATAAC	1
Ana25	AATCGTGCGTTCACGAAGAGCAATCCTACCGC	1
Ana26	ATTAGCATTAATTGAGAACGTTAATTAGCTAT	1
Ana27	GGAAAAAGCGAACTTCGACGTATTCACTGTTA	1
Ana28	TGCAACTATTTTAACTATCTCTGCCGCCAGAA	1
Ana29	GCCGTGTAACATCTACCGCCCAGAAACATGCG	1
Ana30	ACCTTTGGTCAGAATCGCGATCTAGATAAAGT	1
Ana31	GAAGTCCTGATAGATATCCCATTTTTTATGGT	1
Ana32	GAAATCGGCATTGGGGTGCAGGTCGGCCAGTG	1
Ana33	GCTCTCCCACACTGGCTGGACGCAAGTCTCGC	1
Ana34	AGCGATTGCTCGGCCAGCCACGCCAGCTCAGC	1
Ana35	AGTGGTTGGTCGGAGTCGCTGTTCGACATGAC	1
Ana36	ACCAGTACCAGCGGGAGATCAAACGCGTGGAG	1
Ana37	ATCAACGAACTGGGACCGCACGCCCGCCCATT	1
Ana38	CTCTCGCGGCCAAAACTATCAAGGTGATTTTC	1
Ana39	GGACGATGCGCAAGCGGAGGGGGTACGGCCAG	1
Ana40	CGTGTCAACCTGAGTAATATTATTTCCGGTAC	1
Ana41	AAATACGCTGATACTATATTGATACCGCTCAC	1
Ana42	CAATTGGGCGGAAGCGGTTTTTACTTTTGCTG	1
Ana43	TTCAAACTCACCTTTAAAACCGTACTCGCGGC	1
Ana44	GCCTTGCGGTAGCCGCGAAGGCTGCGCTGATAG	1
Ana45	AGTTCCGGCAGACAGATTTTCCGGCGTGATCT	1
Ana46	GGGCTGGTGGGAACATCAACAACCTACGCTGA	1
Ana47	GCGGGTAATTCCTCGCTACCTGAGGAGGATCG	1
Ana48	TGCTGACACCACAAACCCTTCTCAATTACTGG	1
Ana49	CTGGCCGACCGACTCAACGCCCGACTTGAAAG	1
Ana50	ATAACGATGACCGCACAGCGCACGAGTTGCTG	1
Ana51	TACTCCACGGTGTTTATTCTGCCAGGGCGCGGGGAACACGAACGCGACCGGAGATGATCTGAACTGCC	1
Ana52	AGTGCAACGCGATCGCTTTTGATGTGTA	1
Ana53	GGTAAACGTTGATTGCAGGCGCTCCATTTCT	1
Ana54	AAAAGGCGACATATACGCCATTTTAATGGGTC	1
Ana55	TGTTCATCCATCGCGTCAATCTGACGCATCAC	1
Ana56	ACCATAACGGAGGTGATTTTTAATGAAAACAG	1
Ana57	ACGATTGCCTTAATCAGACGCCAGAACGGCGA	1
Ana58	CAACGATTAAAGCAGCAAAACGACTCGGTCGT	1
Ana59	AATATAAACGCAATCGCCGCGAGGAACTGAAT	1
Ana60	GCATAGTGTCAAATGTCGGAGCTAAATCATTG	1
Ana61	ATAAAATTAACGCGAATTCAAGACAGGCAGAT	1
Ana62	AACATGACCCGTAATTACAAAGCGGTTTTTCT	1
Ana63	CGTGGGAGGCGCTCGACTATTGGGCCGAGCGG	1
Ana64	CTGATTGCCAAAATCAAAAAGCAGACCGAAAG	1
AnaB15	TTCACAATCGACTCAGCAATGGAGTTAAGACA	2
AnaB16	CCCACCTGCGGAAATTGAAACTACAGGGTATG	2
AnaB17	GCAGCAGCAAAGAGAAGCAACTTTTCTCGGGC	2
AnaB18	AAGCTGTTCGTGTACCCCTTATAGCTGGCGTA	2
AnaB19	TTACTCCACGTAATCAGATCGCCGTTCAGCCC	2
AnaB20	TTGATCGCAATATCCACACTGCGACCGACAGC	2
AnaB21	TTTTTATTGGCGGATGTGTGGCTGTTCATTTT	2
AnaB14	TTTGATAAATATCACCTGGCCTGGTTTCAGTT	2
AreB1	TTCCCAGTAGCGCTCCTGACGGGCTAACGCGT	2
Ari1	CGGGAACGGAGCACGAGTCGGGCAAACTGCAA	1
NewpB41	GATATTGCGCCGAGCCGAGAAACGCGGGCGCC	2
NewpB42	GCAAATATGGCTGGGTGAAGACAAAATTGAGG	2
NewpB43	AGTCCTGTAAGTTTTTTTCTTAGCCATGGTTA	2
Ber1	TGACGGACAACGCGGCCAGTTAGTTTTACCTC	1
Ber2	ACCAGTTCACCCTCATGCATCGGATTCATACC	1
BerB1	GCCGGTGTGGCGGTGTAAATTTTTATTGAGGT	2
CholB3var1	CTCAGCAGGCTGGAGGAGATGATCAAAAATGA	2
Bis1	CGCCGCCAGTTCGTCGCCAATTGCCAGCCAGA	1
Bis10	TTCAGATAGTTAATTGATGATGTATGGATTTA	1
Bis11	ACAACACACGCCGGCATCAGCGCCGATCCGTT	1
Bis12	ATGGTCTTACGTATTTTATTGGAGCTGGGATC	1
BIs13	TCCACTGGAGACGATTCGAACCACTCCAGTAG	1
Bis14	CAGGGCGTTAAAGTCGCTCATAGAGGCGTACG	1
Bis15	CAGCCGCGCACCAGACATTCAACTCGCTGCGC	1
Bis2	CCCGCTATAGCGATTATCTGGCTCTCGTTTCT	1
Bis3	CACAAAAAATAGCGTCGGCAACTGCGTGCCGT	1
Bis4	TTAAATTCTATATAACCCAGGGCTTTGAACAC	1
Bis5	GGCTTCGTTACTTTTGCCAGCGCAGAACATGG	1
Bis6	CTCAGGGTCTCGTCTGTTAGTTTGTTATTGGT	1
Bis7	ATACACCCTGATTTATGCCGATCCGCCCTGGT	1
Bis8	ATTTTCTGGGTTGTATGGGGAATAACCGCAGT	1
Bis9	GGTTGAATCTTAATTCAACTACATCTAGTATT	1
BisB1	GATAACACGCTGCCGTAACCGTTCTCCCGGGC	2
BisB2	GGAAGTGGTACAGGTATCAGTCTGGCGATATT	2
BisB3	TTACGCCAGTTCTGCGCGATTTTCTGATAGTT	2
BisB4	TTAAGGGGATGTTATGTCGCAGATGAACACGT	2
Blo1	ATCCACGGTGGAAATTTCTTTTGTGCCGTCGT	1
Blo10	GATCCGCATCATAAAACCCATCTCGCGATTCA	1
Blo11	CCATTCCCCACGATTTGAGGAGGAAAAAGATC	1
Blo2	TGATTCAATATCTACATTATTGAGCTTATTAT	1
Blo3	TCACCGAACATCTGCGCAGCGGGACGGCGCTG	1
Blo4	GGCGAGACCAACCTGCAACACAAGATCCTCGC	1
Blo5	AACGAACTGAAGCTTGCGACATTGAAGCGTTA	1
Blo6	GAAGACGAAATTCACACTAACGGAGAAAGAGC	1
Blo7	GAGCAGGCGACAGGTCGCCCGGTTGATATTGC	1
Blo8	CCCCGGCTACGTGCCGGTAATAGATTGGGATTC	1
Blo9	CAGAATTGCTCATGATTGTTGATATACCAGTC	1
BloB1	GGGCGTTGGTCAAATTCCCAATCTGAACAATC	2
BloB10	CGTAAAAAACACGTGGAGCCGTAAAACCCTGC	2
BloB11	AGGGAAGGGTCGCTGGAGCTGCAGGGATACGA	2
BloB12	GTTTTACGGCGTTCGGGAAAATGGCCGAACGT	2
BloB13	GACATCTGCTTGATCGCCAGCCTGATCGCATC	2
BloB14	GTTCAGCGAAATGCAGTCAACCATATCCGTGC	2
BloB15	AGTGCGGCAAAGGCGCTCACCCTCGCGCATGT	2
BloB16	GTTGTACCCGAATGGGAATGATATTGGGCGGG	2
BloB2	AACAAACTGGAGCGAAATTTCGCACATGCCCC	2
BloB3	GAGGAAATCACCGCCAGCCAGTACAGCCAGAT	2
BloB4	TACGGTAACCCGATTAACAACGAGACGGGCAG	2
BloB5	TCAGCGCATGTTAAAGCTGGCAGGGCTGGCTC	2
BloB6	AGTAACATCAATGCTTTTCCCGTCGAATAAGT	2
BloB7	TTAATAGAAAATCGCTGGCGCAGTGCAGGTAA	2
BloB8	GTCTGATCTTCCTTGTATAAACCGAACCCGAG	2
BloB9	TAAAAGACGGGGCTTTATTATTTATGAAACTC	2
PanB6var1	CCAATTCAATCCCTCGTTGACCTTAGTAAATC	1
Bon1	TCTGATAATTCAGGGAAATTCGTCATTCTGAC	1
Bon10	CGTATTACCGTGAATCGCTATTTTGTTTGCCG	1
Bon11	GTTCATTTGCGCCATCCCACCATTGAGAAACG	1
Bon12	ATTAATTCCGTTAGTATATCGCTGAATATATC	1
Bon13	TTAACAAGTTGTTAGCGTAAGATGACTATATG	1
Bon14	TCTATGCCAGCTAATGACGGAAACAGGAATTA	1
Bon15	TAATTTCTCCCGCACTTAATAAATCTATTATT	1
Bon16	TTTTTGATTTTTATAACGTTGGAGTCGCCCAA	1
Bon17	CTAAAACTGTGGGTCTAGCACCTCCATCCCCC	1
Bon18	TGTACCACATTTGCCCGGTGTAACGTATACCC	1
Bon19	CCGTGTTCCTGGCTCGCGGTGGTCTGATGTCT	1
Bon2	CTACCCTAAATCTTTGCCAATCTCTCCATACG	1
Bon20	AACACATTGCGTTTAGAAAATAACACTATTTA	1
Bon21	ACTACGTAAATTGGCGTGGATCGCGTCGGCAC	1
Bon22	AAAGCTAATTCCCAATTTTTATACCGTTTTCC	1
Bon23	ATTAATAAATTGCTGCATTTGCCATTCGCTGG	1
Bon24	AATCAATATGCAGTGATGCGGGATTATCTAGA	1
Bon25	ATTCAGGGTAAACGAACGATTAAATACCCGGT	1
Bon26	ATTTTCATTATTCATCCTGTGACGGTTTTTTG	1
Bon27	ATTGGGTTATTTGTAATTCCTGTGCCAGATTG	1
Bon28	AGATTATTTAGGGGAGTCAAGTAACGTAGAAG	1
Bon29	TAGTAACTGGCGGAAATAAGGCAATCAATCAG	1
Bon3	TGATATCCATTGACACCCCTCCGTATTGAATT	1
Bon30	TTAATCCAGCATATCCTCCTGATGGAATATCA	1
Bon31	ATCTCAAACAAGTTCTTTATATTTATCCATTTT	1
Bon32	ACAGGTTCAACAGGCAATTTAAATGAAGCCAT	1
Bon33	AGGAGCGCAAGGAACGGCGCGACAAAGCGGCG	1
Bon34	GTGATATTTATTTGTTTATTTAATTAAAAACA	1
Bon35	GCCTTTTTCCATGTGGACACCAAATCCGCAGAA	1
Bon36	GTGCTCAGTTCCTGCAACTCAACGTCAACCTG	1
Bon37	CCATGATTAAGTGCTCCTGTTAACTGTTATTT	1
Bon38	TTCCCAGATGATTTTGAATGCAGCGCCAACGC	1
Bon39	GTGCTCATTGCGCGCGAAGACACGTAAACACG	1
Bon4	TGGATAATCGTCCAGGCCTCAGACGGGTAGTG	1
Bon40	TTTCGCCTGGTTATGCCCGGCGTTTTTGTTGC	1
Bon41	TGAGTGGTGGAAGAAAATGATGTGACAATAGC	1
Bon42	GCCTTGCCAATCAGATTAATGGTTTGGCTACTG	1
Bon43	AAGGCGTTAAGGATGATTATACAAATAATATT	1
Bon44	GCTGGTATTGGTACTATGGTGGGAGGTCATTG	1
Bon45	TATTTTATCAGGGTCAAATCCAAGTTTTGAGG	1
Bon46	TTTTATCTTGATGGCATACTGAAGGCCAACCA	1
Bon47	GGTGGCTCAGTTCCTGTTGGTGTGGTCGTCGA	1
Bon48	GGGAACTCACTGATAGACGTTTGCCGCGACGA	1
Bon49	ACTTACCGTTACATCAAATGCCGAAAAAATTC	1
Bon5	GGCGCGAATTGATTTAAACGGCAACTGGATTC	1
Bon50	GAATACGCGCCCGCCCATCACTCTCTAACACTC	1
Bon51	ACAGCCCATTACTTCTTCTCGTTCTGCGCAGC	1
Bon52	ACCATCAACTGGATGGAATCCTCGATGGCGTC	1
Bon53	GAACTTGAATAAACAGTTTGACGAACTATTCG	1
Bon54	GGCGTGTCTGAATAACGGCGGTTACGTCGCCC	1
Bon55	GTGCTGGCGATCTGGTTTTCGTTGAGTTCCTG	1
Bon56	TTTTCCGTGCGAAGGGGTATGATTTTGTTTGC	1
Bon57	CATAATGTTTCCGCCTTACATGTAAATAGTGA	1
Bon58	GTCGGCCTCATCTCTCAGTGATTTTTCAACTC	1
Bon59	TGTGAAATCGGATCAAGGCGAGGAAGCAGAGT	1
Bon6	TTGGCTGGAATGGGGGCCGATGGCAACCTGTA	1
Bon7	CTAGAATGCACCCCGTATTTTACACAGCGTAA	1
Bon8	AACCCCTTGTGTCGGCAAAACCCGGTTATGTC	1
Bon9	TCCTTGCTACCAACAATTGTAGCTGCAACTCC	1
BonB1	GAGGGCACCCAACCGCAGTATTTTTCATCTGC	2
BonB10	GCGGCAACCATGATATTTATAATGAACTCGCT	2
BonB11	AAAAGTTATCGTATGCGCCGAATTTTATGACT	2
BonB12	TACAAATAGAAGATTAGGATTTTCAGGAATAA	2
BonB13	ACCAGCCCAGAAATCAGCACGTCCTGAATTGT	2
BonB14	TTAATTAAAGTCTCTTCATTATACTGATTAGA	2
BonB15	GGATCAACCTGACGCAACGCACGGTTAATGGC	2
BonB16	GCTGTTTTAGCATTTTATTAGCGGTATCCGCC	2
BonB17	ATTTTCAGTACCTCCAGATGGGTCGGTTGCCG	2
BonB18	TATTCCCTCACCCTGACTGATAAAAAAACCGC	2
BonB19	GGTAATTTCAACGATTGGAACGTTTTTATCCT	2
BonB2	GTCAGAGCCGTTACCAAAGGATGATCCGGAAG	2
BonB20	TGTGTCACCTGCATGATGTGTTCATGCTCAAG	2
BonB21	AATTTCACTTCTTAGCAGAATGTACAGGCGGA	2
BonB22	GGCGGCGTACCCGGCGAGCGGGGAAATCAACA	2
BonB23	TTCTTTCGCTGTCCCCTTCCACCTCTTTTTCT	2
BonB24	GCCCGCGCCCCTTTAAACTCAAGATACAGTAA	2
BonB25	TGCGGTTCTGTGATATTTACTGTTGCAGACGG	2
BonB26	CGGTGGGGTCTCCTCGCGAAGATGAAGTTACG	2
BonB27	GACAGCGCCATTAAATACACTGGAAACAGAAT	2
BonB28	TCAAAGTATGGGCCAAAACCAAGACGCGCACC	2
BonB29	CTGAGCCGCCCCAATTCCAGCCTGAGATACAG	2
BonB3	CCAGCAGGAAACAGCGGATGCGTAACTGTTTC	2
BonB30	ATCTAAAATATTAACGTTGCAATTTCCATTAC	2
BonB31	GTAATTACCTGAATTAATTAATCTACTTCTTT	2
BonB32	TTCCGTCAGGATTGCGCTGTATGTATGCCAGC	2
BonB33	AAACACGCGCGTCTTCAGTTGAATGCTAAGCG	2
BonB34	GGTCCCCTTTTCCACCCCGTATTGGATATTGT	2
BonB35	TTCCAGCAAACCTAAATCAGGAGATTCGGTGC	2
BonB36	AGCTAAATATAAAGCGGCGCGGCGCAATTGTG	2
BonB37	TCGCTAATCATTTTTGCTCCGTGGTAGAGGCC	2
BonB38	CAGGCCGAACAATTACGCAACTGGAGAACAGG	2
BonB39	CAACTGTTCTTCCTGCTCAGGAGGTAAGGAAC	2
BonB4	TGATCGATGACTTGCGAAAATTTGGCGTACAT	2
BonB40	CCAGTAGCGCCAATCCTGAACTAAATCACTCC	2
BonB5	AAAAGGCGTTCCTGACATTTCATGTGATATTC	2
BonB6	TTTATAGCGTAGCCCTGATAAAACAAAAAAAA	2
BonB7	CCGAAGCAACAAATGCAACGTTTAATTATTGG	2
BonB8	AATCAAGTTTTACACGCTGGCCGAGGGCGAAC	2
BonB9	AACTACGTAAATTGGCGTGCTGCGCGTGGGTA	2
BonB41	GGCGTACCCGTATTTAGCCATAACATTATTCA	2
BonB42	CCCAATTATACGCTGATAGTAAATCAAAAAAT	2
BonB43	CCACCAATAACAGGGGAATCATTCTGTACTGA	2
BonB44	ATTAATAATCTGAGTGTTAACGGCAACTGCGG	2
BonB45	CCAGCAACGATAGGGAACAAGTCTAAATATGG	2
BonB46	GACTCGCGGCATGTGCGTGGAGCTGGCGCGTC	2
BonB47	ACGTGTAACGCTCGGCGACAATATACTGTTCT	2
BonB48	ATCACTGACAGGAATTACCACTTCGCCAGTAC	2
BonB49	TAATATTTTTTGTTTGAGTAATGTCTGAATCT	2
BonB50	ATCAAATGTAGCCGCCCTGATTAATTCATTGT	2
BovB1	GCGAGCGTTTTGGGTGGCACAAAATCCCCGAG	2
BovB10	GCGAAACCAAAGACAACCCATTCTGTTCCAAT	2
BovB10var1	GCGAAACCAAAGACAACCCATGCTGTTCCAAT	2
BovB11	GAGGTTGTTCACAGCCAATTCGAGGCCGTTAT	2
BovB12	TTGCAAATACCGGGCAGGAAATGAATGAGACG	2
BovB13	TGTCATCCCTGATACGACAGGATTACCATCCA	2
BovB2	CTAATCAAATCTGTCGGCTTGTCGCTGTTCGC	2
BovB3	GCAGTGCATCATTATTCCAGTCGTCCAGGGTG	2
BovB4	CTGAATATTAATCAGATCGCCAGCCTGACAGA	2
BovB5	GGTCGCTGAGAAAAACGGGGCGTACATGGCAT	2
BovB6	GCCATATTGATTAATATAAATACCTGTAGTATT	2
BovB7	TTTGACTTCGTACTCAGTTGGTTTGCGCACGA	2
BovB8	GCAATCATCTCGTCAAGCCGCGCAATTAGACG	2
BovB9	CGTGCGAGCCGTATACGGTAAAAGACATCGAT	2
Bovis10	ACTACGCCCATTGTGATAACGCCATCTCCGCG	1
Bovis11	TGAGCAATAAAGATCAAACCGTCTGTTGGATG	1
Bovis12	GTTGTCGGTGAATGAAAATTTAACCCTGTTAG	1
Bovis13	AGCAAAATAATCAACGGGTTGAGCTATTCCTA	1
Bovis14	GCTGCAGGGGACAAACGCGGCGTCAGGGAGCG	1
Bovis15	TTTAAATTCAGGGTATTCATACTAGTAAACCC	1
Bovis2	TTCAGGAAGTTCTTCACGCAATGCCTGAAAGA	1
Bovis3	GTTGATCAATACCTCCTGGCCGTGGGGATTAA	1
Bovis4	ATACGAAGACATTTAAAAATGGATTCGTTGGG	1
Bovis5	GGTTTAATTAAATCCGCCATTAAATTTACCGG	1
Bovis6	GCAGAAGTCTCAAATAAATCAATATACTCATA	1
Bovis7	ATTGCCGCCTAGCTTCGTGATAAGCTCGGTTG	1
Bovis8	GAAGTGAGATAAAAGAAGACCAACTATGTAGC	1
Bovis9	GTGCATACGAAAGAAGGCATCCGGCCTGATGG	1
Had3var1	CCCCCTTTAATCTGTTCATTGCTCCAGCCACG	1
Bra1	CAGGAGATTGGCGAGCATGTGGAGCTGGACGG	1
Bra10	TACCGCAGTGGTCATCAAGCAAGGCAAATGAG	1
Bra11	AAACGTCCGTTTTAACGGCAGGGAGATAACCC	1
Bra12	GCGCTGCTCCCTGGTCTGTTAATATTGCGTAA	1
Bra13	CGTGCAATACGGCGGAATATCGGAATTCAGCG	1
Bra14	GTTCTGGCGAACGGTAACGGCCTCGGCTGGCAA	1
Bra15	CGTACAGTCACGCCAGAGGAGATTAGATCGCA	1
Bra16	GCAGATTGAAAGTTCCTCATCAGCCAGGTTCTG	1
Bra17	CCGAAATCGAGGTTTGACGACGACGCGTGGAA	1
Bra18	GACAGGTTGTGCTGGCAAACCTCAATAGCCCC	1
Bra19	AACACCGCGAATAATCCAATCGCCGGGCAGGG	1
Bra2	TGGTACTGTGCGCCATAAAGACGCCTTCGTAG	1
Bra20	GACAAACAGGCGTTGCGGGAAGAATTCCTCAA	1
Bra3	TACAATAAAAACGGATTTTCCGTACTCGATGA	1
Bra4	TAAGGGCGTGAGCACTCGGCTCGTATTGGACG	1
Bra5	CTAAGCCAAAAAAATACCTCACCGGCGATGAC	1
Bra6	TGTCGCGCGGCCCTTTGGCGTGGATATAGCCC	1
Bra7	GCAGAGCGGGCAGCTTCGAGATAACCGACCTG	1
Bra8	GTGGCTGTATTGATTCAACAGGGGCAGTGACAA	1
Bra9	ATCGACGGGCTCAAAGAGGTGCAGGAGTCCGC	1
BraB1	ATTACTTGCAGGTTGGCTACCCTGGAGCATGG	2
BraB10	TCACACTCTGCATTTATCACGCAGACAGCCAG	2
BraB11	CATGTATTTTTAGATGTTCCAGAACCGTTTGA	2
BraB12	TTCCAATCATTTATTTCGAAATTTTGATTTTG	2
BraB13	CAGCGCGGCCTGACCTGGTACAACTATCCTCG	2
BraB14	GAAGGTACGGGGAAAACAAAGATTACTCGTTC	2
BraB2	CCCAGGATAGACATTAAATTCATATTTACCAT	2
BraB3	GCACGCCTCGCGGCGCGACAAAGTTCATTGCG	2
BraB4	AAAAATACCGGCCATATAGCGCTTGGCTTTGT	2
BraB5	CTGTGGTATGAGCTGATTGAACCGCAAAAAAT	2
BraB6	AAGAGTCAGTATGCTACCGCAATAGCCAATCT	2
BraB7	CACCGGAGCACTGCCAGTTCACCACGACTCTC	2
BraB8	TCAACACGCGTCGCTACGTAGCGCATGGCGTC	2
BraB9	TTCACATCTTCAGGTAACATCCCCAATTCCTG	2
Ist14var1	GGTGATCCGGAGCGTTTCGATCTGATTGTGGC	1
MbaB1var1	CTGAACACAAATCAAAATATAATCGTTCTGAA	2
Sto6var1	GGCAGGGAGTGATACTGCGAGTTAGTGCCTGG	1
BranB1	TACTAGCCTTTGCGCTTACGGAACGTTTAACG	2
BranB2	TGCTGGATAAAATAACTGACGACACCCAGCAG	2
BranB3	GTTTTATCCCACGGTATGATCCCGCGCCACGT	2
BranB4	TGCGCCAAGTACAGGTAAAGAACTTCGTAAGC	2
BranB5	TTAACCGGCTGTTAGGGATGGGAAATAAACTC	2
BranB6	CCGGGCGCGTCGGTGAGTCGGCGGAAAGGGCA	2
BranB7	AAAACGTCGCAGCGCCTCCGGGCGGACGTCGT	2
Pan1var1	CCTGTTTCAGGTTACTACCTAATCCGTTAGGG	1
BreB1	ATATCTCTCAATGATAAAAAATCAGATGATTG	2
BreB2	ACAATATAGTGAGTGTTGGCGGTAAAACCGGG	2
BreB3	ACCATCCCCCGGACTGAGCGGCGCTACGGCCG	2
BreB4	AGATTCATACAAGTCCTACAGTAAAAGTGCTC	2
BreB5	TGCGATGAGTGGTACGTTGTTATTCATATTGC	2
Can1	CATAAGAAAATGCCATACAGTACGGAACTGGC	1
Can17	AATAGCGGAATATTCCCGTTTGTATACAGCTC	1
Can18	ATTCGTGAATGTGCGAGGAGTAAGGAATGTAT	1
Can19	GAAGTTTTTCGGCACGAGCCTTAACAACAGTT	1
Can2	TTTATTCTGAGATATCCCCCTAAATTCCATCG	1
Can20	AATAAATTTCCGCATCCGTTACATCAAGATAG	1
Can21	GTATTTAACACCCCCAGGCAGATGAAATGGGA	1
Can22	GCCACTTTGCCTGTTGATCATATGGTCATTTT	1
Can23	TCATTGCCAGCTCGTCAGGCTGACCGGTTGCCG	1
Can24	CCGATCCGATCTGATGGGCACTCAGCTAGTAG	1
Can25	TTGAAAGTGTTCTCCGCCGAAAACGTATTCTC	1
Can26	ACAAAATCACTGAGCAAGGCTCAAGATAAAGG	1
Can27	GTTCAGTTGCTCCCACCGTGGCGGCAGCAAAA	1
Can28	TAACCCTATTGTTCATGTTGAGCATGTTAACT	1
Can29	TTAATGCCGCCAATGATTTTTTGATGAGCAAT	1
Can3	TTGTCAAACGTGGGAGCAAGTTGCCCGGAAAC	1
Can30	CCTGAGGCTGACAGTCAGCATCAATCTGATCT	1
Can31	CTAACACTCCTTTTAAAATCAAATCCTCTTCA	1
Can4	GGCCGCGCAATCTTTTTCGAACTGGATCAACG	1
Can5	CCATCACTCAGCACCAGGGAAGCGCAAAAAAC	1
Can6	TTAGTATTAACCCCCATATTTGAAGCTAATGG	1
Can7	CTGGACTGGTAGCACATTCCGCAGGGGAGTGT	1
Can10	AAGGTTTTTTGCGTTTCTCCTGATGTTGCCAG	1
Can11	CCAACCACCTCAACCTCCAGTCGGTCGATTTG	1
Can12	CGAGGCAAACACGATTTTAAAGCCGTAGATCC	1
Can13	CTGACGTTTTTTGTTTTTTTTGCCTGCCCGAA	1
Can14	GGCTGAAACATCTAAAACCTCAACTCGATACA	1
Can15	AACCCGCCGCCGCGCCAGGCATTTTACGGGAA	1
Can16	CATTTCATAAAGAGAGGGTGCGACACTATCAC	1
Can8	TGCAGAAACTACATTAGCAAGATCCGTTGATT	1
Can9	TATGCACAGGGTATCGATATCGAATCCAGGCT	1
CanB1	GAATAAAAGCCTCAGACCTCTTATATCTGGGG	2
CanB2	GGTCTCGTACGGACATTAGTCTGGCCGTTCAT	2
CanB10	ATGAGAAACCTAAAGAAAATCCAGAAGAAGCA	2
CanB11	TAATTTATGTTTAAACATAATTAGCCTCTATTA	2
CanB12	CTAGGCACAATAATAACGCTAGTTATAGCTAC	2
CanB13	TTCTGATTCCATCCGATGAAAACAATATAGTTA	2
CanB14	GCGTATAATGTCAGCCGATGATTCTCCGGAAC	2
CanB15	ACATATTGATAGGAAATTTCATATAAGCCACA	2
CanB16	AATAACTATTATTAATTTTTTTAAATGTCAAT	2
CanB17	TTGGATTTCACTATGTTTATTTTTATTTTTTTT	2
CanB18	CCGTATTCGGCTGAATATTGCGTTTTAACGCC	2
CanB19	ATCGACGCTAAAATCGCTGAACGATTTTAC	2
CanB20	GTAAAATTATTATCAACGCTACCACCGTCAAA	2
CanB21	CTGATTAATAACATTACCATTTAAAGCAAATT	2
CanB22	ACCTTCATCTAAAATATTAACGTTGCAATTGC	2
CanB23	ATTAGGAAATAATGCATCACGCGAAAAAAATT	2
CanB24	ATATCAATTACTGATTTTAATTTTAAATCACT	2
CanB25	TCCATCCCGCCATCCAGCGTGATGGCCATATC	2
CanB26	ACCTATCTCTATAGCATAAATCCCTCTATAAT	2
CanB27	TGATTCAGGTCTTAAAGTATTGCTAATATTTG	2
CanB28	AATATCATAAGCGGATATATTTTCATTAATAA	2
CanB3	GCAACGTACCTTATCGGCCAGCGTTCCGCCGT	2
CanB4	TGGATGCTGCTCCATTGCGTTTTACTGATTGC	2
CanB5	GGTTAGATGTTACGATCTCTGCAATAAATGGT	2
CanB6	TCACCCCGGCGTAGCGGTGTTTTGAGAATAAC	2
CanB7	GATTTTACTGACGGACTGCTGTGGGTTGGCAA	2
CanB8	GGAGTGTGCGTTTGCTGCGGCTGATACAGTCA	2
CanB9	TATCTGCGATATTGCAGTAAACAGGGGGTAAA	2
CarB1	GATAACCGCCGGCGTATTCAACGGGAACGGCT	2
CarB2	GTTTTGGTTCGGTAGAGGACCGGGACTGGACC	2
CarB3	TGCTGGAGATTACCAACGTTCGCGTTGAGCGG	2
CarB4	TTGAGAATGTTTTTATCATTTAGCGTGGACAA	2
CarB5	CGACAGACACGTAACTGACCAGGCGGCGGAGA	2
CarB6	TATACTACATCACATTATACCTGTTACGACAA	2
CarB7	TGATACCCAGTGTAAGGCCGACAGCGTGTTTG	2
CarB8	TATGATGATCTGGTCGCCAAATACAACGATAT	2
Cer1	ATACCGGTTCTGCCATTTCTCGGCTGGATAGC	1
Cer10	CCGTCATGCGTTGAAAACATAATGGTTTCAGC	1
Cer11	CCGGGTTGATCAACTGCTGAAAATTTACGCGG	1
Cer12	CAGAGCGCCTGTTAGCAGATTCATCTGCGCCG	1
Cer13	GCGGATTAAACCGGGCGCCGCTGGCGACTACGG	1
Cer14	GGTTTTGGCTAATTGTTTTTTCCCGTCATCGC	1
Cer15	GTACACCGCACAGGGCATGGCAAAAGTCATGG	1
Cer16	GGACTGATTACCCCCCAGCACCAGCAGATCGC	1
Cer17	GGAGGTCGCGTTTATGGTTCCGGTAATATTGG	1
Cer18	CGAATATCTCCACGCACCAGCGGACGCGTTTT	1
Cer19	GTGCCTGAGTAATTATTAAGCCAGATAGCGGC	1
Cer2	GGTGTTTAATACCGCCATAAGTTGAGCGCGAA	1
Cer20	CTTAGGGAAATCTCCCGTTATCGTCTTCTGTG	1
Cer21	TAACCGCGGGTATCGATATGCAGATCGACCGA	1
Cer22	CTCACCAAACGAAACAACCCCTCCCCAAAGCT	1
Cer23	CCCGTATACGCAATAACGAACTGGCGCGCTGG	1
Cer24	GTCGCGGAACGTTTACCTGTCGCACCTGTGTG	1
Cer25	GGCGCGTACATACCGCCGTTATCCATAAATTC	1
Cer26	TTTATTGACATGGGTCACATTTTTAATTTTAT	1
Cer3	ACTGAATCCCTCAACCATGAGGGATGCCAGTT	1
Cer4	AGATATGCATTTGCTGTATTTATTAAACATTT	1
Cer5	CACACTGTTCGATGATAGCCGCTGAAATGTCG	1
Cer6	AACAGGAAATGGCTCTACAGCGTCAGGGGATG	1
Cer7	GATGTGGTAACAAAGAGATTGGTTTTCCAATC	1
Cer8	ATATTCAAAAACAATATCGAATAAAAAATAAA	1
Cer9	GTAATGTCCCCATCTATATTCTGCGCATTCAC	1
CerB1	CGGCTGTTAGACGGAATCACCGTGGCGATTTC	2
CerB10	ATGAAAAAGATGACCATTGGTGAACGCATACG	2
CerB11	TGCGATCGCATCAATCAGAACCCGAATGTCCT	2
CerB12	GTGATCCGTTGCCGGGCTTACCGTGTCGCCTG	2
CerB13	TGAGTCGGCCAGGCCGTGGTGAAACGATCAGT	2
CerB14	TTCACTTGGCAAATTTTAAGCCGCATTTCATA	2
CerB15	TCCGGGATTTACCGTCGTGGCCGATAACCCGG	2
CerB16	CGCATGACATCGAAAAAATGTGGGAAAACCTG	2
CerB17	TTTACCTGGATTGTTGATTCAGCAATAACAGC	2
CerB18	CCATTGATTCTGTCAGAACATCATCAACCACC	2
CerB19	GTGAGCTGGCGTTACTACATGGGGCGGCGGCG	2
CerB2	AGTTGCTAAATACTCAGGTAAACAACCCAACG	2
CerB20	TTGGTTTTACGTCCGTCAGCGCCAGAATCTGG	2
CerB21	AGATAGCCGCTGTGGTACAGCGTTCGCTCCTC	2
CerB3	GCCCATCATCCCCTGCGGCGCGCATTTTTCCG	2
CerB4	TCTATGATGACCACGGCAAAGACAAATAACCT	2
CerB5	ATCTGCGGCTGTGCGCCATGGTTGCAACAGGC	2
CerB6	AACACGCCCGGATCCTGAAAAAGCGGGCGAAA	2
CerB7	TTCTCAAGCTGGATCAGGAAACGAATGAGGAT	2
CerB8	GGAGTGGGCGACTCCGGCAGGGCTTTAAATTT	2
CerB9	TGATTTGTCGATGTTGCTCATTGGGCTGACTC	2
IB5var1	GAATAAGCCGGTGTAGGTTTCGGGTGCGTGAT	1
Ken37var1	TTCGATATGAACGACGCGCAGGCAAAAGAATT	1
MonB4var1	AGAACTATCGGGTAAACAGTTACGATAAAGCG	1
CheB1	AGGCCGCAGCAGGTGATCAAAATACGTATCTG	2
CheB2	TTCGTGCCTCTTCCCACGCGTTACGAAGGCCG	2
CheB3	AAGTGCACCCCCTCAATAAAAATTCCGGTGCG	2
ChinB1	CGGAGCAGCTGCTCCCCCCAACCGAGGTACGA	2
ChinB2	CTGGCGGATTCATACGCGGTGGCTAAAAGAGA	2
ChinB3	AAGCGCCGCTGAACGTAATAGGGTTAACTCGC	2
ChinB4	ACGTTATACCAGATCTGATCGGAATCAGAAGC	2
ChinB5	CTACCGCCACAAAGCTGTTGCTGGATTTTCCT	2
ChinB6	GTCCAGATAACATTTGAGATAGTGCGTTCGTG	2
ChinB7	TTAAGGAGGCGGGCGCCAAAAGTTTCTTTTTC	2
ChinB8	CGTACTGGACGAACTAATTAACGGAGACGCTC	2
ChinB9	AGATTCAGTGAGGAGCCCGCGATTTTCGCGGG	2
Chol1	TGGCCGCGCAAATCGTCATGATTTAATTGCGT	1
Chol10	CCCGCCTTACGCAGTTCTCGCCCTGATTTCCC	1
Chol11	GCATCGCGAACGTGCACAATACGTCCACCTTT	1
Chol12	CCTTTCAAAGGGCCAGCCGAGGTCTTCGGAAA	1
Chol13	ATGTCCCGACTGCTCGGAATCAACGATTCAAC	1
Chol14	ATGCCGGTTGTTTGTGCGCTCATGTGCGTTTT	1
Chol2	TGGAAGATATTGAAAGCGCCCAATCTTCCCAG	1
Chol3	CCAGTGTGCTGGAGTGAGGCGTGAATATGCAG	1
Chol4	CGGCGATGCGTCAGTACCGACGGTGAAGCCAT	1
Chol5	GAGGCAATCAGTGTTGATGAGGAAAGCGAACG	1
Chol6	CCGTAGTCAGTCAGTGAAATACTTATGAGCCC	1
Chol7	TTTTTCTTCAGGTTCGTAGCGGATGGATTTCA	1
Chol8	TGCGTCTTTCCCCCGCTGGAGTTGAATATTCT	1
Chol9	AGCCTCTCTGAGATAGTAAGCGCGGCCTACTG	1
CholB1	GGCTTTGGCTTCTTCACTCATATTTATTTGAC	2
CholB10	CAGTTCTGCCGGTAATAACAGGGATTTATTTT	2
CholB11	GGCCATGACCAGGCAGGGATTGCCCGCCAGGG	2
CholB12	CGCATTTCCTGCATAAGTCCCTTTTTCATAGG	2
CholB13	ATCCGCCACCAGCGAAACCGACCTCCATCACCA	2
CholB14	TACTCGGCGGGTTCACATTCATTCAAATTACG	2
CholB15	GTCCTGAGTGAGCTGAATAGCTGTACCGCTGG	2
CholB16	GTGCCAGGGGGTTATATCGGTGAGTCTGGAGA	2
CholB17	CTCACCCAGGCGGTAACGCAATTTTTCACGCG	2
CholB18	CAAAATTTTCGGCAGCGCATCACGCCAAGTAG	2
CholB19	ATTTCAACCTCAGCCTCAGCACTCGCGATCAC	2
CholB2	ACCCGATGACGACAGCAGCTATATCTCCAGTG	2
CholB20	TTTCGCGGACCGGCTTTCTTTGAACTTGTTTT	2
CholB21	GTCTGGTGAAGGTGAAAGGGAGGCGTATTTTT	2
CholB22	GCGGCTGATAAATTCAAAAATGGTGACGTCCC	2
CholB23	ATTAAATTCAATGCCCTGCCGAATAAAACCGC	2
CholB24	ATCCCCGTTAAGGAAGCAGAGCTGCTCTGCGA	2
CholB25	TTCAATAAACACTCTCGTTCAATGGCTTTTAA	2
CholB26	TGGTGAAATAGTTTTAGACAATCCATTGCCAG	2
CholB27	GGTAAGTATATGATTTCATTACAGTTATTATA	2
CholB28	TAACGCATATATAACCGTTAGCATGATTGATG	2
CholB29	TTCTGATATAGATTTTACAGTAATTGAAATAC	2
CholB3	CTCAGCAGGCTGGAGGAGATGATCAAAAATGG	2
CholB30	TTTCATCATAAATATATTCAACCGTTACGGTG	2
CholB32	ATCTGCGAGTGGGCGGCTAAGCTGCGGCCCCT	2
CholB33	ACAGCGCATCTGGTGCAGGATTTTAAAAATCA	2
CholB34	CTTTAATCAGCAGAACATTTTCAGCGTTGCGA	2
CholB35	GAGCCAGATTGCCCCGGACCGCTCGGGAGGCT	2
CholB36	TCCCGCATAGTGCGTAATACGCTGACGTCTTC	2
CholB37	GGCCGCATATGTCCGCATATGGCTGGTAGCGA	2
CholB38	ACGACGACGCCGATTTTATTGAATCCTGCGTG	2
CholB39	TGGTGCATGACGGGTAAATAAATCTTCAAATG	2
CholB4	TGCGCCACGCCTATACCATCCGAGTTTTGAGC	2
CholB40	GGAATAACGATTGTATCAGCCATATATTAATC	2
CholB41	ATGACGTCACAAATAACGATGAGACTATATTC	2
CholB42	ATGATTAGGAGGTATCATGAAAGTTTTATTAT	2
CholB43	CTATAGGTTTTAAAGATGCCATTTGTGAAAAT	2
CholB44	AGAACCATCATCTGCAAATATGTCGCATTTAA	2
CholB45	GATTTATCAGAATCCGAATTATCTGACGGATT	2
CholB46	CACATATTAATAGGAAATTTCATATAAGCCACA	2
CholB47	CATCATCTGCGGAACGGTATAGAGCGCAATGT	2
CholB48	TTCAGGAATAGATTTATATATTGGTGAATCAT	2
CholB5	ACCACTAAGGGTTTCAAAATGACTACTAATTT	2
CholB6	CGCGCCAGTGCCAATGTGAGCTGGCGTTATTA	2
CholB7	TTACGTAACAGGCCCTGTGTTTTACCGGAGCC	2
CholB8	AGGCAAAGACCAGTTACGATCCGGCCTCAATC	2
CholB9	GTAAACACCAATGCGGCCCACTTTTTGCGGCG	2
STM1var2	TTTTCAACCCTTGCCGACTGCGGAACGCCCCT	1
Chol15	GCGGAACCTACGTCTGCAAAGAACTGGTTTATT	1
Chol16	GATGGGTATGTTTCCGAAGACCTCGGCTGGCC	1
Chol17	CCCTGGATGCTGTTTGAAGAAATCCTGAACTA	1
Chol18	GTTTTACCTGAAATCCTTTGAGACCTGATGAC	1
Chol19	GACGCTAACAATTTTAAATTACTGTTTAGATT	1
Chol20	GGTCTGCAATCTAACCTCGACTCTATCAAATC	1
Chol21	GATATTCGCATATCGACCACACAGTGCGAGAA	1
Chol22	TCAGGCTTGGAATTGTTCACTGACAAAACAGG	1
Chol23	CGATCATATCGGCGTCCCCGTATCGTTACCGT	1
Chol24	TGCATGGGAGGGAATAATTAGCAATTTGTGCT	1
Chol25	TGCATCGGTGTAGAGAATATCAAGTTCAACGC	1
Chol26	AGTTCCCATTGCTGTTTTTGCCCATGTTAGCG	1
Chol27	GGCGGGGAGTGGTCTGGAAATGATGCTGACGC	1
Chol28	CTCGGCTTCGGCGGCAGCCTGCGCGGCAAACT	1
Chol29	TGCAACTGAATACCCAGCAGCGGCAGGATCCC	1
Chol30	GGTTTTCCACAAACCATTTTGCTGCTTACCGT	1
Chol31	CGTAAATAGCCGAGGAAAAGTAAGCGTATCGA	1
Chol32	CCGGTGACGCAGCCGGGTTACGTTGATATGTA	1
Chol33	CCTATCCCTTTTATATCACACGTAATATCAAT	1
Chol34	AGCCCATTCCCAATCACGGAGCAGTTTGCGAG	1
Chol35	TTCCAGGCCGTGATTCGTAACGGTATCAGCGC	1
Chol36	TTTGTGCTCAACTCAGAGAGCCGCACTGTCAC	1
Chol37	TCATTCGATACCTTATCCGGCACTCGTCACCG	1
Chol38	CGCACGCCAGCAAAATCTGGCGTCGGGGTTAG	1
Conc1	GAACGTGCGGAACAAAATATAATTCCAGAGAA	1
Conc10	TGTTGATGGTAAAGAGGTGGCGGATATTGATC	1
Conc11	ATATGAAATGAGCGGATGAACTACCAATTACG	1
Conc12	CTTCCCGAGATGGAGAGTTTGCAGCATAAAGC	1
Conc13	TACTGAGGAAAACCCAAAAACGCCTGATTTCG	1
Conc14	ATGGCCTGGCCAATCCTCGCCGATGTCCTGCG	1
Conc15	TGGCGATAATGTACGACGAGTTGCCAAAATAT	1
Conc16	GCATTGAAAACGGGCCAGAAAAATAGATAATT	1
Conc17	AGCGGTGTTCTCAATACCCACGACAGCCGCCC	1
Conc18	TTACTACGGCGGTACCGTAGTTTTACCGTCAG	1
Conc19	AAAAGATTGAGTCAGCACATAATCACAGTTTG	1
Conc2	TGCGACGGAATGCACCTGGCGCCAGAAATATT	1
Conc20	GCGCGCCGAGCCGAGCTGATAGAGCAGATACGG	1
Conc21	ACCTGTATCACCTCGCTAAAATCTGGCGCGAA	1
Conc22	GTTTCACGTAGCGCCTGTTTGTCGATGTTGCT	1
Conc23	ATCACGGCTTACGAAACCGTTTCGCGATAGCT	1
Conc24	GGCGATGGAGGTGATGGAATGTATGAGGCACGC	1
Conc25	TATAAGGCGCGGCTTTACTGTGAATCCAGGGG	1
Conc3	GGCGGCGTATCCGTTATGACCGAATGCCCTAA	1
Conc4	ATATTCACTGAGTAAATGTATTCTCCATATGC	1
Conc5	ACAAAGGGAATTAAAATGAACAAATCAGTAAT	1
Conc6	CGTCCCCGGCGTGCTCTGCTCAAAAGATAACG	1
Conc7	GCCTGACGCAGTGCGAGAGCGGTTAACAGCGA	1
Conc8	GTTTTAACCGTGTTTATATCCTATCCGTGATA	1
Conc9	GTATCCAGCACATCAGCACCGGTAACATCGTC	1
ConcB1	GGCGATAGGTAGCGGGCTACAAAATTAAACAT	2
ConcB10	TAAATATCGGTTAACCCTGTGCCGTCCGGCTG	2
ConcB11	GCGTGGTCTGAGTGGTCAACTATTCAGAGCGG	2
ConcB12	TGATGAGTATTCAGCCGGTTAAAGAGGGTCGA	2
ConcB13	GATCTACGACAGGCTGGCACCCGGCGAGGAAC	2
ConcB14	GCGAGACCAACAAAAATTTGTTTGAGCGTACC	2
ConcB15	AACTGACAACCCCGTGCCGTCGGGTTGGATTT	2
ConcB16	GCCGCCTCCACAAATACTGCCGCGTCTGTATT	2
ConcB17	AGCTGCACCGCCACGAATCTGCGCCTTCCACG	2
ConcB18	AGTGCGTTTCTGCGCTCACGCTCACGTGACAG	2
ConcB19	AGCGTTGATAAGAACTCCCTGCGGCGTCCAGT	2
ConcB2	GTCATGAAATCCACCTGAACGGATGAAAGGGCG	2
ConcB20	GTTGATTTCCCCGTACCGGTGCTACCAATTAT	2
ConcB21	GATGTTATCAACGTCAACGTTAAACGTGTCCA	2
ConcB22	TTGAAGTTCGGCGTAAATTTCTGATTTTATCT	2
ConcB23	CCCGTAACCAGTGCTAGCGCCATTGCGTGGGG	2
ConcB24	CGGAATCCCCAACCCCTCAAACGTACGTAATT	2
ConcB25	GGAGGATGCGCCACAATCCAAGCACGCGATTA	2
ConcB3	CACCATGACGCATCCCACGGCCATCCCCACGG	2
ConcB4	TGCGACCCGGCCGGACCGGGCACCATTACCAC	2
ConcB5	GGGCAAACAACGGTTGCCGGTGCGTAATCCCT	2
ConcB6	GCATTCGTGTGCGCGAATAAGTCCGGTCGTTC	2
ConcB7	TCGTCCATCATTCCGCGCCACCTATACAGGCG	2
ConcB8	CGTTGCGACATAGGCTCATCTGACGCTGAATA	2
ConcB9	TCGTTTGCCATTACATCCCCCGATTAATCAGG	2
STM4var1	TCTTTTGATTTTGCTGCGATGTTATGACCAGA	1
Wor10var1	TAAACAGCGCTGCAGCGGCGTTTAACTCCGTG	1
Der1	GAGCTGGCGAACCTGATGGCGGGCGACGTGGA	1
Der10	GGCATTTTAGATTTAGCGATCATGCTGCCAAC	1
Der11	GATCATGCGCTGGTTAGTGCGGCGCTCAATCT	1
Der12	TTTCATAATTCGCCTTATTGTTTAAATACAAA	1
Der13	TTCAAAGTGAATTGCAAAAGCACAAATTGTCC	1
Der14	CCCCTAAGCGCGGATCGTATAGTTTTTTACCC	1
Der15	ATTGGAGATCACGTTATGAAAACAGCTATCGC	1
Der16	AACTTTTGCTTAAAGCTTTCCATGTACTCATC	1
Der17	TTTGTTTTTGTGCTGTCAGTGATGGCGGCGTG	1
Der18	GTGAAGACTGCCTGTTTGCGGTGCGTGGCAAA	1
Der19	AAGGCTCTGTCATTCCACCTTTGAGTGTTAGA	1
Der19var1	AAGGCTCTGTCATTCCACCTTTGAGTGTTAAA	1
Der2	CCTGAATACTCGCAGCGATTTGCGCGATCTGG	1
Der20	ACTGGAAATACTCTGGAGTACCGGGATCAGGCG	1
Der21	TTTGCTTCGTTATTCGATATCATATATATTCG	1
Der22	CAGTAATCAATGCCCGATATAGAATTATCGGG	1
Der23	CGCAGCGTTTTCGCCAGTACGGTGATATCGTT	1
Der24	AACCCCTCAATAGACGGCGCTGATTCCGGGCG	1
Der25	GGCTGCGTCCGAACCGGTTATGTGCTGCCAGT	1
Der26	TTCCAGTCGTCGCCGGACGTCATGTCAATCAG	1
Der3	CATTGCGTTGTGAGCGCATTGAGTTGATTACT	1
Der4	GGCGGCGCAGTCCAGCGCGGTAGCGGCAGAGA	1
Der5	ATTTCGTCGTGATTTAAGTTGCAGTAGTCACG	1
Der6	TTTCGCTGCTTCAGCATTCCCCCTGTTAACAG	1
Der7	CTCCAGCTCGGCTTTTTGCTGCGCTGCGCGTT	1
Der8	CTTCCCTTTTTTGGTTGCTGAGTCGGCCTCTC	1
Der9	TTCTCCGGCATTTCCCCGTTGTTGAACGCAGC	1
DerB1	TACATCATCGGCTCAATGCGTAATTCTAAAAT	2
DerB10	ATCATTTCAGCGGAAGTATTTCAAATTGTCAGG	2
DerB10var1	ATCATTTCAGCGGAGTATTTCAAATTGTCAGG	2
DerB11	CTTGCGGGGCGTTCAGGTCAGTAATGATGCGG	2
DerB12	AGCTTCCGCCCCCCGCCCCGGCCCGGCGTTGT	2
DerB13	TACAAGCGGCTCTGGTCGCTGATGCAAAAAGA	2
DerB2	CTGGGCGGCAACTTCACACGTCACGATGGTTA	2
DerB3	GTGAGTGAACGTAATGTCGAATGACGGCGAGG	2
DerB4	GACGACATGCAAAAACGCCTGGCGACGATGTT	2
DerB5	GTTCTATTTAACATAATGACCGTTACGCGCAT	2
DerB6	GTTTGCCCCTGCTATGAAGAACATTCTCACTC	2
DerB7	CTGGCGCGTAACCTGCCGTTTGCCTCATATCA	2
DerB8	TATCCACTCCGGCACACATCACCGCTCGTCAA	2
DerB9	CACGTGAACCGATTTACCCGGCAGGCCGTTGA	2
Der27	ACATGCCGAGTCGTGAGGCGACGGTTATAGAC	1
Der28	CAGGTTAGATTTCTGCGCCTCCGCCATCGTCT	1
Dia1	GACCACAGTAACTTCAGCAGCCTGACCGGCAG	1
Dia10	TTATCGGGGACATTACCGGGAGGCGAAATCTG	1
Dia11	ATCGACCTTCCCATACAGATCGAGTTTATTAC	1
Dia12	GCGCTCAGTGTTGGGGTTGCTGCTGTTGGACT	1
Dia13	CGTAACCTAAATCAATGCTCAAGGTCGTCCAC	1
Dia14	CCCACGACAAACAAAGGAATCTCAATGTAAGC	1
Dia15	TCTACCAGGGTACGAAGCTGAGCGGCGGTAAA	1
Dia16	GGATTATATGTCACAGACAACAATTACACTGG	1
Dia17	ACCAATACCCAGAACAATACCTATCAACGCGC	1
Dia18	TAACGATGCGTCGTGGTGGTATCTCCAGACAC	1
Dia19	TTTTCTGCATACATAGTCGCATTATTTGTAAT	1
Dia2	GCGTAGAAGCTGTTGACGTCAGCGAGCGCAAA	1
Dia20	TGCATCGCCCGTGGTGCTGCGGGTGTTTCTCC	1
Dia21	CATTTTTTATCTCCCACCAGACGCTGACCCCG	1
Dia22	TAGCGCGACGCAGATAGCGGATGTAAAGGCTG	1
Dia23	AAAAGATGGAACTACTCCGATAAACGCATCTC	1
Dia24	AAAGCAGTCAAACAGATCGTCGTCCTGGTTTT	1
Dia25	TCCCTCCATATCCTCTTCCGTTGGCGTTAGGC	1
Dia26	TTAATCGTCGATACAAGGTTTTCGTAGCCCTG	1
Dia27	CAAGGCGCATCTCAAAAGCCGCCAGCATGTTG	1
Dia28	GAAGGGCTGGCCCTTGCCGAAGTCCTGGAAAT	1
Dia29	TCTGGAAAAGAGAAGGTTATTTATGATTTATC	1
Dia3	GTATTATAGCGGGTAATTGAGGAGAAAATCAT	1
Dia30	CCCGCAACGGGTAACGTTACCGTTGAATTCAC	1
Dia31	TCAAGCGATACTTTGAATCCGTGGATTGGCGG	1
Dia32	ATTTCTCCGTTAAAAATCATTCCGCGCTCTTT	1
Dia33	AACGAATGGACCTTTTACAATCTTTGCTTTCA	1
Dia34	CTTGTTATCTGCCAGCCAGGTTTTTTTCATCG	1
Dia35	GCGGTTAGCGGCTGCACGTTTCGTTTCGGAAAA	1
Dia36	ATCCCAGCAGTCGCAGAACGGCAGTAAATGTC	1
Dia37	TGGGTCAGGATGAAGGCGCAAAAATCCTCACG	1
Dia38	GGGACTCGATTGGGTCAGGCAATCAGCATTTT	1
Dia39	CAATTCCAGCATGATTGTCACGACAGATGACA	1
Dia4	AATGGCGGTTTATGTGCAACTGGTTAAGGATG	1
Dia5	ATGTGCTGACCGAACGCCTGGCCCGTCAGACA	1
Dia6	ATCTTTTCACAAATAGAAAAAACCATCTGAAA	1
Dia7	GAAGCGGTGGCGGCTCAGTATCAGAATGTGGC	1
Dia8	GGTTGCAGAGTTAAAGGGATTCCCGCTGGTGG	1
Dia9	GATAACCTGAAATCCACGCAGCTGCTGAGCGT	1
DiaB1	TCCAGGTCTTTTGGCGTTAAGCCCTGCTGTTC	2
Dia41	AACCATGCGATATATTGTTCTGGTAACTGATA	1
Dia42	TTGTGGGTTATGCCTGGAATTGTTCGAACACC	1
Dia43	GTTTCAGCGTGGTAAGTCCTGCATTTAGTTCC	1
Dia44	CTGCATCAGCAGGGGTACACCGCCAGAGCTAT	1
Dia45	TTTCAGAAAAGTTTTCGATTATTTGTAAAGAA	1
Dia46	GGGGCTAGTGCTATTGATGCCGCAGCCGCAGA	1
Dia47	ACAATGCGGGTTCGGCACCCTAATTCAGTCAG	1
Dia48	GGAGTGCCAATTGATAGAGCGCCGTTTTGAAT	1
Dia49	CCTGCCAACTGTCGTCGCCGTAGATGGATTTC	1
Dia50	ACTCGCTGGCGGTCTTTAACTACTAAAGGGGA	1
Dia51	GCGCGGCATTTCAACACTCTTGAAGGAAAGCG	1
Dia52	ATCCAGTGTTTCAAGGCTGGTGGCGTCACCGC	1
Dia53	CTTTGATGCCATCCAGACCAACATGATGCTGT	1
Dia54	CTGTTCTTTGACATCGTTCATATCACAAATCC	1
Dia55	AATAGACATAGACAGGACTGAAATTATCAGTT	1
Dia56	TTAACACGGTGGTGTTTTGTCGTCAGCGAGCG	1
Dia57	TCTCTCACCGGCAACAAAATCAATACCAACGT	1
Dia58	CTCGTTCCAGAGGTTTTCCCAAAGTTCACACT	1
Dia40	CTTCTGTGCTAATGACGTTGCCACGTGGCGCG	1
Doo1	GAGAATATTAATAATTACTATCATGATAGTAC	1
Doo10	ATATCCAGGCAGCGGGAAAACGTCCAAGTGCC	1
Doo11	ATCAATACAGGGCAAGATCTCCAGTTGCAACG	1
Doo12	CATCATGGAACGCGCGATAAAAGACGAGCGCC	1
Doo13	AACGGAATAAACGTAAATTTTACTGTAATCAA	1
Doo14	AATTAATAGCCGTCCGCTCCCCAGATAACCGA	1
Doo15	CTGAGCATAAAAGTTTGTTCTTCCTGAACAAC	1
Doo16	CCACATTCACCGTCCGCTAGATTATTAATAGT	1
Doo17	TCAGTTAACGTAATAGTAATAATTTGCTGCGC	1
Doo18	CATAATTCACGGCTAATGGTTTCCGATATATT	1
Doo19	GCGTCATATTTCAGGCTAATACGAATCCAGCA	1
Doo2	GCTGCGTCAAGTTTCCCTGCGAGCTCTTCTGC	1
Doo20	GATTGCTTCATCGACTCGAACCCGGCTACAAA	1
Doo21	GAGCGTAGATAAAATCAAAGAACTCGATATGC	1
Doo22	AACTGGCGTTCCGCGTGGGGCGTTAGTGCTGT	1
Doo23	GAATTTTGTAATCTCCCTAATTACTACCCCCT	1
Doo24	CAGCCAACCTGTAAGTGATCGTGATGAGTTGC	1
Doo25	ATTTCCAGCATGATGCGGGCCGCCGGGCGCGG	1
Doo26	TGGAAATCACCGATGTGCGTGTAGAGCGACTG	1
Doo27	ATATCCCACAGTGATGATATAATTTCAGCGTC	1
Doo28	AATGGTTTCTGTTAACACGCCATTAGTGCGGG	1
Doo29	TAACCACCATCGTAACTCATCCCATTCATGGG	1
Doo3	TTGCTCCGGTGTTACCGAAAGTGTGCGCAGAG	1
Doo30	GCCGTTACTGGGCTGAAGACCTGTTTCACTGTA	1
Doo31	AGTTCCTCGCCGGGTGCCAGCCTGTCGTAGAT	1
Doo32	GGATGGCAAGGCATGGAAGCAGCTCAAACGTT	1
Doo33	GAGCTGATTGATACCCATAATCTGCCTGCCGA	1
Doo34	TGTGACACGTTCTATGTCGGCACGACAAAAGA	1
Doo35	CCGACTCACAGACTAAAACCGGAGGCGCTGGC	1
Doo4	GTTTTGCGCTTCTCTTATTTGGTCAAACTGGA	1
Doo5	TGCCTGGCGGCACACTCTACCGCCCGTGGTGG	1
Doo6	CGATAGACGGACGCATCAAAACCGATTATGAG	1
Doo7	GAACGCTCAACGATCTGCAGTGCGCTCATTTC	1
Doo8	GCGCTGTAACCGGTGTTAATACTCATAGACAG	1
Doo9	TAAACCAGCGCGAGTAAACTGAACCCATCGGG	1
DooB1	ACGCCCTCGTTCTGCTGGGCATACAGTCGGAT	2
DooB10	TTTGAGCAGGTTTTCCCACATTTTTTCGATGT	2
DooB11	GCGTTGAACATTCCCACGAAACGAAAGGGCGA	2
DooB12	ATCCCAGACGTTCCAGCGCGGCGTAAACACGG	2
DooB13	TGATCTGTTTCTGTTTCCGCCTCAAACACTCG	2
DooB14	ATGCCGTCCGGGAGATAGCGTTTTTTGGTCCC	2
DooB15	CATCTCCTCAACCGGAAGTGGTGAAATTAAAT	2
DooB16	GTAAAGAATCACAGCGTTAAGCCGATCATTTT	2
DooB2	GCAATGATGAGCTATAACGGATTACAGATTCAT	2
DooB3	AGCAAAAGGATGAGTATCACACTAATGAGTTT	2
DooB4	TAACGCCGTCAGCGTTGCTGTAGTCGGCCAGC	2
DooB5	GTTAATGACGGATCGGGGTCAATATTTGCCCC	2
DooB6	CAGGGCCTGCAAAACAAACCGTTTACTGTTTG	2
DooB7	AGCGGCTTACATTCGCTGAAATATGCGCCGCC	2
DooB8	CAGTACGGCAGGCCTGGATTAACGGAATTGAA	2
DooB9	TACAGCCTCCTGTAAAGCCGTGTCGCCGTTCC	2
Dub1	GGATTTTTCTTGAACGTGATTTCGGGATACGC	1
DueB1	GCGTTAGCCATTTGGACTATTTTCCCGGTGGA	2
DueB2	AATGCGCGGCGCTGGCGGCGGAGAATGTGGGG	2
DueB3	CACTGGAAAGAAAGCCGCCAGACTGAAAGAGG	2
Eme1	GTCACTCGACGTCGTGTGAAACATATCTAAAA	1
Eme2	TTTTCGCATCGGTTAAAGCGCGAACAAATGCC	1
Eme3	TGCATTTTTAGCCGCTGAGTCGTATTGACTAG	1
Eme4	TGCGAAACCTGCGATTTACTGACGCCGACCGC	1
Eme5	CGTGCCAGGCGCAGGGAATGACCTGGCGGAAA	1
EmeB1	GGATTAGCGGTGCTTCTGGTGGTATCGGGTT	2
EmeB10	GCGCAGGCGGTGCCGATAGTAAACGGGTAAAT	2
EmeB11	ACACGCAGGCGCAAATACGCCGCCCCTGCACC	2
EmeB12	TCAGACAGGTACTCCTCGCGGCGCTCCACCAG	2
EmeB13	TCGTCCGTAATCACGGCCACCACGCCTGATGC	2
EmeB14	ATTCTGCCGCGTGAGCAATAACCGGGGGATCG	2
EmeB15	CTGGCTGTCGAGTTCCGATTCAATTGTCGCGG	2
EmeB16	TAAAACTTGACGCCGCTTACAATCAGGCAACC	2
EmeB17	CTGGTCAAGCGTGCGACGCGCACGGCGTTTGC	2
EmeB18	CTCGACTCTATCAAATCTATTGAGGGTGTTGA	2
EmeB2	GAAGCATTGTTAGAATTAAGCTCACGTCTCGC	2
EmeB3	CAGTGCCGCATTCTCTCTAAAGGTAATCCGCG	2
EmeB4	CTCACTGTCGAGATAGCTGTTGTCCGCCTCCC	2
EmeB5	GGCTTTCCGCAGTGCTGCCGGATCAGTCCAGT	2
EmeB6	CTAAATCCGTGAATTTTGTCTGGTATCAGCGG	2
EmeB7	ATGTTCTGCCCCAGCACCAGCGCCGTAACTGC	2
EmeB8	CAAAATATTCAACTGTCTGCCCGCAGGTGGGG	2
EmeB9	AGGAAGGCACTCAGAAACAGGTTAATAATTCT	2
Ent1	TATTTATAAGCGTGTCATCTATGCAACCCAAC	1
Ent10	CGGCGCAATTGCCACATGCTTTATTGTCGTTC	1
Ent11	AGCTAATACCACGCCAGCATTAGAAAAACCGC	1
Ent12	TCCAAATCCGGTGAGGCTGATATCAAACCCGT	1
Ent2	ACCTGCCCGACCCAATAAGGGGGCCCTCGTGA	1
Ent2var1	ACCTGCCCGACCCAATAAGGAGGCCCTCGTGA	1
Ent3	GGCCGCTGGTCAAATTCCCAATCTGAGCAATC	1
Ent4	ATAGCCCCGGCAGCGATAGCTAAACCAGTTCC	1
Ent5	GCCTCAAAATCTCTCGGTGAGATGTAAGCGTC	1
Ent5var1	TCCTCAAAATCTCTCGGTGAGATGTAAGCGTC	1
Ent6	ACCAGTGGTCAGCGGCGGATGAATTTGCCCTG	1
Ent7	GAGAATGCTCATGCGCGTGAGCGCCATATATT	1
Ent8	AGGCGGACCGAAAAACCGTTTTCAGCCAACGT	1
Ent9	CATGGCAATTTTACGGCGGACGTGCTCGCTCT	1
EntB0	GGCTACACGCAAAAATTCCAGTCGTTGGCGCA	2
EntB1	CCGATTAAGATCCGCAGTCTGCATCAGTAACT	2
EntB10	GGTTCAGGATTCAGCCCCCACCGAAACCGGCG	2
EntB11	ATTACTTAACAAAGAATCATATCGTTGCTGTA	2
EntB12	CACCACGACGCATAAGAGGCAACGCAATGCTC	2
EntB13	TTCAACCTGGCGCAGATCGCTATCGAGGAATT	2
EntB14	TTAATGAAGTTGGAGACTGTGGGTGTGATCTC	2
EntB15	TTTATTTAAAAAAGGCATACGGATTATGAATC	2
EntB16	CCGACAACTGAAACCGCGCAAAGTGATGCTCT	2
EntB17	TCAAGCTGGCTAATCTGCGTGTTGATGTTGTC	2
EntB18	ACCACGGCAGACCCTGTGTCACGTCTAACCAC	2
EntB19	CGAAAATCAGCCCGCATATTCCGACACATCGC	2
EntB2	CGATTCTACGGCAACAGGCCAGGCTGCGACCG	2
EntB20	CCGACACATCCACGGCCAGCGACATGGGGGCC	2
EntB21	GTGCAGGCGACTGGAAAAGACGATATATACGC	2
EntB3	ATCAAACATGGAAACCCCTTTAATGAGAGCAA	2
EntB4	TCAGGAACGCGCGGCGGAAGAGCTTGGTGTTTG	2
EntB5	GCTGCCTTTCCCGGAGTTCCGGCCCCTAAATT	2
EntB6	TCATGCGCTATAAAAATCAGACTGTCACATGC	2
EntB7	TGATTATTGACGACAACAGCACAGACCGGCAG	2
EntB8	AATAATCGGCAATTTGTCCTGGACAGGCACGG	2
EntB9	GAATCTGGAGGCCAACAGCGCGGCGAAATCCT	2
EntB40	CCCGTTAGGATGAGTCCACAACCAAGCTACGG	2
EntB41	ACTAACCGAGAGAATGAAATGATTAATAACAA	2
EntB42	GCTTAGTCCTCCTTCGTAGTCAACCATGATGA	2
EntB43	CCGTATCACTGGCTTGTGCTGCGTAATGTTGA	2
EntB44	TTTTCCGGTGTCGTTACAGTGGCCGCAATGTG	2
EntB45	GACTTTATGGTTTCCGGAGTAAACCAGCGTGA	2
EntB39	GTCGGTGTTTTTAATTCCACCAGCACTGTTGC	2
EntB63	CATCGCTGATACCGGCGCGGCGTTGCGCATCC	2
EntB64	TGGATTGGTGAACGTATCGCGGCAGCACTGCC	2
EntB65	TCAAGAGCAATTCGCTGACTGTGTGAGTCCGG	2
EntB66	CAACTTCAACGAACAACCGGTTGGCGATGAAG	2
EntB67	ACGAACGAATTTACTACACTGTTCAGGACTGT	2
EntB68	CTGATTTGTCTTCTCTCTGCTCTACTTACTGC	2
EntB69	CTCATTAAGCCACAAGCTATATTTATGAAATG	2
EntB70	GTCAATAGTCCATGATACAGATACACCAGTTG	2
Ent16	CAGTGACGCTCTTGATTCACCCGCATGATCGC	1
Ent17	TTGTCAGGCATCGCCACGCCATTAACCGGCAA	1
Ent18	TCCTTCATTGTCATCAGCCTGAACCCCCATGC	1
Ent19	ATATGTCTTAACAGCTGCATCACCCGCATCAA	1
Ent20	TATTGCGTGGATCGTAAATCATTCTGACGCCC	1
Ent21	TGGCTCATTACCGGAGAACAGCCAGAGAACAC	1
EntB46	CCCACCAGCATGGGTGGCATACGTGCCCCGCG	2
EntB47	GAGAAGAACGGTATGAGCCGCGTTTATTTCAA	2
EntB48	TGTACCAGGTTCGATACTGGACAGGTCAAACG	2
EntB49	AATGCCGACTCGATTGTCGCCAGAATTGCTAC	2
EntB50	GCCATGTTGAGTAATGGCGTGTTGTTATTAAT	2
Ent13	GCTTTTTCGGTCGGCTTATCGGTCTGGTTTGC	1
Ent14	CCGCAATTTATCGAGTTGCCCGAGCCCGCAGC	1
Ent15	CAGCCAGACACGTAGAGCGCGGCGTTTCTGGC	1
EntB9var1	GAATCTGGAGGCCAACAGCGCGGCGAAATACT	2
EntB24	GAGGCCATGATGCTAATCGCTGAGCAGCAGGA	2
EntB25	AAAACCCCCGAAGGTCAAAGGCGGCACACCGT	2
EntB26	TATAATAGTTCACCTGCTCGGCAACCATAAGC	2
EntB27	CCGGGAAGCGCTGAACGAGATGATTGGGCTAC	2
EntB28	ATGAACGTTTATACCGCGCCAACTATCCACCA	2
EntB29	GCTTGAAACCATGCTGGAACAGGCAGACGGAA	2
EntB30	GAGCGCTGTTGAGTTTGTATCCGCGTTCGCGT	2
EntB31	TGTCAACCGAAGGCGATTCCGTGGTCGGCCAG	2
EntB32	GTGATTTTCATAGCCGCGTTGAGCTGCCCGAT	2
EntB33	ATCCGCGTCGGAACAGTCGCCGGTCGTGATGC	2
EntB34	ACGTCCCGCCCCACCAGCGGCTTAAATCCGCA	2
EntB35	GGATCTCTTCATCGCTATCCGGTAACAGAAAG	2
EntB36	GCTGTCAACCGTGCCTGTTGATTTTGCCGTCC	2
EntB37	TCGCCCGTTGATTTCAACAGGCCCCGGTAATC	2
EntB38	GCGATGGCTGCTGATAATTTGCCAAAAATACC	2
Ent22	CCATCCTGAATGACCGCCGGGGACTCGCTCTC	1
Ent23	GGCGAAAGCGGCGCTGATCCACATGGCGTAGG	1
Ent24	ATATCAATTTGATGCCGGGAAAATGTCTCGGC	1
Ent25	ATTACCCAGTACCCCATAACCTCTCCCGTCCC	1
Ent26	GTACCCGGGCGCCGCAACCTGATCGCGCAATC	1
Ent27	GCCATAAGCGCAATCATGAAGCTACCCTCCCA	1
Ent28	ATGGCGGTGATAGCTGCCAGTTGTTGCACTGG	1
Ent29	CTCGTTAGTTCAGCTTGCAGTTTCTTCTCGGT	1
Ent30	CTTGACAACTTGGTGGATAATCTGACAGTACC	1
Ent31	TTTATTCACCAGCTTTAGCGGGATACGGTTTC	1
Ent32	GTTGATGACGTTCGCCGTAAAATCGTTGACTA	1
Ent33	ACCGGAACGGGCTGGATTCAGGGCAAGCGAGT	1
Ent34	ATGCGTTGATCGCCGAGTTCCCGGGCGATCAC	1
Ent35	ATTTTTGAGCGGGGTTTTTTTATTGCCTTTTC	1
EntB51	TGGTTGGCAATCGTCGCCGTGGTGGTGCTGTC	2
EntB52	ACCAGCCCGGAAATCAAAACGTCCTGAATCGT	2
EntB53	GTACTGTCTCTTTCGAGGGTGAAGTGCGCAAG	2
EntB54	TTCTTCCGTAGTGCACGCAATTCCTCGCCACA	2
EntB55	CAAATCACTGTAAGCCGCTTTCATGACTTATC	2
EntB56	CCTGCGCCCGGCGTGGCACCTATGTTGCCCGG	2
EntB57	CATGGTTATCTCTTATTGTTGGTCGATGGTTT	2
EntB58	TTGATTCAGAGCCATCAAAGCCAACAATTAAC	2
EntB59	GGCACCCGGTCAGGGAGTGGCGTAAGCCGGAT	2
EntB60	TTATTTTTGGTACCTGATAAACCTGCGGTGGC	2
EntB61	TGCTGCTCTGGCTCCACCCCACTAGCGTAATC	2
EntB62	TTCAGCCCCGCTGAATGCGTCAGGCTCTTAAA	2
EntB22	CTGCAATATGGGAAATGATTATTTAATTATTT	2
EntB23	GACGGAAATATCAGGCCATATCCGCCTATAGT	2
Ent36	TGCGACCTGATATTTAGCCATGTCGATGCGGC	1
Ent37	GCGCTGGATCTGTTTTGTTATGGTCATGCTCT	1
Ent38	ATGGTTTGGAGGATACAAGTCGCCTCGACTGG	1
EntB71	CACAGCCGTGTTACCGGCTGCATTCATCACTG	2
EntB72	TATTGGGCAGGCTTGCACCGTAAGCCGATGGT	2
EntB73	GCTTCCTCAAGCGTTGCAACACTACAGCCAAC	2
EntB74	ACCCCCGTTGCAGTGGCGTACTGAGATTTTAG	2
EntB75	CGCGGGCACGTATAAACGCCCGCCCGTTATCA	2
EntB76	AGGCGAATGAACTCGCGGATAGCGTAAATGAA	2
EntB77	GCGAAGCAGTGTGGAACACCTACGCCTCAGAT	2
Kot26var1	TCAGGGAAGTTGGTAAGCCGCACCATTCCAGC	2
Ent7var1	GAGAATGCTCATGCGTGAGCGCCATATATT	1
Epi1	TATAATAACCACACAATTACAGTGTATTCGTG	1
Epi2	GGGTGCTTGTAACCAACTGAATAATATAATTA	1
Epi3	ATTTCTGCGCCTCCGCCATCGTCTCTTCCCTG	1
Epi4	GATGAATTTACGATCCCAGTTGCTGTAAAAAT	1
Epi5	GCGATATTTGGTACGGCGGGGGGTTTGAAGTT	1
Epi6	ATCCACCAGCTTTTGAATATGCGCGTTTTCTG	1
Epi7	GTAAGCATCAGGGAAAACGCTGAAGCATCTGA	1
Epi8	AACTGCATTAGCCTGCCTAAGTGACTCCATTG	1
Epi9	TACAAAATAAAAATTAAATTGTGATATCACTC	1
EpiB1	TTTTCAGTCTGCGGCCAACGGGCAGGCCGACC	2
EpiB10	AAACGAATTGCATCATTTTTGTACACGTCGAT	2
EpiB11	GGTTCAGATGAATGATGACGGTTCTATAATGT	2
EpiB12	TCCAAAAGGCACACCGTGGTAATAAAAAATCA	2
EpiB13	ACCATAGGTTCCAAGAAGTCGGTCACGCATAG	2
EpiB14	ACCGCCCTCAGCAATAGCTATACGGTCATAAC	2
EpiB15	GCCTGAAGGTGAACGAGTTAACAAAAGATGAG	2
EpiB16	TTCGCTGACTATCAGGGCGCGGAGATTGCCGG	2
EpiB17	TTCTCACCCAGGGCGAAAAGCTTAAATAAACA	2
EpiB18	GCGATTCGCGCTGGATCATCTCGTTCGCGCCG	2
EpiB19	GCTGGATTAAAGCCAGCGACCGCGACATTTCG	2
EpiB2	ATCGATTGCCGGGTCGGGCACCTGTATACCCG	2
EpiB20	TAACTGCATTTGTGTCTTAGCCATGCTCACTC	2
EpiB21	AACAATTAAAGGCGCGTCGTATATTGAGAGCG	2
EpiB22	TCTTTATTAGATATACAGGAAAAGTCATATCG	2
EpiB23	GCAGCGGCGATACGTGGAAAAACCCCTTTGGT	2
EpiB24	CTCTCCCCTGACTTCCGCTGCAGACCTGAAAA	2
EpiB25	ATTGAGCGTCGAGCACTCGCCAGGCGACAGAT	2
EpiB26	CTAAACCTTCAAAAAATAAGACCATTGCCAGAAC	2
EpiB27	TACTTGGCTTGCACCAGCATAAGCCGCATTCC	2
EpiB28	GGTTTTGCGGGAATGCCCGGGTGCTTATTCCC	2
EpiB29	CTAAACATCGCGTATGCCTCCGCGCGCATGCC	2
EpiB3	AATGGTTTCTGTTAAAACGCCATTAGTTCGGG	2
EpiB30	CGGTACAGGTGACATAACGATTAACGGCGAGA	2
EpiB31	ACTCACCCCATTACCCTACCCGAGGCATTTTG	2
EpiB32	TTCATTGGTCATGTCTCCGTTATTTAAACAAA	2
EpiB33	GACCGCTTACAGCGGTCGGGCTACGCTGAACC	2
EpiB34	ATAACCCCATTAGAGAGCACATCTCTTTTAAG	2
EpiB35	TTCCGCAGCCTGTTCCAGAATTCGCCTGCGGT	2
EpiB36	CGCCGGTAAGGACAACGCAATCACATTGATAG	2
EpiB37	CAAGTGACGTTAAGCAAGTGGTTGCGCCGGAG	2
EpiB4	CACATTTCTTTTAGACTGATATATCTCGACGT	2
EpiB5	GATGCGAAGCCCTTGAAGCGGCTCAATTTCAC	2
EpiB6	TTTTCATGATTCAGCGCCTCTTTGCGGTCTTG	2
EpiB7	TTACGACTTTTTCAGCCGTTAGCTTCCCTTCG	2
EpiB8	CCATTTCCCGCGCCCATTGAAAAGACGATTCC	2
EpiB9	TTATATGGACCTGAAAAGGAAGGTCCATCCGG	2
Ten29var1	CAACATATTTATAACAAAGGAGCGGTCTGTAA	2
Esc17	CGATCCCCCGGCTGAATCTGTAAATCAGTTTC	1
Esc18	GTATCTATTCCTGCCGTTGGCAGAATCTCCTC	1
Esc19	GCACGCGTCCAGCGACGCCAGCCCGAAATAGG	1
Esc20	TTATCTTAACTATCAATTTGTGTGACAAAAGA	1
Esc21	TGGTGCGATGACGCTGCTAAAAAAACACGACC	1
Esc22	CTGCCGTCGTTGTTGCCGTCTGGCGGATGCGG	1
Esc23	CTGTATAGAGAAAAGAAGCGGCAGCTTTGCCA	1
Esc24	TCGATAGCATCACGCAGGCCAGTTAACGCGCT	1
Esc25	TTCCGTTTACCTGATGGGTATGTTTCCGAAGA	1
Esc26	TACCAGTGGCTAACCGTCATCAGCATAGCCAA	1
Esc27	TTCACCCGCATTCCGGGCGGCGAGTTTTCAAA	1
Esc1	GCCTGATAATGCCAGTGCTGCTATCACGGAAC	1
Esc10	GGGTTGCCAGCCAGCAATTTACGCGCCGCCGG	1
Esc11	TCTCTCACGTAAAAATTAAATACCCGATACGG	1
Esc12	TCGGCCCGGAGGTTGATTCCCTCGCGAACCGG	1
Esc13	ACCCGACCCCGGATCGCCCCCCTCCTTTCCTG	1
Esc14	TCGGGTCCAGGCATCAAAGGTTTCCTCAGCCT	1
Esc15	TCCGCCTGCTCCGCAGCCTGTTCCAGAATTCG	1
Esc16	CGCGATGCCGCCCACGCGGCGTGCCGCTTTCG	1
Esc2	GGCCTGATTGCGTAATGTTTGGAGAGTATTAA	1
Esc3	ACACCAACCGCTCCTTTTGAAGAAACCAGTGG	1
Esc4	CCGAAAAACAGTTAACCAACTGATAATAAATG	1
Esc5	CTGTAACGGATCTCCACCAGCGAGGCTCTCAA	1
Esc6	CAAAAATTCGTCAGCAAAAGAACCGTCGGCAG	1
Esc7	CTTATAACGATGTTTATATTTTCATATACGGC	1
Esc8	GTAGCGCAGACCACACCGACCGTCCCCGGACC	1
EscB17	CGCGGTATTCGCCTGGCTGTTATCCATCTCGG	2
EscB18	CCTGTGGCGTTCTCAGTGGCGCGTACCTGAAC	2
EscB19	GTGTACGCGTAGATGTCGTCGCTGTACTCGGA	2
EscB20	CAGGTTGTTAACCCGCTGCCACGCGCCGTGAT	2
EscB21	CCATGAAAGAGCCGTTGAAAGCTCTTGAGTGT	2
EscB22	GATTTTCCTGACGTAACGTTTGATGATGCCTG	2
EscB23	TGTCGTCGTTCAGCGCGGCTTGTGTGTGAATC	2
Esc9	TGTTTTTTGCCCCGGCACGGCGCTGATGGCGG	1
EscB1	CCGTTGGCGTCCACGATTTTTAATGTATGGGC	2
EscB10	CGAATTGTCGGCAGCAGAACCTCCCACGCCTC	2
EscB11	GGCGTGCCGGAGCTGGGAGAGCTGGCCGACGC	2
EscB12	TCCGGCAGTGGTTGGTCGGAGTCGCTGTTCGA	2
EscB13	CTACGCGAACGCTCATTTGTCAGACTACATGG	2
EscB14	ATGCTGTTCAGGTCGCGCCTGTCATATTCTTC	2
EscB15	TGCAGTGAACCACGACCGATGACGGATCCCGG	2
EscB16	GCCTTAGTGGTTCCGTCTGACAGCAGGCGCGA	2
EscB2	TTCGAATCAGTCCGATGTACTACTACGGTCGC	2
EscB3	GCCAAAAGTCACCACGTATTATGTCGTATCCTG	2
EscB4	CAAAAAAGTGTTAAATGCGGCGCTGCGGCGCT	2
EscB5	GCCATTAATTCAGCAGTAGTAAATGAATCGCT	2
EscB6	CTGTTTGATGCCAGCGACGCACTGCTCAAGGG	2
EscB7	CAGGCGATTAGCCTCGCACCAGACCTGAACAC	2
EscB8	CTTCTTTCATATAACCGTAAGGGTTATTCAAC	2
EscB9	TCATGATCATTGAGTTTGTCGACTTCCTTGCT	2
AboB2var1	AATCTGGTACTCGGCAAGCGCCGTTTCGATAC	2
FulB1	GAAATTAGTATTCGCGATAGCGTCCGTTTTTC	2
Ent6var1	ACCAGTGATCAGCGGCGGATGAATTTGCCCTG	1
EntB9var2	GAATCAGGAGGCCAACAGCGCGGCGAAATCCT	2
GallB1	GTGGCCGGGTTGAGTACCGATCGCATTTTTTT	2
GallB2	TTCCCCTCCGGATGGCGGGGATGCTCTTATGG	2
Gam1	ATCAATAAACATTACAGATACAGCAATGGAAC	1
Gam2	CCAGAGATAAGCGAGTAGTCATCGGTGTATTC	1
Gam3	GAAAACGTATTTTCTTTTATTCTAAATTCTGC	1
Gam4	AGGACGGCACCGGGGAAAAAGGTGTGCCGTAT	1
GamB1	GGGCTAACATCACAAGCGATAAAATAGCCTCT	2
GamB10	AATCAACGCGCCTGTATAGAATGCAGCGTCTC	2
GamB11	GTACGGCTGGCCCCAGTCCGTATTGATCACCGC	2
GamB12	ATCGGCGTGGAATCGATATAACCGGTCATCAC	2
GamB13	TGCGGGTGTATCTGATGCAGGACGGAGACGAG	2
GamB14	ATATTTGCGGTATTAATGAATAATTAATGCCG	2
GamB15	CGTGCGCGGGGATTATTCGTCCTTTACCAGCG	2
GamB16	ATGGATAGCTGGGAGAATGTCGTTTCGTGTTG	2
GamB17	AATCGTTAGCGGGCGCAGATAATCAATAAAAT	2
GamB18	TCTCCTATCAGGCCAAAAAGAAAGCCCGCAAA	2
GamB19	GGAACCTATTTCACGCAGCCCGGGCGTCAGCG	2
GamB2	ATGATTAGATATTCCAGGCGCATACGGCCAGC	2
GamB20	CCGGCAGTGGCAGGATTAGCGCCCGCCACAAT	2
GamB21	GTGCAGCCAAGCGGGCAAAGATGCGGCGCACG	2
GamB3	GCGCTTTATCTGATGACCTCGCCGCACGCCAA	2
GamB4	GAGGATTCAAACGCCTTACGGTCCCCGACGTG	2
GamB5	CTGTACAGGGGCGCAACCACGTCCCTGACCAG	2
GamB6	GATTTTCGTAACGCCTCAATGTATGCCAAAGG	2
GamB7	CCAGCGTGCTCGATTCGTGGGATGAGAGCGAA	2
GamB8	ACTGTGAATCCAGGGGCTTACAATTTCCGTAC	2
GamB9	ACCGCCTTCAGCAATAGCTATACGGTCATAAC	2
GloB1	CTTTGATTCTGGCGGGGATATTCCTTCTGGTT	2
GloB2	GCGCCGGTGACAAACTGCCAGTCTTTAAGCGC	2
Got1	TGACGCTATTGGCGATGCGCTGACCTACGGAG	1
Got2	TAATCACTGAACGTGACGTCTATGCCAACGCC	1
Got3	TAGCAATAATTAAAACGAGAGGCGAAAATTTT	1
Got4	GTGTGTTCTGGAGAAGGTGAACGACAAGTAGC	1
Got5	CTGTTAAGAAATTCACTACCACCCGCGTGGCG	1
GotB1	TTGTTCAGGTCGTAGATTCGTTGTGATTGGCC	2
STM1var3	TTTTCAGACCTTGTCGACTGCGGAACGCCCCT	1
Gru1	GGGCTTGGGCGTCTGGAGGTTGTGGGTATGGC	1
Gru10	TTCAATTCAGCCGATCCGATCCGGTAGTGATA	1
Gru11	GTATCAAAAATCTGGGGAGATGAGGGCGCGAT	1
Gru12	ACCGCCCGCACGCTGACCGGACGCAAGCGACG	1
Gru13	GACACTGAATTTAGTGTGTATATAATTACTCA	1
Gru14	ATCGCCTGCACTGTTGAGGATGACGCCCTCGT	1
Gru2	ATACCCCATTGCATTGACTGCATCACAATAGC	1
Gru3	GGATCAGCAGGGTCGAGAGTTGATTCCTCCTG	1
Gru4	GTACTGTCCGCCAGCGCAGCCGCCGCTTCGCG	1
Gru5	CAAGCCGTTTTCCCCCAAGGAGTTGGTGGCGCGGGGAACACTTCTGCAATTCTTTTAGAATCTGCATTAATAG	1
Gru6	GCCAGTGGTCGAGGTGGCTCAGTCAGTCAGAAA	1
Gru7	AAACAACGAATCGTGCTGGATTTAGAGTTTTC	1
Gru8	GCAGCGTTGGCGCGTTCCAGTTTGGAGATGTG	1
Gru9	TAGGTTATTTAACATATATATAACTATATATT	1
GueB1	TCCGTTTACGATATTCCGGCATCGTATTTCGG	2
Had1	ACTTTACATCATTAGCTATGTCCAAATCATAC	1
Had10	GATAAGAACGTGACCGTCAACGCAATCTAATGC	1
Had11	AAAGAAAGCGTTTGGGGTGATCTGACGCACGGC	1
Had12	TGATTTCCCTGTTTTGTTCGTTTTAGTTAACG	1
Had13	ACTGCTACAGCAATAAGAATAGCGATTTCAAA	1
Had14	CAGGTGCTCGCTATGATGTTTATCTTGATGGG	1
Had15	GCGCACGCGATATTTCCCTGTTGAGTGGCCAG	1
Had16	GTGGCGCTAAACGTTGCCAGCCCCTCATCATT	1
Had17	ATGTCTTCAAGATGATCGGCAATTATCTCAGC	1
Had18	AGTGAGTTAATTTATTGTCGCGGCGGCTGTGG	1
Had19	GATGCGTAGTCCAGCCGGTCGTAAGTCCTGTC	1
Had2	AGCATTGGCGTTTTCCGTTGCGTCAATGGCTT	1
Had20	CATTTCCAGAGAAATAGCCGTGATAATGCCGT	1
Had21	ATAGAAACCGCTGGAGAACAGAGATGAACTAT	1
Had22	TTGAAAAAAAATTCATTGTCGTCAATCATATG	1
Had23	GCCAACTGAAATGTTGCAAGTTGATTTCGGGC	1
Had24	GGGAGGATCGCCCGGGACTCCCGCGCCCGGCG	1
Had25	CATGGCCCGTCTCTCGCTGTATGCGGGGGGCG	1
Had26	TTGATCCGTTTGCAGCTCAATGGCTGCGCAAC	1
Had27	GCACGCCCTGCTCGTCGTTGTTAATACGCGGG	1
Had28	ACGAACAGGAATGCCAGACGATGGAAGCGTCG	1
Had3	ACCCCTTTAATCTGTTCATTGCTCCAGCCACG	1
Had4	AAATTGCAATCCCCCCACGCCACTGGTCAGAC	1
Had5	GCAGGATGACCGGCGGCTGGTTCTCCTGCGTT	1
Had6	TCTCTTGTCCCGCAGAATTCATCTGGCGTCTC	1
Had7	GATGAGCAACACGCCCGCACTGGCGTAACTTA	1
Had8	ATATCCAGCCTGCGATAGAGATAGTTTTCCGG	1
Had9	TTTTCAGCTCGCCGCAGAATATCAGTGAGGCG	1
HadB14	CAATATTTATATTTTGTCTGTTGTACGGTTTT	2
HadB16	TGAATCAGGTTCATGCTCAAAACTGAAATGTC	2
HadB17	GTGTTGTTTAACGGGATTCTTTAAAATGACCG	2
HadB18	TTCGTCGTCGCCATTATCGAGAACATCCCATT	2
HadB20	GGGCGGTCCCCGGCCTCAATACCGCGCTGACG	2
HadB21	GGAAACCGACTGCATACCCTGCGCAATGAAAG	2
HadB22	GAGTGGGTACAGACGGATAAGCGGTTCGATGC	2
HadB23	GTCGTCTTTCATTTTAGAAAGGCGATTCATTA	2
HadB24	ATCAGCGCCAGCCGGTTTTCGGCTACAAACGA	2
HadB25	CATTGGCATATCAGTACCGAATGACGCCATGA	2
HadB26	CTTTGAAACGGTAGCGGTTCGGCACTCCACCA	2
HadB27	CGTTCTGGTCTCTTGCGTAGCATGAAACATTG	2
HadB28	TTAAAAGCGGTCGCGCCGCAATGTGGCTGGAG	2
HadB29	CAGATAGAATGAAAAATAGATTTTGATGTCGC	2
HadB30	CGCAACAATTGCCAGAATGCTGGAGTTAAGTT	2
STMB16var1	AGGAACTAAACAACCTGACCGTTGAGGATCTG	2
Heid10	ATTTTTAATTGCGCGCATTATGTCGCCAAAAG	1
Heid11	TATATGCGCTTTAATACGGTTGAGTCCGGTCG	1
Heid12	AAATTTTGCGCCTTGTCTAAATGGTCGTAAGT	1
Heid13	CCGCAACGCATAAACACTGGAGGTGTCAGCACC	1
Heid9	TACAAGGTTAATACTGACTATTGTTATGAATT	1
Heid1	ACCGTTCCGGTATGATCGAAGATACGGCAAAC	1
Heid2	TGATGAAATCGTCAATAAAATTATTGGCGCGC	1
HeidB1	ATATTGATGCCAATTTACATCATTACTTAAAA	2
HeidB2	TTCCATCCCGTCGTTTTCGGTTTTGAGATAGT	2
Heid3	ACCACCGGAGCCATCGCCCAACACAGAGCCGC	1
Heid4	GGCAAACCCGCAAGGCCCGTATATGGATTTAA	1
Heid5	AACCAATCCAGGCGATAAGAGGCGATTAAAGG	1
Heid6	ATTTTATTTGACAAATTGGCGGCATCTCACTG	1
Heid7	CACCACACATAATGATTACTCCACTACCCAGC	1
Heid8	ACTGCTTATCATTGATTTTATTGATTTTTCCC	1
Hes1	GGGCATTAGCGAATCCTCCACACACTCAGCGG	1
Hes2	GAGACGCTCAAATATAGACGCCATCAAACCAC	1
Hes3	AAAAATCAGCGGGACCAGTGACACGGTGCTGT	1
Hes4	TCAGTGAGGCGGCGCGCTGCATACGCCTGGAT	1
Hes5	AATATTTCGCGGCAGTAGTGGCTGGTGTGAAA	1
Hes6	GGTGAAGGCAAGCCTGGATGTAGATGTTTGCT	1
Hes7	CGTCACCAGCGTCGATTTTTCACCTTTCCGAA	1
HesB1	ATCAGGTTCACCTCGCGAATATCGTCGCTGCC	2
HesB2	CTCGTCAGTAATGTATCTGTCCCGCCCGTCCT	2
Hout1	CCAGATCATTGGCTGGTCGTTGCGGCGCTAGA	1
Hout10	TCCAGATAAAGCTCTGTCATGCCGCCGCTATT	1
Hout11	GCAATTCCTGAGATTTTACATTCTCCAGATCG	1
Hout12	GCTGGAGGATTGCTACTTCAGCCAAAAGAGTC	1
Hout13	GGGGACAGGCTAGGCATCTATTTTTTTACCTT	1
Hout14	ACGATGTGACGATCGTTGGCGTTGTGCTACAG	1
Hout15	GGACCTACGGGGCGCTTGGCCATGCCTCAATC	1
Hout16	GCCCACTCAGCCAGCCGGCGATCGAGACTGCC	1
Hout17	CCCCATCTGCATAAATTCTGTCTGACACTCTG	1
Hout18	TCTGCGGCGCTGCTGACACCCAGTTCAGCCGC	1
Hout19	CTGGTCTGAAAGGAATTTATGGCGACGATATT	1
Hout2	CATTCTCCCTGTGAGATACCCTAACCCGCTAA	1
Hout20	TGAACTTGAACGGAGTTGAGTGATAGCCCTTG	1
Hout21	TTCTTCCGATGCTGCTAACAAATGCCACCAGG	1
Hout3	TTAGCGTTGCCTGGTCTGCTGCCATCGTTATG	1
Hout4	TTGGTCATCTGTCTGCCCATAGCTGAACCCGG	1
Hout5	GCGGCCGCATTCCTTTACCTCAACAGGCACTG	1
Hout6	TTACTGAGGTGTGATTGCTGTCACCCCAATAG	1
Hout7	GAGGCGCAGCAAGACAGATTAAAGCCATTGTC	1
Hout8	GCTAATAAACCAGAATTAAAAATCGCCGAGCT	1
Hout9	TTTCTTTTAATTTCATAAGTGGTGGTGTATCG	1
HoutB1	GCGGCAACCGCCTCTACTGATGGACTGATTTT	2
HoutB2	AGGGCATACAGTCGGATCATCACCCACGCCAT	2
HoutB3	TGGCTGGTCGTCGTCATCACCCGTCGGCTCCT	2
HoutB4	AGCTGAGTTCTGCTATTTGCCGCATGTTGAGC	2
Hout22	CCAAAAAGCGGCGCAACCATACGATTTTCATG	1
Hout23	TATCCGCAGACAATAACCATACCGGACAGATC	1
Hout24	ATGTATATTTTTCCCGTAAACCCCATTCATAT	1
Hout25	AATTGAGCATCAAGGACACGCCATGCAATAAC	1
Hout26	ATCAAGACCTCCATTATTACCAGAGGTGTACC	1
Hout27	GATTCGACCTCTAAATGGGTTCTCATTCGTAA	1
Hout28	GTTTGTCCAATTTTTTTGGCCAACCATCAAAC	1
Hout29	ACCAGCAAGGCCAAAAATGGACCATGGAAGAA	1
Hout30	TGGCCTCAGGTTGATTTAAAAGTCTCCTGGGG	1
Hout31	GGCGCAACGGGCCAGAGAATCGCCCGGGCGCG	1
Hout32	GTCGATTGTTGCGGTTTTTAAGGTGTTACCGA	1
Hout33	CTCAGCGGCGTCAAAAGAGTTCATGCGCTGGA	1
Hout34	ATAGCGTTCAAACTGTTTTTGGGTGACGATGC	1
Hout35	TGGGGAGAGCTATCATCACCGATTCGGATTGC	1
Hout36	TGATCCGTTAGCTTTGAAACGTCATCGAGGTG	1
Ind1	GCTTCGAGTGATGGAAAGACAGGAGTTGTCTT	1
Ind10	TGCACTATTTGCCCATCTTTTATGGTTCCAAG	1
Ind11	TGGCCCGGATGCGGTCGGACGAACCCGTCGCC	1
Ind12	CAAATGCCCCCCCCCATTACAAGGACAACCGG	1
Ind13	AACCAGACGGCGACCGTCACACAATGTGTGCT	1
Ind14	GTCGCCGCCTTGAGTCGATCGCCGCGCGATTT	1
Ind15	TCGTTATCCTGAATGATGATCCGGACTCCGAA	1
Ind2	AAAAACCAGGACTTTCCTTGTTTCCCCGGCCA	1
Ind3	CGCACCGCCATGCTCCGGGGTAATCACAGAGA	1
Ind4	GCAATAACAGAACGATAGTCACTCACGATTTT	1
Ind5	TTCAATACCGTTGTGAGTGGAGATCAAACGAA	1
Ind6	GTTGCATTTTTCAGCGCCGCAGTGTGGACACT	1
Ind7	TCAGGCCACCCCAGAAACGTTCCTGACGCGCT	1
Ind8	GCCTCATCCAGCGCCCCACCATCAGTAACACC	1
Ind9	GTAATTTATTCCTGGATAGTCGCTAATAAAAT	1
IndB1	ATGACATGACCGTGACTAGCGAGAATGTCCCA	2
IndB10	TGCCCCCACGGTGACTGCCCGGTAATTTTCGG	2
IndB11	TAATCAGACCCGTTATCGCGCGTGCCGGTGAT	2
IndB12	CGCTGCGACCGGGCGTTCTGCTGCGCTTCCCG	2
IndB13	TTTGTGTCATCGCCCATATCGCAGTGGTTACA	2
IndB3	GGGCTGGTGGGGACGTCAACAACCTACGCTGA	2
IndB4	GTACGTGCGTTCGTTGCCGTTCTGATCAACGG	2
IndB5	CGGATTTTTCTTGAACGTGATTTCGGGATACG	2
IndB6	GCTTGACGAAGCGAACAAATTTACCTGTTTTTG	2
IndB7	TTCAGTGCGTTATATCCACCAGACATAAAAGC	2
IndB8	GACACACCGATAGTGAGAGGTTACCGATGGGG	2
IndB9	ACCGATTGCATCCAGCCAAATATCTGGATCGT	2
I1	CGCAAGGTGAACAATAAGGCGCTGTCAGCAGA	1
I2	GAAAATTCAGAGAAAGCGGCGCAGACACTGTT	1
I3	CTCTGCGCCGTTGCCGATTTCGACCGTTTGAA	1
I4	TTAAATAGTCCATCCATCAGTCTCTTACCAGG	1
I5	AACTCTCGCAGAAGAGAGTGTTTATATATCGT	1
I6	GGCCGCGGCGGCGGTACTGATTGTCGCTGTTG	1
I7	CGAAGCAGTTGCTGGTTGCGAAATGGAAGAGT	1
I8	GCGCCTATAGAGCAAATCGCTGTTGCGGCTAA	1
I9	GGCCACGCCGCTGCCGTATCAGAGCCAGCCGG	1
IB1	TTTTGCTGGAGAAATTACAGAATATCGCAGCG	2
IB2	GAGTATCAGCCAAGCCCGATGTTAAAGCGCTC	2
IB3	ATCAGCCAGCGTTACACGGCTATATCTGCGGG	2
IB4	TGGTATCCGCGCATTGGGTAAAAATTTGCTTT	2
IB10	GGCCATGAGTTACCGGCTGCGCATCGGGCAAC	2
IB11	TACTGCGTGTATAAAACTCACCCCGGCGCGGG	2
IB12	GCGTGTAACCGCTCGTACCCCCGGTATCCAGA	2
IB13	TTTTTACAGGATGGCGATTTCTCCGTACGAGT	2
IB14	AAGAATACCTGGACGGCACCGGGCTGGGTAAT	2
IB15	GGGGGTCTTATGATCTACGGTACTCAGGAAGT	2
IB16	GCCCATCATCTGGCTGTTTGTTGCCTCGACGG	2
IB17	GCCGCCCCCATTGAACGAGGTATCCTCGTTAG	2
IB18	TCGCTGGCTGCCGGGCAGACGAAGCCGATCGA	2
IB19	CCGCTACTGCGATGTACAGCAACGATCCGGGT	2
IB20	GCGCAATATCAGACTCGGTCAAAGTCTGTTTT	2
IB5	GAATAAGCCGGTGTAGGTTTCGGGCGCGTGAT	2
IB6	TTAAAACTTCTTGTGCTGGTTATATCTGAATA	2
IB7	GCCCTTATGTTTGAAGCTCTTGATCATGGCGT	2
IB8	CTCCCTCGCCTCATCTGGAGTGGAGGCATAAA	2
IB9	ACCGAGTTACTGCCAGATATATGTTGATAATG	2
Inf10	ATTTCGTACCCGTCTTCATTAATCCAATCCTG	1
Inf11	TTTTCGCCACAAAAAACGATCCCGTCGCCGTT	1
Inf12	CAACCCCGCCGCCGCCTGTATTTAACAAG	1
Inf13	CGAAACAGGAAACTAAATAAATGAACGAAACG	1
Inf14	GACGGTGGAAATCGCTATTGTCCGCGAGATGT	1
Inf15	ACGATCCATTTTTTCAGGTCGAATAAAACGCC	1
Inf16	GCACCGCCACCGGTGCGGCTGGCCGTCTCCTG	1
Inf17	ACGCCCGGCACCGTTGCCAGTCCCTGCGCTAC	1
Inf18	GTCGTTACCATTGCGTCATAGGCGCGGATCAC	1
Inf19	GCAGGCGGCCATCTCGACCCCCGGCAATAGAG	1
Inf2	ACCGACAGCCAGGTGACGAACGCCACCAACGA	1
Inf20	ACGGCGGTGAAAACTCGGGCAAAACGGCATTG	1
Inf21	GCTCACGCGGCCTTTTTATTTTGCTACTGTAT	1
Inf22	AGATTTCACAGGTACGCATCGAGTAATTTATG	1
Inf23	GATTTTGTTCGCTACGTCGCCAGCCATGCCAA	1
Inf24	TTGGTCATGGTTGAGACAAACGGGCCTGGTAG	1
Inf25	TCGCCTTCAGGAAGAAACCTACATCGAACACG	1
Inf26	CTGCAATTCGCGTTCTCTGGCCTGTTTCGCCA	1
Inf27	GCTGACATGGAAACCGTCGCCGGCAATTGGGC	1
Inf28	GCGGAGAATTATATATCGGAATGTTACAGGAAA	1
Inf29	GTTAAATACAATTCGCCCGCCATTAAAATCAA	1
Inf3	GTCTGCATCGCGTACAATGCGCCCGCATCGCC	1
Inf30	GATGAATTCAGGGGGCCAGTTTTTGTAAAAAT	1
Inf31	GGGTTGAGGGGCTTTATATAGTGGTATTCCGC	1
Inf32	CATGTCAGCGCGCGGCCCGACATAATGCCGGT	1
Inf33	CTCAGCATCTAACGTGCGGCCACCGTCAGCGG	1
Inf4	TGGTTCATGACGTATAAGCTCATATACCCTGTCGGTTTATCCCCGCTGCAGCGCTGTTTAAATGGCTGGCCG	1
Inf5	TGGGGTTACCTGCACTCCAGTCCCGGCAGGTA	1
Inf6	ATCAGCGGCACTATCAGCCCAATTTATAAGAC	1
Inf7	TGTTGCTGCCATTGCGGCGCAGCCCTGCCAAG	1
Inf8	GTTAACTATTACGATCCAACGCATAACAACAG	1
Inf9	TGCTGCCAGCGTGAAATATAATTCTGCAATCT	1
InfB1	TTGATGAAAGTTCATCTAATAATGATTGTGCT	2
InfB10	TCCGTTGTGATAACTTCCCACATTGATGATCC	2
InfB11	TGCGTCCCGGTCTAAATATTCACCCTCGGCGT	2
InfB12	CAAAAGCGAGGTTTCCAGCGAGCTAAAACCGG	2
InfB13	AAGTGGCCCTTCGATCCAGTTTGATGAAAGTT	2
InfB14	TGCGTCTTTTTCCCGCTGGAGTTGAATATTCT	2
InfB15	ATGTCGGCATTATCGGACGCGATCTCTGTTTC	2
InfB16	GCCCGCCCACGGCGATCAGAATCAATCCACGC	2
InfB17	CCAACCACCTCAACCTCCAGGCGGTCGATCTG	2
InfB18	TAAGGGCGTGCGCACTCAGCTCGTATTGGACG	2
InfB19	TGATGCTGGCCAACAGGAGCGCCCGCGGGAGC	2
InfB2	GCGTATTCTCGCGGCGTTGGCTCCCGATGAGG	2
InfB20	TTAATAACGTGGTCGATTTTGTTCAGGCGGGA	2
InfB21	ATCAGCCCCTTCGGAAATAGCAATATTTCAGC	2
InfB22	GCCAGCGGCGCAGGGTTCGCGTCAATGCTGGA	2
InfB23	AGCTGGGAAGATTGGGCGCTTTCAATATCTTC	2
InfB24	TCGCTAAGGGAGTCATTTTTCAGGAATGTGAT	2
InfB25	GGTTTGCCGACGGGGGTTATCTGATATTTGAT	2
InfB26	GCACGGACACTCCGGTAAAGCGCTGGTGTACGA	2
InfB3	ACCACCCTGTCCGACAGTCTGGATAAATATCG	2
InfB4	TGGCACAAGTTCTTAAGTGCGATGTTGAATGG	2
InfB5	TTCGTCTTCATCAAAATCCAGCACCGGTTTTA	2
InfB6	CCAGCGTGGCGGGATTTTGCCGAACAGGGCAT	2
InfB7	CAGCGCCTGACGAGTGCTGAAAATGACCTCGT	2
InfB8	TTTTCACGTAGCGCACGATTCGGGGATATAGC	2
InfB9	ACAAAATCCTTGCATTCCAGACGCTGAATTTCG	2
Ist1	TTCGGTAACGTCTGGATTATTTTCTGAGGGTT	1
Ist10	CACGTTTTAGCATTTGAGGTGGGTATGGCAAT	1
Ist11	CTATCCTGAGCAAATGATAATGCCTCAGCTCC	1
Ist12	ATTTATTCAGCGTTCCGGGCGTAAAGCTCGCG	1
Ist13	TTTCCCGGCTTACTGCCTTAAGTGGCAAGTTA	1
Ist14	GGTGATCCAGAGCGTTTCGATCTGATTGTGGC	1
Ist15	TGTATTCCCGCTGACGCAACAGTGTCCAGGCA	1
Ist16	CAACTGGACGCTGATGAACCAGTGGAACGATA	1
Ist17	AATTTTTAACTGTCCCGGATCTGTTCCAGGCC	1
Ist18	ATCTAGATCCTCTTTTATTTCGTACCCGTCCT	1
Ist19	GGTCAGAAACTGGATGCGGCGCTGGTGGGGCG	1
Ist3	CCCGACAGTTGCTCAGGTGGCTGCCGCCAAGG	1
Ist4	GACGACAAAATTAATATTGTTGGCTGGCGTGT	1
Ist5	CGTAAATTTTGCTGTAATCAACTGTGCTGTCC	1
Ist6	ATCGACGATGGACTACCCGGCATTTGTGAACG	1
Ist7	CGGAATAGATGTCGGGTCGGAGGTGATGCTGT	1
Ist8	GTTGGGCGATTCCACTGCCTGATCCACAGTCAG	1
Ist9	CCCGACCAGCGTTCCCTGCGCAGTTTTAGCGT	1
Stp5var1	CTGGTTCAGCGTAATAACGCAAAATACAGTTG	1
IstB1	AGCAGCCAGTTTACTGGTTGCGGGATTTTCTG	2
IstB10	ATCCATGGAATTGCGCTGTAAGGCGAATGGTG	2
IstB11	TGACCCGCTGGGCTATGTGAATTATGCGTTCC	2
IstB12	GGTTTTTCTAAGGACTCTATATTGTAGGGAAT	2
IstB13	GAATCAAGGTACTCATCGTAGCGAGTGCGTTT	2
IstB14	ATAGCGTCTCCTGTCGCTAAAAATTGATTACG	2
IstB15	TCAGATCTGCATGATCAGGACAATTATTTGAC	2
IstB2	AGAACTCCCCGGATCATGTATGGGGTAACGTC	2
IstB3	CGGTAGGTGAACGGTTTTTATCGTGGGATGAG	2
IstB4	TTCTCGCATTCCCTGCGATACCACTCATCATC	2
IstB5	ATTACTATCAAAATGCTCTGATAAATCATTCT	2
IstB6	ATCACAAACCATATGGGGACTATGTACGGCAT	2
IstB7	ATAGATGGCGCCAACACCGAGAATCGGGATTC	2
IstB8	GTATCCAATACCAGATATTGTGATACGGTCTA	2
IstB9	TTCGCCAGCAGATGCGAACGCCCGACGTCGGG	2
KenB16var1	TTTCAGGGCGGCGGAATGACGTGGCGCGGGAT	2
Ita1	CTATTAAGTCCCTCGCGCCCGCTGCGCATAAA	1
Ita2	AGAATACGAATGATTAGCCCCGCCTGACCCTG	1
ItaB1	TTTGGTGAACGCACCGGGAATGACAATATCTC	2
ItaB2	TTTTTATCGGTGTGGTTCGGCCGTAACGTTGA	2
ItaB3	ATAATCAGCGAAATCGTCAGCAGTGGCGTACC	2
ItaB4	CCAGCCACTGCCGGAAACCACGCTCATCCCACC	2
ItaB5	GTTGGCGCGCCTTTGCGGGGAGCAAAACCAAG	2
ItaB6	CGTAATTAACGATAAAACAGCTAAAGCCCGTA	2
ItaB7	TTGCTCTGCGGCAAGCCCGTCACAATATTGAT	2
ItaB8	GGAATTGTTGTAATGGGAACTGGTTTAGCTAT	2
NewpB21var1	CTTTCTTGAACTCTTCAAAGTCGAGCCATTCG	2
JavB1	CAAAAATCGTTGCGCCAGTGGAAATGGTATGG	2
JavB10	GGCGTTCGGCGGACTAAGGTAAGTGCCGCTCT	2
JavB11	TGGTCTTTGCCTTGCAGGCATATGACGCTCTT	2
JavB12	TTTTACGCACCCCTCGCCAAATGAGATCACAC	2
JavB13	AAGGAAGGGCGCTGGAGCTGCAGGGATACGA	2
JavB2	TGTTGAGTTGTACGCGGTGGCAACTGTAGGGG	2
JavB3	CCGCTCCCTCCCAATAACCCCATATTTGACCC	2
JavB4	TTCCCTGGTGCTGAGTGATGGATATTGCCGCC	2
JavB5	TCCCCGGAGCGAATCCGATAGTAGCGTCCTCC	2
JavB6	GATCCGGTATATCGCGGTGATCCGAGCTATGAG	2
JavB7	TAGCGGCCAATGGACCGCCACACGAGAAAATA	2
JavB8	TTGCGTCAGCATATAGCCAATATGGGGCACCG	2
JavB9	TGACCAGTACGAATGCCGTCGGCGATTTTTGT	2
Jav1	TTTATGAGCATTTTCCAGCGACTCTCCACTTC	1
Jav2	TTTAATTAAATATTAATAGGTTACACTCACCC	1
Jav3	TGCTGGAAAAACTGGTGCCGATCTCCTGCTCT	1
Jav4	TTGGTAAATTATACAGGCGTAAATGGCGTGGC	1
Jav5	ATTATTTGCAGGTGATTTTATGAAATTAGAGG	1
Jav6	CTCAAAACACGCAAAAACGGCACTCAAAAGGC	1
JavB14	GGCCGCCGCCTCACCCGCGCTACCGATACTGG	2
JavB9var1	TGACCAGTACGAATGCCATCGGCGATTTTTGT	2
ConcB4var1	TGCGACCCGGCCGGACCGGGCACCATCACCAC	1
EmeB7var1	ATGTTCTGCCCCAGCACCAGCGCTGTAACTGC	1
Joh1	TCAAATTATGAGTCAGGGCGTAACACTCCAGC	1
Joh10	TCCGAACGCCTGCCATCTGTCTGCCTGGGCCG	1
Joh11	AACGACATGCATCCGCGTAACGGCGAGGAATA	1
Joh12	ACCACAACTGGCCTGGCGCTGGAGGCATTCAA	1
Joh13	TTTAGCATCGTTTGCTGGTCGTATTTCGTTTA	1
Joh2	TTAAGCGTTACGGAGAAGCGGCAGATGCCATG	1
Joh3	TAAAAATTGCCACAGATGAAGAGATTAAACGG	1
Joh4	CGATTTGAAACTGAATATTCATGTTATCCCAC	1
Joh5	AATATGCAGAATCACCAACAACGCGCGCGCCC	1
Joh6	GTTGATCAGTACCTGCAAGCCGTGGGGATTCG	1
Joh7	TTCAGTGCGTTGAATAGCCGATACACGGTTGC	1
Joh8	CTTTACTGGAGCCATCGGAGCATTAGCCAGAA	1
Joh9	TCTTTATATAGCGCGCTGTCTAATATTGTTCT	1
KenB29	CATTCCGGCGAGACTGAGCAGCGGGCGAACCG	2
KenB30	TACGGATGTGTGACGGAGTCGCGTTTATGGCG	2
KenB31	ACCGTTTCACGGATGAGAGTTGGCGGAAGCGC	2
KenB32	CAGGAATAGACCTCTTTTGCGCTGTGGCTTGC	2
KenB33	GTGCGGTTTCTTGCCGAATAGTGCCTCGTACT	2
KenB34	TTAATGGCTACCGCTCTGGCCGTGGCACTCAA	2
KenB35	CTCGTTGACCGCCAGGACGCGCTGAAAGATTA	2
KenB36	CCAGATTCAGAGCGAGCCTCGTTTATGCGAGG	2
KenB37	ACGGTAACCAGCGAGGCAGACGACACGAAAGG	2
KenB38	GCGTCAAGTTAGCAATAGGCTACGACGATAAAA	2
KenB39	CATAAATTCCCCTCGTTAAATCAGTCCGGCCG	2
Ago27var1	CACCGGCACGGCGTTAACCGTGATTAGCCAGT	2
KenB41	AAAAGCTCGACATTGAACGTACGCATCTTTCT	2
KenB57	AATCCGTTTCGCGTCCACGAACTGCGCGGCGC	2
KenB58	CTTGATGCCAGCGGCGCTAATTGCTCTTTCAA	2
KenB59	GACTGAATAAACGTAAATTTTACTGTAATCAA	2
Ken27	TGCTACAAAAAAGCGGGCGACGCGTTCACGGC	1
Ken28	GGAAATAGATAAAGCGCAGAAATCCGTAATCG	1
Ken29	CCTCAGCAGGTGGTGCTGGGTACGGGAGAGGT	1
Ken30	AGAATATTGCAACCCGTTTTCAGATAGCCACGC	1
Ken31	AATACCAATTACGCGGCCAATCTACTGGCCGA	1
Ken32	GTACTGATCAACCTCGGGTCCACGGTTGGAGC	1
Ken33	CGCGCCAATCAGGACAGTTTCTGGCGCTCAAA	1
Ken34	GTCGCGGCGGCATCTACGCCAGAATTTATAGG	1
Ken35	CTATCAGCGTGAAGGTAATCTCCGTATTTACT	1
Ken36	CTGTGCAGGAACTATCGAAAACGGAGAGCAGC	1
Ken56	GCCGCTTTTTCCAGGGCTGAACGGTGGGCGCG	1
Ken57	GGCGATTTCCGCAATCATTTCGGCGGTCACGT	1
Chin1var1	GTTATGAGTTTTGAGCGTTTTGTGCCGTCGCC	1
Ken17	CGCAGCGAAGCGAGGACATAAAAGCATTACGG	1
Ken18	CTGCGCCAGTGCGGTGATATCGTTGCTCATAG	1
Ken19	GCCTACATAGCCGTAAAAGTCGTCCTGACTAA	1
Ken20	TTAATACTGTCAACCAGCGCCCCCTGATTGTC	1
Ken21	TCCGATTTAAAAAACGTGAATATTCCTACCGT	1
Ken22	CCAACAAACACCCGGGGAAAAGAGGGGGGATG	1
Ken23	CCCCGAAGGACGTGCCATGCGACTACAGACCG	1
Ken24	GCCGCCGCAGTTAAGGAGTGTTACATCAATGC	1
Ken25	ATTATCACGGGGCGCCCCGGAGGGGCTGAGAG	1
Ken26	AGGGGGTGCAGGTTCGCCAGATTTATAAAAAA	1
Ken37	TTCGATATGAACGACGCGCAAGCAAAAGAATT	1
Ken38	TTGCAGGCCCTGGTAGTTGACGCTATCGGGGC	1
Ken39	GGCGTTCTGGTTCTGGCGGCTAAGATAAAGGG	1
Ken40	GCAGCGGCGATACGTGGAAAAAACCCCCTGGT	1
Ken41	AGGTGACGATCTGCGGTGGTTACCAGCCAACA	1
Ken42	TGAGTCTCTATGGTTAGCAATAATGCGCACAT	1
Ken43	TAAATCGTTATACAGTTGGCCTAACAACTCCT	1
Ken44	TTACTGTCTGACATAATTTTCCTCATAAATTT	1
Ken45	GTTGCGGCGCTCGGTGCGCGTCAGCCAGCCCT	1
Ken46	GATCAGATGTCCGGCGGGCTGGGTGAAGGCGG	1
Ken47	CCCGTCTAAATATCCCCCTCAAAAGTCAGAAA	1
Ken48	GACAAGAACGTTGAACGCTTTGATACCCGCAG	1
Ken49	CCCAATTTTCATCTGGCATTTCAATGCATGGT	1
Ken50	CTCTCCAGTTCGGCCAGAAACTCCCTGGTCTG	1
Ken51	GCGCTTTAACGCCCGCTCGCCCCTGAACCCCT	1
Ken52	CTCCTCGCATTTGTGACTTTCTGGATCATCGG	1
Ken53	TGTTCAGCCGGACGGTAAAACCATTGTTTTTT	1
Ken54	ATACATTGAGGCGTTACGAAAATCAGCGGCAC	1
Ken55	TTTTCTTCGCCTGCTTGGTGGGATGGTCATCT	1
KenB16	TTTCAGGGCGGCGGACTGACGTGGCGCGGGAT	2
KenB17	CGCCATGCACGATTAGCTAACTGCATTTGTGT	2
KenB18	CGTATCTGCTGACCTGCTATTTACATGCCCGC	2
KenB19	ATCATGCTCACGGATACCCGGTGCATGTGTAG	2
KenB20	AGCTGCCTCCCCACGCTCGCACTCTCCCCACA	2
KenB21	ACACAACGGAAAGAGCATTTAGCGTGGGGCGG	2
KenB22	CGGCATATATAAGCTGGCTATGGGGAACAACA	2
KenB23	GCAGAAAAAAGAGGCGTCGCATGTGGCGATCCC	2
KenB24	GCACGGCGTTGCGCCCGATAAGTTTCCCGTAGT	2
KenB25	ATGAAATCGTCCGGGGAGTAAATTTCAATAGC	2
KenB26	AAGAGTTTACCCGCTAAACCGGGCGTGACCAG	2
KenB27	CGCTGGCTGAGCTGCAAAGAAGCATCCTGCGA	2
KenB28	GGGTAGAAGCAAGCGAGCACTGGCTTAAATGC	2
KenB42	AGTCTTTCAGTCCATTGGTCTATGATCTCTCG	2
KenB43	ATGATGTATCGGCCATCGCGCCGGGTTATGTG	2
KenB44	GGCTTCGGTGCGCCGCACATCCGCCAGCGACT	2
KenB45	TAAGTGACATGTTGGATGATTTATCAGCTAAT	2
KenB46	GAAGAGGAGGGTATGCCAGAACTGGTTGACGC	2
KenB47	TTCATATAACTCGGAATACCCGGGATTACTGC	2
KenB48	GGACAAAAGCAGACACAGAAGAACAGCGGCGG	2
KenB49	GCAAATAACCAACACCAGATCCAGCCATTCCC	2
KenB50	TTCAGATATACCCAGCAAACTCGCGATCTGTG	2
KenB51	TGGCGTCGAACCGGAAATTATAGGCAAGAAAT	2
KenB52	GGTCCCCTACGGAATCCGAATGGTTTGGTCGC	2
KenB53	GCCCACGCCTCGACGCGGCACATAAAATCGTG	2
KenB54	GGTTCAGAGTGCTGACGATCCCGGATCCGCTC	2
KenB55	GCAGGCGTTCCAGCCTTCCGCAAACCCGTTTT	2
KenB56	ACCGTGGTTTTGCCTGAAGGATGTTTGCGAGA	2
Ken1	ATGCTATGTGGTGAATGTTGCCAGCAAAGCGG	1
Ken10	AAGAGACTCAGCTATGGGACTAATGGATAAAT	1
Ken11	CAGCACGAAATCGACTATACCGCCGGGCGTTA	1
Ken12	GTCACTAACCAGCCTGAAATCAGTTTTACAGG	1
Ken13	AAAACACACAATCGCAGCCTCATACAGACTGG	1
Ken14	GTTTGTTTTATCAGTCGGATCAAGAGGAAAAT	1
Ken15	AAATCGTTATTGGCCGCGTTAAACATAGTTGC	1
Ken16	CGAACGGCACGCGGCCACGGTGGTGAGGGGCG	1
Ken2	AGATTCACGTTCGCTGCTGGGCGCTCATACGC	1
Ken3	CACGGTAAATACTGGTATACACGCGGGACCAG	1
Ken4	AAAAATTTTCTGTGAAATGCCGGGTTGCGCGC	1
Ken5	CTGATCGTCAGTTATGCCGGCGCGGAATGATGGACGAGAGAGAGCGGAAA	1
Ken6	TTCCGGGATAATTCCCGGTCATTGGCGTTGAC	1
Ken7	GAAATAGCAAACACGAACGACTCGCCGATCCC	1
Ken8	GGCATAGCCCCCGATTTTCGGCGTACCCGTGC	1
Ken9	TTCTTATCGGTGTGGTTCGGTCGTAACGTTGA	1
KenB1	TAACTCAGCCACGCTACCGAACGTGCGGCGCG	2
KenB10	TCGTGGGGAGTCTGAGGCATACGGCTGTACGC	2
KenB11	GTTGCCGTAGTACTTCATCAAAAAGGCTCTGA	2
KenB12	TTCGCGCTGCGGCTTGCCATGCCGAAATACTG	2
KenB13	CAAAATAAAAATATTTTTAGAGCTAATCCCCG	2
KenB14	GAGTCATTACCGGCCATGATAACCGCCAAGCG	2
KenB15	GTCAGCGTGTTCTTTATTTAACCCCCTGCACG	2
KenB2	GCAGATACGGTAAACGACTCAAAATACACGAA	2
KenB3	ACGTCGCTTTCGTATAGCGATACCATTGCCAC	2
KenB4	GTGCTGGGCATTATCCGCAGGCGCTAACCCGT	2
KenB5	ACGAACAACAGCTCGCTCACGAACAATGTCCG	2
KenB6	GTTACGCCGGGCCAGGTGAGAGACGTTACATC	2
KenB7	CCGACGCGGGGGCGCGGGTCGTCGTCCTGCTG	2
KenB8	TCTAATCGCTTCCGGGGTTCCCTGAATTTCCG	2
KenB9	GCGCATCCCACAGTAAAAACTGTATATCGGCC	2
NewpB2var1	GCCACCCGGACAACAAAATGTATCCCGATTAT	2
Kot1	GATGGTCCTGGCATCATCCCACGTTCCCGCGC	1
Kot10	AGAATTACTGGTTGGCGATACGGTGGAGTTAA	1
Kot11	TTTAAGATCTGTATAGAGAAAAGAAGCGGCAG	1
Kot12	ATAATGACCGTTACGCGCATCTTGAAAATCGG	1
Kot13	CCCCCCAAGCCCCTTAGCAGCCCACTGGAGCA	1
Kot14	GACTTTTCGTTGCATCGGCGCTGAAACACTCC	1
Kot15	CCACAAAGTTACTGTAGGTACTATCCAGCACA	1
Kot16	ATCAGCGTTCCGGCATCATCACAGTCAGAATT	1
Kot17	GAGCGTCACCTGCTGGCGCTCGTTAGTGAGCA	1
Kot2	GTTACACACGTAGGCCATGCTGTTGATGTCGG	1
Kot3	TTATTTACCCCGTCGCGGCCACGTGGTTTTGC	1
Kot4	TTGCCACGTATCCAGGAGCAGGTCATCCAACG	1
Kot5	TTTGCCGCCAGCACTTCGAGCTCTTTTTCGGT	1
Kot6	GTGCGAACGCCGTGTAAAAAATCGGTTGAACT	1
Kot7	TATGTTTGCCGCTGCTCGGTGAGGGAGCGTTT	1
Kot8	GTTAATCCAGTATTCCTGCACGTCATTTAAAT	1
Kot9	TGTGGGCCGTAACGTGGGATCAGGATTTTGGT	1
KotB1	CCACGCAATAGTTAAAAAAGTTGCTATATCGA	2
KotB10	ATTGCAGATGGCGTAATTATCAGGCGGGGGAG	2
KotB2	TGATACTGGTAAAATCACCGGCGTTGCACTAC	2
KotB3	CTGCCGACGAACTACCGCGCGGGTAGCCTGGT	2
KotB4	GTGGCCACCAGCTCGATCAATCATGAGCGATC	2
KotB5	CGTCCCCGGAGTTCTGTCCAGCAACGACAACG	2
KotB6	GATTGATACCTCGACGGGCTGGCCGTTCTTCA	2
KotB7	TCCCGGTGCGCCTGTTCGTACTGCGCGCGAGC	2
KotB8	GGAATCATAGTTATCGATAAGCAGGATCATGG	2
KotB9	CGTCACGAACGGCAGCACCCGCTCGCGATAGC	2
Kot18	GAGGGCCAGGAAGGACCCGCGACCGAGGGCAT	1
Kot19	TAACGATTCGTGGAGGTGCCACACCGGGGCCG	1
Kot20	TCAGTAACGGTCTGCTTTCCGGTAGGGTATTG	1
Kot21	AACCGCCGCGTCGCCGAGCGCGATCTGTTCCT	1
Kot22	AGCCAGCAGCTGGTCTGTGTACGTTTCTCTTG	1
Kot23	GTCAACAGCGCCTCCGCCTCGTCAGGAAACCG	1
Kot24	GTCTTAAAGCGAACCGACTCACAAAAGATGAG	1
KotB11	CCCTGCAATAGCGGTCACATGGCCTGGCCAAT	2
KotB12	TTGTCCGGCGTTAAAACAAGTTTGCCGATCCC	2
KotB13	TAATGTTGAGGGGTTACAGGTTGGCCCGGCGA	2
Kot25	AACTATCCATGCAAATATTTCCATTGCAAATC	1
Kot26	TCAGGGAAGTTGGTAAGCCGTACCATTCCAGC	1
Kot27	GTGTTGATGTTCTGGCAGGTGTTGCCAGTATT	1
Kot28	ATGTGCTCGCGGGGGATGCTGCCAGTACCGAA	1
Kot29	TCGTGCTGTTTACTGGCGCGGATCTGTCGTTT	1
Kot30	GCGTTCGAAACGACCGTCGCGGTGATGCTGTC	1
Sen88var1	GCCAATCACATCATTCAGACTCAGCACGGTGT	1
Kot31	ACCCGGCTGACCCGGGTGCAGATTTCGGCACC	1
Kot32	GGTTTCGTGGAGTTTTACGGTATGTTCACCAT	1
Kot33	CACTGCGGCCTTGATGTCTTCTGCGTGCCAGT	1
Kot34	GCGCCGCGTAGGGAAAAAATACGGGTGCGGGC	1
Kot35	GTCAGAGCCGTTACCAAAGGATGACCCGGAGG	1
Kot36	ATATATTTAACTTTAAAGTAGCCTTTCCATTC	1
Kot37	TGCGGGCTATTACTGAAGATTATAAATCAATG	1
Kot38	CTTTCTGCTCCTGGGGTTTCAATGACCACAGG	1
Kot39	CTGCGCGGCACGTGGGCGAGGTTCGCAGGGCG	1
Kot40	ACCGCGTTTCTCGAACTCGTTGAAGAGGCTGG	1
Kot41	CACCCGAAAGAAAATCATTTTGTAACTCATCG	1
Kot42	CAGCCACCCGGCCTCAGCTTCGGGCGACCAGG	1
Kot43	TGATACTGGCTGACCAAAATGATTACGGACAT	1
Lex1	TACCTGAGCGGATACGTCCGTTATTTGATTGC	1
Lex10	TCCTCGAAGACCGGCAAAATTTGCGTTGGGTC	1
Lex11	GTACGCCTTGAGCTTTGCGGTTGCGCCAATCA	1
Lex12	GCCGCCAAATGCGCGATGATCAGGAATAGGGG	1
Lex13	TGAATGGGATCAGCGCCACCAGGCGTTTCATT	1
Lex14	GGCTTATTGAAATAGCGAGAAGATCGCTCGGT	1
Lex15	AACACCGACCGGAATTAATCTGGAATACCCGT	1
Lex16	GCTGGTGGGCGTGGATGCAACACAACAACCACG	1
Lex17	AATAGCGTCCATAGCCTCGCGCCACTCTGGAT	1
Lex18	GACAGTGAATATAAACTCGCAAAGGACATTGC	1
Lex19	GAAACTGGAGGATGAAAAAACCGGTAAATTAT	1
Lex2	AACAAAAAACCGATTACCCCGGCGACGTCGTA	1
Lex3	GCACCGGCGCGCGGTTTAGTGAAGCGGCAAAT	1
Lex4	AAATAGCGACACTGAAAGCGAACAATTCCAGG	1
Lex5	CCAGAATTGCTCATGATTGGTGATATACCAGT	1
Lex6	CTAAGAGGGATTTTGAAATGTTTAAATATCAA	1
Lex7	CGTGTTCACAGCGCGGCGCCACGATGAATCAG	1
Lex8	CAGGAATAGACCTCTGTCGCGCTGTGACTTGC	1
Lex9	GCTAAACTCATCCACAGTATTAAACTCGACGT	1
Newp14var1	CCCTGCGTAGTTGATCACGATTTCCGGGATAAT	1
STM1var4	TTTTCAGCCCTTGCCGACTGCGGAACGGCCCT	1
LexB1	AGGGATGCAGCCGCAAAAAATCCTGATCAAAC	2
LexB2	ACCGGATGAAGAGGGCTGGGAAAACAAAATGG	2
LexB3	GCGTTTTTAAAACAGCGGGAAAGCGTCCTGAT	2
LexB4	CCGGATAAATTCGTCTTTTGTCATGAAATAGC	2
LexB5	TCAATCATGAGCAATAAAGACAAAAAAGAAGA	2
LexB6	CGCCAGACCAATAATGCGATCAATTTTTGACG	2
Lim1	ATAACCGCCGCGTCGCCGAGCGTGATCTGTTC	1
Lim10	GTCAGGACAATACGCGACAATACGCACAGCCG	1
Lim11	GTTGACCCAGTGACCCGCCAGAAATAACAATT	1
Lim12	TATAGTTGGACGTCACCGTTAATATCAATTGA	1
Lim13	ATACGTTTCATTATTATACCAAAAATAAGCAT	1
Lim14	GTACCCGCATTCAAATTGACCTATCTCTATTG	1
Lim15	TCACCACATGCATAACCGTCAACTAATTCCTG	1
Lim16	TAGTGCGTCAGTATCAAGCCGGTCGCTTTGCG	1
Lim17	TAAATTTTACTGTAATCAAATTTATCGTCCCA	1
Lim18	CATTTTTGCTACAGGCGCAACGATTTTCGGAT	1
Lim19	TGACAAAACAAAATCAGGTGTTATTCTACCCC	1
Lim2	GAGCAATGGCAGGCCGCAACCGCACAGGCCGA	1
Lim20	CAGAAAATCAGCAGGAAGCACATATGAATAGG	1
Lim21	ATCTGGCTAACGGGGATTTGCGTCTCGTTCCA	1
Lim22	ATTGACGGTTATTACCGCCTGATGATGGAGGC	1
Lim23	TCGCACCAGAAATATTCCTGATAATCGGGATA	1
Lim24	GTTAACGCCGGATGCCAACTCAAATGGCGAGG	1
Lim25	AATCTGATTGAATGCTGTTTTTACTGCTAAAT	1
Lim26	TCATCACATGCAGTAAGGAGGTCGCGGAACGG	1
Lim27	GTATCTAAATAATATGTGCTAATTGGTGCGCC	1
Lim28	TTTCCAACTACCTGTAGGCTGGATTTGTTGAG	1
Lim29	ATCAGAATTAATAAACGTAACTTCAGTTAATG	1
Lim3	ATACGCTATGGGATCAAAAGACAATGCGCGAG	1
Lim30	CAAAGAACCTTCCAGCTCTTCCGGTGGGTTTT	1
Lim31	TTATCCATTCCAACGCGATTTATTTGAACGCA	1
Lim32	TCAGGAGGAAGTAACCATGGCTAAGAAAAAAA	1
Lim33	TCACTATCGAAACCCCTGAAAAAGTATGTTTT	1
Lim34	TTCAGTTGAATTAATCAAATTAACAACTAAAT	1
Lim35	AAGAGAATCAATCTTTAATGATAAATCTGTAG	1
Lim36	CCAAAAATAATATCCGCATGAATATTGAGTAC	1
Lim37	TTCTTTAACCTTAATTACACGACTAAACAAAT	1
Lim4	GATAACTCAATTATTTGTATTGGCGGTTTATT	1
Lim5	TTCATGTGAATAAATTATTTTTTCTCTTGCAC	1
Lim6	GCTATCGGAGTTAAAGAGGATCTCGATTATGC	1
Lim7	CATAACTATTTCGACGTTAGTCCAGCCACCAG	1
Lim8	GCTATCACCGACCATGCGAACCCCTAGCGAGC	1
Lim9	TCTTGCTGGGCTTTCTTGATCAAGTCATTTTG	1
LimB1	CCGCAATTCGCGTTCTCTGGCCTGTTTCGCCA	2
LimB10	TGATAAACCGCTCGTCACTCTCGTTCATATGC	2
LimB11	CGAACGCGATAAACCTAGCTCATAGTAAGGAG	2
LimB12	GCGCTTCCATCATGACGGCAACCCGGTTATGA	2
LimB13	GCCCTCAGCAATAGCTATACGGTCATAACCTTC	2
LimB14	GGCGTGACAATGATCGCCTGGTGATTACTGGT	2
LimB2	GGCAGCTGCGACAAGAACGCCGCAGGTAATGA	2
LimB3	CTTTGCCAGTAGTGGACTAATATTTTGACGTG	2
LimB4	TGTTTGCGCCTGCTGTAGTCGATTTCATACGC	2
LimB5	AATAACTCCGGTATTTCCAACCCGGTACGCGG	2
LimB6	ATAACCCTCTGGATTCCAGCTCCGCAGTCAGC	2
LimB7	ATTTACTGATAAATCATCAATTAACTTTGCTA	2
LimB8	ATGTGTTTAGATTGCGCTTCAGAAACAAGACG	2
LimB9	CCGGCAATGAGAAATAATCTGAGCGCGGGTAA	2
Lim38	GACTGTCATGTTTGAGGGGGATAACGGCCTGT	1
Lit1	TTCGTAGCCGAGATACGTGTGTTTGAGGGCGT	1
Lit2	AGCGCGGTCAGGCGGCGCTGCGATTTCGCGGC	1
Lit3	TCTGAAGGCTACCATCATAACAACACATTTTG	1
Lit4	ATTCTGATGAAATGATTAAGGTGCTAAAAGCG	1
Lit5	GACCCGCTGCGGCGGGTTTTTTCATGCGGGGG	1
Lit6	CACCAAGCCGGTACTCACCGCTGAGATTAAAA	1
LitB1	TATACCGTATTACTTGACCAGACTGCCACACG	2
Lom1	CATTCAGACCACTTTTCGCCTGATGGTGCCGT	1
Lom10	ACACAAAGCAATGATCCAGTGCGCCCGTCTCG	1
Lom11	TCGCCGACACGCTTGAAGGAATGGAAGGCGAG	1
Lom12	ACCGTAAAACACGCCGCGTCAATCGCTATACG	1
Lom13	TCATGTTTGCAAGTAATTTCCCTGTGGATAGT	1
Lom14	CTAACACCTATGCACTCCATTACTATTCTAAA	1
Lom15	ATCAATTGTGTAGACGATGCTGCCGACATTTT	1
Lom16	ACCCTGAATGAAATTTGCTCGGTTAAAAATGG	1
Lom17	GCCGGAAGAACACGGCTGGTTCTGGGAGTTTT	1
Lom18	ACCAATAAGATACTGAATCGGGCGATAATAGA	1
Lom19	GATGCGCCATCAAGGCAAACAAAATCATAACC	1
Lom2	ACCAGGCGGGTCATCCCGGCGCTGGTGTATTG	1
Lom20	TATTAAATATTCCCCTAGCCGCTCAACTCATG	1
Lom21	TAATACCTGGCACTGTTCAACTGTCAGTTCGT	1
Lom22	GCACGCAACCATAACACCGGCGTGGTGACAAT	1
Lom31	ATACCAGAAACATGTCTGCAGATGGGTACAAG	1
Lom32	TGGCGAGCGACTGCCGATTCGGATCGCTCAAG	1
Lom33	CAGCAACTGCTCAATTTTATCTGTAAGCTCGC	1
Lom34	GAATACCCGCTAATCGGATCCCCGTATTCATC	1
Lom35	CAGTCTTTTGAGCAGGCTATTGATGCGATCGT	1
Lom36	ACGTGTACGCTGCAAAGGCGTAAGAATGTTCT	1
Lom37	AATTGAATACTTTAAGCATGGTGTTTACGCCC	1
Lom38	TTTGTAGTGAATAATTCTGGTTAGAGCAGGTT	1
Lom23	GTCGGTAATGGTGTTAACCTCAAGGATTACCT	1
Lom24	TTGTCGGCGAACCCGGAACGGGTAAATCAACG	1
Lom25	CAGTTGAGGATTGCAGGGAATGAATATCCGTC	1
Lom26	GAACGACGAGCGTGTTCAGATGGTTGATTTGG	1
Lom27	CGTAGTAGAGGTTACGTTGCTGGTCGTCGCCT	1
Lom28	TGGGCGTTTTCCTCTGCGGCCCTGTTAAGCAC	1
Lom29	ACAGTGAGTTGTGGCTCCCAAACCGGAATCAA	1
Lom30	AGGTGTGAATTATCCGGGATTTGTCCGATCCG	1
Lom3	ACTATGTCGACAATCCATGGTTCCCTGCGGTG	1
Lom4	ATAAGCATCAAAATTATGTGGTCGCGGAGCTG	1
Lom5	GTCTTCCCGTCATGTGATGAATACGCCGATGT	1
Lom6	TAAATCCCAGACTCGACAATCATAGAATGACC	1
Lom7	AAGAGGTATGACCACCATAACAATTGTTACTG	1
Lom8	ACTGTAGACCTGAAGGTTATCCCGTGCCGTTC	1
Lom9	TGGCATAGACTCCTTGATAATCAACTCAAGCC	1
LomB1	TTTACGGTATGTTTGTTTTTGAGCTGAAGACG	2
LomB2	AATAGCTGGGGTGGCAACCGTGATCTTGCTTA	2
LomB3	TGATTGTACGTTTTAAACGTACATGATACTAT	2
LomB4	TAAACAGCGTTATTCATCTCGTCAATTGCCGC	2
Mad1	TATTCGCAGGCTGTTTATAACCTCGCGGCCTC	1
MadB1	ATCTCGATACGGCTCTTAAATCCGGGGTTAAG	2
SalB22var1	TAATCATTAACGGTGTTAACACTCCGTCCGAG	1
Man1	CGCCTTACCCCTGCGCATTGGTTGTCTGTTGG	1
Man2	GTAGTCAGGACCGCTGACGCGTTCGAAATCGT	1
Man3	GGAAGCTGCATGAGAGCCAGCTACCTGATGAA	1
Man4	CGTCTATGCGGATTGGATTTGATGAGCGTATC	1
Man5	AATTTAAAACGTGATTCATGTCTGATTTTTTG	1
Man6	GCGCTTATTCGTCAGCCAATCGACGAGGCTAT	1
Man7	CAAGCGCATCTAACTCCCCCTTTGCTTTTTTC	1
ManB1	AAAGGGAGCCAAATCTGCCGCATGACCATCGT	2
MarB1	CGCGTAAATTAGACATTTAAAACCCCCTTATGC	2
MarB2	AATATATTTATCACCGAACTCCAGAATATAGG	2
MarB3	GGCCGACAACGCCGATTATTTCCGCAGAATAC	2
Mba1	TAAAAAACGGTGTCGGCACGTCCTTTATCCCA	1
Mba10	GCGCCTGTTTTAAATTCATCCTCAATAATTTT	1
Mba11	GTTACTGAGCGCAGCGGGTTAGAGGTTAAGCG	1
Mba12	GTTCAGCATTGCTATCTGAATAGAGGTACAAG	1
Mba13	TGCAGCATGTTTTCATCAATACCAAGTTGGGC	1
Mba14	TCCTCTTCAGTACCGTATTTCTGTTCCCACGT	1
Mba15	TCCCCGCGGCGCTTTTCGACCTCTTCTGCGGC	1
Mba16	TTCCCTGTGATTTTGCACGCCATGTAATCAGG	1
Mba17	GTAACGTCTTTAACGTTCGTCAGGTGGTTAAT	1
Mba18	ATGGCGGCCGGCATGGTTTGCTGAGATTGAGC	1
Mba19	CGTTTTAGGGTCGTGAATCTTTCCGTCACGCA	1
Mba2	TAATGTTTGTCTTGATGAGTTGTCAGTGTATT	1
Mba3	ACAGGCAAGATGAACCACACCCAGCGACCATA	1
Mba4	TGTTTTGAGAGAGGACCACGCGGCTACGCTCG	1
Mba5	TAGAACGTGTCGCAGCCGCCAGCGGCCGCAGA	1
Mba6	GTACGAAATGTCCAGACAATCGAAATACGCAA	1
Mba7	TTCCCTGCGCAGTTTTAGCATCATCGGTATCC	1
Mba8	CTTCACCGGGCGCCGCGTCTGCGTCTTCCTGC	1
Mba9	GTTTCTTTTGCCAGTAGTTCTCTGTAAGTAGC	1
MbaB1	CTGAACACAAATCAAAATATAATCGTTCTGAAC	2
MbaB10	CTACGGTAAATTCTGGTCTGTCAACGGTTGTA	2
MbaB11	CCGGTAAATGGTTGTGGTGGCTGATCCAGCAT	2
MbaB12	ATACGAGGTAAATAACTCTCTGCTGTTTTTAC	2
MbaB13	GCACTCAAAGTTAAGCGCTCCGAGTCTGATAT	2
MbaB14	ATACGCCAGATTCAGAAAAGGCCGCTATCTGG	2
MbaB15	TTCGGCAACGGCTGCGGCGACGGCGACGGTAGCGGCGACGG	2
MbaB16	TGTGGCGGTGGTGGGCTGCGGAATCTATCAGC	2
MbaB17	GATAAGTTTCGCCATCAGAACCGCCCTCCAAC	2
MbaB19	AGACACAAAAACACCAGCAAAGGACGTTACCC	2
MbaB2	CAATGATGAGCTATAACGAATTACAGATTCAT	2
MbaB20	CCAAAATCAGGAGTCGAGAGCTCCAGGCTCTG	2
MbaB21	GTTAATGAATCAAATCCAGTCCAGTCGTATTG	2
MbaB22	GGCGACCAAAATTATCACGCCAGCGTTACTGG	2
MbaB23	AGAAGCCACTGTCTGGGGTGGCTATGCCATTT	2
MbaB24	TTTGTTTTTACTAATTCGTTTCATCATTCCCC	2
MbaB25	ATGCCGACCCTGACTGCAATCATGGTCAGCGC	2
MbaB26	AGTAACGAGCGCCACTCTCAGAGCGATAAACG	2
MbaB27	CAGTGCGGCCAGAATCCCGATCAACATATTCG	2
MbaB28	TACTGCTATCAACCTCGCCACCTCGACCGCAC	2
MbaB29	GGACTGTCTGTGCAGCGCGTCCAGCGCCTGCG	2
MbaB3	CGGGAGGCGGAATGCAGCAAAAATAAAAACCG	2
MbaB30	ACGTTAAAAAGTCCTGTCGGCGGTACAGTGGA	2
MbaB31	TTTACTTCACCGTCCTGAAGCATTTTAACAGT	2
MbaB32	GGCGGCAGTCGTCGTACCAGATACCAATCTGC	2
MbaB33	GCTGAAAGGCGAACACCTGATGACCTTTGATAC	2
MbaB34	TTATTTCTATGGGCGGACGAAAAAGCATTAAG	2
MbaB35	ACGGTTAATGTTAATGTCGTAAATAACGAAGG	2
MbaB4	ATCAGCCCGCCAGCGGTTCATGTTGTAATGTT	2
MbaB5	ATTGTCTTTAGCTAAAGAGGCGAGAGTTATAC	2
MbaB6	CCCGCGTTGTTCCGGTTGTTCCCGGATCGGTC	2
MbaB7	ATATCCCCAAAATTATTGAATTAGGCAGGGAG	2
MbaB8	GCTTTATTTGTTCCTGCCGTATACGCTGCGGA	2
MbaB9	AACACCTAAGGAGATTAGTTATGAAAATGATT	2
Mon36var1	ATAACCTCTTGCGTGCCGTAATGTTGGTGTTT	2
Mba26	GGGGTTAATCGATTCCATATTTACCACAAAGA	1
Mba27	AGTTACACCGACAGCCGTAACCCGTTCGATAT	1
Mba28	TCCGTGAAACTGACCATTGGAATGGTCCCAAT	1
Mba29	AGATCCGGCAGCCGGGAAAATTTATTGAGAAC	1
Mba30	TATCCTGCGCAATTCACGACGAACTGTGGGCA	1
Mba31	TTCCCGGCAATATCTGACACAAATTTCCGTAC	1
Mba32	TTGCTCAGGCTGTAAACCTTACTGTAGAACGC	1
Mba25	ATAATTCTATTATTCAGTTGGTTACAAGCACC	1
MbaB36	TAGATGCGCAACAATATGAGGCAGCCACCAGA	2
MbaB37	TGCCGGGTCTATGCAAGAGATAATACAGTAAC	2
MbaB38	CAGCCGTCACCCTCGGGCCTTGACGGTTCCCA	2
MbaB39	CGTGAATGGCAAATAACCCCGGATGAAATGTC	2
MbaB40	AACGTGCACCGTACCGGAAACCAGATCCACGT	2
MbaB41	CAGTGGTGTTTAAGCCTGACGTCGGGCGCTCG	2
MbaB42	TTCCAGTGTTGCGGATAATATAGGGTTAGTAT	2
MbaB43	AACGAGCGACGGATGTATTGGTCAAAAGAAGA	2
MbaB44	CGGCTGGATGGATACTCTACGCGATCCACATA	2
MbaB45	TGTATTCTCCCCACTGTAAATAGTGCTCCAGG	2
MbaB46	ACCAACATTGCCTGAATTAGAATCTTTCTGAT	2
[truncated: 1,845 more rows]
[truncated: 1 more columns]
