# Supplementary material for: CRISPR Typing and Subtyping for Improved Laboratory Surveillance of Salmonella Infections
Source: PLoS One. 2012 May 18;7(5):e36995. doi: 10.1371/journal.pone.0036995 (PMC3356390; doi:10.1371/journal.pone.0036995)
Supplement: Table S7 — Characteristics, PFGE types, MLVA types, phage types, CRISPR alleles, and CRISPOL types of the 158 S. enterica serotype Typhimurium strains and isolates (including the monophasic variant) studied. (XLS) [file pone.0036995.s009.xls]

## Sheet: Typhimurium strains
Table S7-Characteristics, PFGE types, MLVA types, phage types, CRISPR alleles, and CRISPOL types of the 158 S. enterica serotype Typhimurium strains and isolates (including the monophasic variant) studied
Strain no.	Serotype	Year	Country	Source	PT	PFGE	MLVA (STTR)					CRISPR1	CRISPR2	Luminex	MLST	AST
							9	5	6	10	3	allele	allele	CRISPOL type
02-5804	Typhimurium	2002	France	Unclustered patient	3	XTYM-43	2	14	5	10	112	A01	B08	59		Susceptible
CQ 9	Typhimurium	?	UK	PT control strain	9	XTYM-74	2	18	9	10	212	A02	B01	57		Susceptible
81-506	Typhimurium	1981	France	Pigeon	2	XTYM-75	3	10	6	8	312	A03	B28	54		Susceptible
DT2*	Typhimurium	?		Genome	2							A03	B28	54
01-1639	Typhimurium	2001	France	Pigeon	2	XTYM-24	2	15	24	0	209	A03	B29	55	ST128	Susceptible
81-748	Typhimurium	1981	Polynesia	Human	RDNC	XTYM-43	2	12	6	7	212	A04	B09	33		S
02-1800	Typhimurium	2002	France	Unclustered patient	120	XTYM-46	5	9	0	9	211	A05	B15	34	ST19	Su,Tmp,Te
02-4066	Typhimurium	2002	France	Cluster C, environment	120	XTYM-119	5	9	15	7	211	A05	B15	34		A,S,Su,Te
02-4577	Typhimurium	2002	France	Unclustered patient	120	XTYM-22	5	9	13	8	0	A05	B15	34		A,S,Su,Te
02-4614	Typhimurium	2002	France	Unclustered patient	120	XTYM-49	5	9	17	14	211	A05	B15	34		A,S,Su,Te
02-4908	Typhimurium	2002	France	Unclustered patient	120	XTYM-22	5	9	16	8	211	A05	B15	34		A,S,Su,Te
02-3623	Typhimurium	2002	France	Unclustered patient	104var2	XTYM-41	5	8	15	9	211	A05	B18	35	ST19	A,Te
80-1210	Typhimurium	1980	Morocco	Unclustered patient	NT	XTYM-94	2	11	12	0	312	A06	B07	26	ST19	Susceptible
02-4467	Typhimurium	2002	France	Unclustered patient	104	XTYM-1	3	13	18	24	311	A07	B41	23	ST19	S,Sp,Su,
02-3830	Typhimurium	2002	France	Unclustered patient	104	XTYM-1	3	14	16	24	311	A08	B13	22		S,Sp,Su
02-4217	Typhimurium	2002	France	Unclustered patient	104	XTYM-1	3	12	6	22	311	A08	B14	20		Susceptible
SARA11	Typhimurium	<1991	Thailand	?	NT	XTYM-1	3	12	19	26	0	A08	B39	21	ST19	Susceptible
04-305	Typhimurium	2004	France	Cluster A, patient	104	XTYM-3	3	14	12	17	311	A08	B39	21		A,S,Sp,C,Su,Te
04-306	Typhimurium	2004	France	Cluster A, patient	104	XTYM-3	3	14	9	17	111	A08	B39	21		A,S,Sp,C,Su,Te
02-4064	Typhimurium	2002	France	Cluster C, environment	104	XTYM-1	3	8	14	26	311	A08	B39	21		A,S,Sp,C,Su,Te
02-3252	Typhimurium	2002	France	Cluster C, patient #22	104	XTYM-1	3	8	15	26	311	A08	B39	21		A,S,Sp,C,Su,Te
02-3509	Typhimurium	2002	France	Cluster C, patient #25	104	XTYM-1	3	8	14	25	311	A08	B39	21		A,S,Sp,C,Su,Te
02-3169	Typhimurium	2002	France	Cluster C, patient #6	104	XTYM-3	3	10	14	24	311	A08	B39	21		A,S,Sp,C,Su,Te
02-5783	Typhimurium	2002	France	Cluster C, unrelated patient	120	XTYM-3	3	10	14	25	0	A08	B39	21		A,S,Sp,C,Su,Te
02-3409	Typhimurium	2002	France	Cluster C, patient #14	104	XTYM-15	3	10	14	22	311	A08	B39	21		A,S,Sp,C,Su,Te
02-1479	Typhimurium	2002	France	Cluster C, environment	104	XTYM-1	3	13	8	21	311	A08	B39	21		A,S,Sp,C,Su,Te
05-9270	Typhimurium	2005	France	Cluster D, ground beef	104	XTYM-1	3	14	15	23	311	A08	B39	21		A,S,Sp,C,Su,Te
05-9269	Typhimurium	2005	France	Cluster D, patient	104	XTYM-1	3	14	15	23	311	A08	B39	21		A,S,Sp,C,Su,Te
05-2893	Typhimurium	2005	France	Cluster E, unrelated patient	104	XTYM-1	3	16	16	24	311	A08	B39	21		A,S,Sp,C,Su,Te
DT104*	Typhimurium	?		Genome	104							A08	B39	21
02-0100	Typhimurium	2002	France	Unclustered patient	104	XTYM-7	3	13	15	12	0	A08	B39	21		A,S,Sp,C,Su,Tmp,Te
02-0747	Typhimurium	2002	France	Unclustered patient	104	XTYM-1	3	16	17	21	311	A08	B39	21		A,S,Sp,C,Su,Te
02-1837	Typhimurium	2002	France	Unclustered patient	104	XTYM-1	3	12	16	14	311	A08	B39	21		A,S,Sp,K,C,Su,Te
02-1941	Typhimurium	2002	France	Unclustered patient	104	XTYM-1	3	16	15	14	11	A08	B39	21		A,S,Sp,C,Su,Te,Nal
02-2574	Typhimurium	2002	France	Unclustered patient	104	XTYM-1	3	12	4	21	111	A08	B39	21		A,S,Sp,C,Su,Te
02-3215	Typhimurium	2002	France	Unclustered patient	104	XTYM-1	3	13	15	20	311	A08	B39	21		A,S,Sp,C,Su,Te
02-3277	Typhimurium	2002	France	Unclustered patient	104	XTYM-1	3	13	16	20	311	A08	B39	21		Susceptible
02-3341	Typhimurium	2002	France	Unclustered patient	Untypable	XTYM-1	3	14	15	20	0	A08	B39	21		A,S,Sp,C,Su,Te
02-3709	Typhimurium	2002	France	Unclustered patient	U302	XTYM-1	3	14	21	20	311	A08	B39	21		A,S,Sp,C,Su,Te
02-4158	Typhimurium	2002	France	Unclustered patient	120	XTYM-3	3	12	16	23	111	A08	B39	21		A,S,Sp,C,Su,Te
02-5270	Typhimurium	2002	France	Unclustered patient	104	XTYM-1	3	13	20	14	311	A08	B39	21	ST19	S,Sp,Su
02-6245	Typhimurium	2002	France	Unclustered patient	104	XTYM-1	3	15	14	15	311	A08	B39	21		A,S,Sp,C,Su,Tmp,Te
02-7448	Typhimurium	2002	France	Unclustered patient	104	XTYM-1	3	15	15	23	311	A08	B39	21		A,S,Sp,C,Su,Te
02-7898	Typhimurium	2002	France	Unclustered patient	104	XTYM-1	3	13	10	22	111	A08	B39	21		A,S,Sp,C,Su,Te
02-8015	Typhimurium	2002	France	Unclustered patient	104	XTYM-1	3	12	16	23	311	A08	B39	21		A,S,Sp,C,Su,Te
02-5064	Typhimurium	2002	France	Unclustered patient	U302	XTYM-1	2	16	17	19	311	A08	B40	25		A,S,Sp,C,Su,Te
02-8319	Typhimurium	2002	France	Unclustered patient	104	XTYM-2	3	14	13	24	311	A08	B43	24		A,S,Sp,K,To,G,C,Su,Te
81-482	Typhimurium	1981	New-Caledonia	Unclustered patient	3	XTYM-68	2	12	9	9	212	A09	B30	19		Susceptible
81-531	Typhimurium	1981	France	Poultry	3	XTYM-73	2	8	9	10	212	A10	B26	13		Susceptible
02-0915	Typhimurium	2002	France	Unclustered patient	1	XTYM-42	2	12	4	7	212	A10	B31	14		Susceptible
05-2864	Typhimurium	2005	France	Cluster E, patient	40	XTYM-51	2	11	3	6	212	A10	B31	14		Susceptible
05-2905	Typhimurium	2005	France	Cluster E, food	40	XTYM-51	2	11	3	6	212	A10	B31	14		Susceptible
05-2966	Typhimurium	2005	France	Cluster E, patient	40	XTYM-51	2	11	3	6	212	A10	B31	14		Susceptible
05-3075	Typhimurium	2005	France	Cluster E, patient	40	XTYM-51	2	11	3	6	212	A10	B31	14		Susceptible
02-5680	Typhimurium	2002	France	Unclustered patient	49	XTYM-19	2	8	11	5	212	A10	B37	15		Susceptible
80-1325	Typhimurium	1980	France	Bovine	NT	XTYM-78	2	8	9	6	212	A10	B38	16		A,S,K,C,Te
09CEB4223	Typhimurium	2009	France	Qail	NT	XTYM-183	2	9	11	5	212	A10	B51	99		A,Su,Tmp,Nal
09CEB3890	Typhimurium	2009	France	Broiler	NT	XTYM-185	1	6	3	7	112	A10	B52	158		Susceptible
10-0118	Typhimurium	2009	France	Unclustered patient	NT	XTYM-178	2	8	11	7	212	A10	B60	63		Susceptible
02-7105	Typhimurium	2002	France	Unclustered patient	14	XTYM-36	2	0	3	11	12	A11	B06	7		Susceptible
02-7149	Typhimurium	2002	France	Unclustered patient	14	XTYM-36	2	19	3	11	12	A11	B06	7	ST19	Susceptible
61-104	Typhimurium	1961	Vietnam	?	NT	XTYM-105	2	12	6	8	212	A12	B04	5		S
07-4202	4,5,12:i:-	2007	France	Unclustered patient	191	XTYM-31	2	15	5	8	212	A12	B45	4	ST19	Susceptible
14028S*	Typhimurium	?		Genome								A12	B45
CVM23701*	1,4,(5),12:i:-	?		Genome								A12	B45
08CEB7569	Typhimurium	2008	New Caledonia	Lens	NT	XTYM-181	2	10	14	8	212	A12	B57	101		Susceptible
02-1721	Typhimurium	2002	France	Unclustered patient	8	XTYM-23	2	10	0	13	212	A13	B34	6	ST19	Susceptible
02-3949	Typhimurium	2002	France	Unclustered patient	8	XTYM-23	2	8	0	9	311	A13	B34	6		Susceptible
02-4496	Typhimurium	2002	France	Unclustered patient	8	XTYM-23	2	9	16	13	311	A13	B34	6	ST19	A,Su,Tmp,Te
81-848	Typhimurium	1981	France	Chick	8	XTYM-107	2	7	0	0	212	A13	B34	6		Susceptible
DK 17	Typhimurium	2002	Senegal	Food animal	206	XTYM-97	3	13	8	19	312	A14	B14	8		A,S,Su,Tmp,Te,
02-7015	Typhimurium	2002	France	Unclustered patient	104var3	XTYM-50	3	20	9	0	211	A15	B03	10	ST19	S,Te
DK 19	Typhimurium	2001	Senegal	Unclustered patient	RDNC	XTYM-96	3	7	10	11	311	A16	B05	12		Susceptible
DK 28	Typhimurium	2001	Senegal	Unclustered patient	RDNC	XTYM-96	3	7	10	11	212	A16	B05	12		Susceptible
81-481	Typhimurium	1981	Senegal	?	1	XTYM-67	6	7	11	13	112	A16	B16	11		Susceptible
DK 24	Typhimurium	2002	Senegal	Unclustered patient	74	XTYM-56	3	7	14	16	0	A16	B16	11	ST19	Susceptible
05-3199	Typhimurium	2005	France	Cluster E, unrelated patient	22	XTYM-57	2	7	11	8	111	A17	B11	28		A,C,Su
D23580*	Typhimurium	?		Genome								A17	B11		ST313
DK 20	Typhimurium	2002	Senegal	Food	56	XTYM-102	2	7	10	9	111	A17	B11	28		A,S,C,Su,Tmp,Te
DK 4	Typhimurium	2002	Senegal	Unclustered patient	56	XTYM-100	2	7	11	8	111	A17	B11	28	ST313	A,S,Sp, C,Su,Tmp
DK 41	Typhimurium	2002	Senegal	Unclustered patient	56	XTYM-101	2	7	11	8	111	A17	B11	28		A,S,Sp,C,Su,Tmp,Te, Nal
02-1058	Typhimurium	2002	France	Unclustered patient	104	XTYM-8	3	14	16	22	311	A18	B39	30		A,C,S,Sp,C,Su,Te
02-1308	Typhimurium	2002	France	Unclustered patient	104	XTYM-1	3	12	15	24	111	A18	B39	30		A,S,Sp,C,Su,Te,Nal
02-1540	Typhimurium	2002	France	Unclustered patient	104	XTYM-12	3	13	15	24	311	A18	B39	30		A,S,Sp,C,Su,Te
05-2975	Typhimurium	2005	France	Cluster E, unrelated patient	104	XTYM-8	3	14	15	21	311	A18	B44	31		A,S,Sp,C,Su,Te
SL1344	Typhimurium	?		Virulence strain	NT	XTYM-106	2	8	8	7	212	A19	B37	32		Susceptible
SL1344*	Typhimurium	?		Genome								A19	B37
CQ 193	Typhimurium	?	UK	PT control strain	193	XTYM-70	2	9	15	5	312	A20	B37	37		Susceptible
02-0277	Typhimurium	2002	France	Unclustered patient	8	XTYM-23	2	9	17	11	0	A21	B34	39		Susceptible
02-0321	Typhimurium	2002	France	Unclustered patient	41	XTYM-21	2	15	4	11	112	A22	B35	40		Susceptible
02-2465	Typhimurium	2002	France	Unclustered patient	27	XTYM-21	3	10	11	9	111	A23	B24	43		Susceptible
CQ 40	Typhimurium	?	UK	PT control strain	40	XTYM-69	2	10	3	0	212	A24	B27	18		Susceptible
07CEB3228	Typhimurium	2007	France	Poultry meal	NT	XTYM-172	2	10	5	0	112	A24	B50	155		Susceptible
02-4339	Typhimurium	2002	France	Unclustered patient	41	XTYM-10	4	14	11	8	211	A25	B19	41	ST19	A,S,Sp,C,Su,Te
02-5095	Typhimurium	2002	France	Unclustered patient	120	XTYM-6	4	15	12	7	211	A25	B19	41	ST19	A,S,Sp,C,Su,Te,Nal
02-5319	Typhimurium	2002	France	Unclustered patient	104var3	XTYM-71	4	13	7	7	211	A25	B19	41		A,S,Sp,C,Su,Te
02-5764	Typhimurium	2002	France	Unclustered patient	120	XTYM-6	4	16	10	7	211	A25	B19	41	ST19	A,S,Sp,C,Su,Te
LT2	Typhimurium	1947	Sweden	Reference strain	4	XTYM-104	2	16	4	16	112	A25	B19	41		Susceptible
LT2*	Typhimurium	1947	Sweden	Genome								A25	B19
02-3776	Typhimurium	2002	France	Unclustered patient	120	XTYM-6	4	15	5	8	211	A25	B23	42		A,S,Sp,Su
03-3976	Typhimurium	2003	France	Unclustered patient	12var	XTYM-13	4	16	9	6	211	A26	B19	44		A,S,Sp,To,G,C,Su,Tmp,Te,Nal,Cip
03-4335	Typhimurium	2003	France	Unclustered patient	12var	XTYM-53	4	16	9	6	211	A26	B19	44		A,S,Sp,To,G,C,Su,Tmp,Te,Nal,Cip
03-9373	Typhimurium	2003	France	Unclustered patient	12var	XTYM-9	4	16	9	6	211	A26	B19	44		A,S,Sp,C,Su,Te,Nal,Cip
03-9825	Typhimurium	2003	France	Parrot	12var	XTYM-13	4	16	9	7	211	A26	B19	44		A,S,Sp,To,G,C,Su,Tmp,Te,Nal,Cip
04-4301	Typhimurium	2004	France	Patient, linked to 04-4415	12var	XTYM-13	4	16	9	6	211	A26	B19	44		A,S,Sp,To,G,C,Su,Tmp,Te,Nal,Cip
04-4415	Typhimurium	2004	France	Patient, linked to 04-4301	12var	XTYM-13	4	16	9	6	211	A26	B19	44		A,S,Sp,To,G,C,Su,Tmp,Te,Nal,Cip
04-6374	Typhimurium	2004	France	Snake	12var	XTYM-13	4	16	9	6	211	A26	B19	44		A,S,Sp,To,G,C,Su,Tmp,Te,Nal,Cip
05-1506	Typhimurium	2005	France	Unclustered patient	12var	XTYM-53	4	16	9	6	211	A26	B19	44		A,S,Sp,To,G,C,Su,Tmp,Te,Nal,Cip
T000240*	Typhimurium	?	Japan	Genome								A26	B19
81-784	Typhimurium	1981	France	Unclustered patient	10	XTYM-77	3	20	0	0	311	A27	B22	45		Susceptible
02-1015	Typhimurium	2002	France	Unclustered patient	186	XTYM-14	3	14	10	0	311	A27	B25	46		Su,Tmp,Te
02-2651	Typhimurium	2002	France	Unclustered patient	12	XTYM-45	3	14	8	0	311	A27	B25	46	ST19	Susceptible
1000 7810-1	Typhimurium	2000	Norway	Hedgehog	42	XTYM-69	3	15	0	0	311	A27	B25	46	ST19	Susceptible
1000 7816-1	Typhimurium	2000	Norway	Hedgehog	1	XTYM-117	3	16	0	0	311	A27	B25	46	ST19	Susceptible
02-4304	Typhimurium	2002	France	Unclustered patient	104var1	XTYM-48	3	15	10	0	311	A27	B42	47	ST19	Su,Tmp,Te
02-411	Typhimurium	2002	France	Unclustered patient	U302*	XTYM-14	3	13	11	0	311	A27	B49	85		A
02-6056	Typhimurium	2002	France	Unclustered patient	104var1	XTYM-28	4	11	13	7	211	A28	B33	51	ST159	Susceptible
73-395	Typhimurium	1973	Brasil	?	NT	XTYM-79	4	9	8	6	111	A29	B20	49		S,Sp,C,Su,Te,Nal
02-6735	Typhimurium	2002	France	Unclustered patient	193	XTYM-37	4	10	12	14	211	A30	B21	48		Te
81-798	Typhimurium	1981	Madagascar	Unclustered patient	15a	XTYM-108	4	9	6	13	112	A31	B20	50		Susceptible
04-8811	Typhimurium	2004	France	Pigeon	2	XTYM-76	2	15	7	9	312	A32	B28	56	ST128	Susceptible
81-299	Typhimurium	1981	France	Parrot	NT	XTYM-72	2	5	8	12	112	A33	B36	17		Susceptible
02-3369	Typhimurium	2002	France	Unclustered patient	68	XTYM-26	2	12	18	11	112	A34	B02	58		Susceptible
07CEB11346	Typhimurium	2007	France	Pork	NT	XTYM-184	2	10	18	10	12	A34	B56	157		Susceptible
DK 25	Typhimurium	2002	Senegal	Unclustered patient	2	XTYM-97	3	8	14	8	211	A35	B14	61		Susceptible
81-1707	Typhimurium	1981	Egypte	Unclustered patient	40	XTYM-105	2	6	4	6	212	A36	B31	29		Susceptible
SARA8	Typhimurium	<1991	Finland	?	NT	XTYM-116	3	11	0	0	211	A37	B10	38	ST36	Susceptible
CQ 160	Typhimurium	unknown	UK	?	160	XTYM-36	2	5	4	13	9	A38	B36	27		Susceptible
05-3064	Typhimurium	2005	France	Cluster E, unrelated patient	1	XTYM-56	3	8	14	6	311	A39	B14	36		Susceptible
07-4489	1,4,5,12:i:-	2007	France	Unclustered patient	RDNC	XTYM-144	13	14	0	9	211	A40	B17	53	ST19	S,Sp,C,Su,Tmp,Te
07-0565	4,5,12:i:-	2007	France	Unclustered patient	7	XTYM-152	3	12	10	0	211	A41	B12	9		A,S,Su,Te
07-1777	1,4,12:i:-	2007	France	Unclustered patient	193	XTYM-160	3	12	9	0	311	A42	B12	1	ST34	A,S,Su,Te
07-2537	4,5,12:i:-	2007	France	Unclustered patient	7	XTYM-152	3	12	12	0	211	A42	B12	1	ST34	A,S,Su,Te
07-5354	4,5,12:i:-	2007	France	Unclustered patient	41	XTYM-145	3	11	11	0	211	A42	B12	1	ST34	Susceptible
07-7741	4,5,12:i:-	2007	France	Unclustered patient	193	XTYM-141	3	13	9	0	211	A42	B12	1	ST34	A,S,Su,Te
07-8113	4,5,12:i:-	2007	France	Unclustered patient	U311	XTYM-152	3	12	11	0	211	A42	B12	1	ST34	A,S,Su,Te
09-1581	4,5,12:i:-	2009	China	Unclustered patient	NT	XTYM-118	3	11	11	0	211	A42	B12	1	ST34	A,S,Sp,K,To,G,C,Su,Tmp,Te,Nal,Cip
09-6985	Typhimurium	2009	China	Unclustered patient	NT	XTYM-118	3	11	10	0	311	A42	B12	1	ST34	A,S,Sp,K,To,G,C,Su,Tmp,Te,Nal,Cip
07-0838	4,5,12:i:-	2007	France	Unclustered patient	193	XTYM-158	3	16	9	0	211	A42	B32	2	ST34	A,S,Su,Te
07-6610	4,12:i:-	2007	France	Unclustered patient	193	XTYM-145	3	13	14	0	311	A42	B46	3	ST34	A,S,Su,Te
07-7350	1,4,12:i:-	2007	France	Unclustered patient	195	XTYM-50	3	14	14	0	211	A42	B46	3	ST34	A,S,Su,Te
07-1182	1,4,12:i:-	2007	France	Unclustered patient	120	XTYM-118	3	14	9	0	211	A43	B12	52	ST34	A,S,Su,Te
07-4640	4,12:i:-	2007	France	Unclustered patient	U302	XTYM-147	3	13	12	0	311	A44	B47	60	ST19	S,Sp,C,Su, Te
SARA7	Typhimurium	<1991	Norway	?	NT	XTYM-135	4	15	0	0	111	A45	B48	69	ST36	Susceptible
02-4827	Typhimurium	2002	France	Unclustered patient	12	XTYM-14	3	14	11	0	311	A46	B25	84		S
08CEB2099	Typhimurium	2008	France	Kangoroo meat	NT	XTYM-179	4	17	0	0	111	A47	B12	94		Susceptible
07CEB11319	Typhimurium	2007	France	Pork	NT	XTYM-148	4	13	13	10	211	A48	B08	159		Susceptible
08CEB735	Typhimurium	2008	France	Equine	NT	XTYM-33	2	11	3	0	12	A49	B27	98		Susceptible
10-1526	Typhimurium	2010	France	Milkery, outbreak F	NT	XTYM-136	3	14	9	0	211	A50	B12	62		A,Fox,Cro,S,K,T,G,C,Su,Tmp,Te
10-0536	Typhimurium	2010	France	Unclustered patient	NT	XTYM-182	3	12	8	0	111	A51	B12	70		A
08CEB7570	Typhimurium	2008	New Caledonia	Pigeon	NT	XTYM-177	2	13	12	10	212	A52	B57	102		Susceptible
10-0197	Typhimurium	2010	France	Unclustered patient	NT	XTYM-173	2	14	8	12	112	A53	B54	74		Susceptible
10-0011	Typhimurium	2009	France	Unclustered patient	NT	XTYM-174	2	12	19	8	212	A54	B53	83		Susceptible
10-0341	Typhimurium	2010	France	Unclustered patient	NT	XTYM-180	4	10	13	10	211	A54	B58	79		Susceptible
07CEB11374	Typhimurium	2007	France	Pork	NT	XTYM-180	4	9	12	10	11	A54	B59	154		Susceptible
10-0090	Typhimurium	2009	France	Unclustered patient	NT	XTYM-175	4	17	12	12	111	A55	B55	67		Susceptible
CQ 41	Typhimurium	?	UK	PT control strain	41	XTYM-176	16	10	0	10	211	A56	B61	223		Susceptible
09CEB9348	Typhimurium	2009	France	Goose	NT	XTYM-33	2	10	4	0	112	A57	B62	156		Susceptible
PT, phage typing; RDNC, reacts but does not conform; PFGE, pulsed field gel electrophoresis; MLVA, Multiple Locus Variable number of tandem repeats Assay (Larsson coding)
?, unknown; NT, Not typed; PT, phage typing; RDNC, reacts but does not conform
AST, antimicrobial susceptibility testing; A, ampicillin; Fox, cefoxitin; Cro, ceftriaxone; S, streptomycin; Sp, spectinomycin; K, kanamycin, To, tobramycin; G, gentamicin; c, chloramphenicol; Su, sulfonamides; Tmp, trimethoprim; Te, tetracycline; Nal, nalidixic acid; Cip, ciprofloxacin

## Sheet: CRISPR 1 alleles
Table S7 : CRISPR1 alleles of S. enterica serotype Typhimurium and its monophasic variant
CRISPR1 allele	CRISPR1 spacer content
A01	STM1-STM26-STM27-STM11-STM12-STM28-STM13-STM14-STM15-STM24
A02	STM1-STM2-STM14-STM15-STM16-STM19-STM20-STM24
A03	STM1-STM2-STM25-STM26-STM27-STM4-STM5-STM6-STM7A/7B-STM9-STM10-STM11-STM12-STM28-STM13-STM14-STM15-STM16-STM19-STM20-STM24
A04	STM1-STM2-STM3-STM25-STM26-STM27-STM11-STM12-STM28-STM13-STM14-STM15-STM16-STM24
A05	STM1-STM2-STM3-STM25-STM26-STM27-STM12-STM28-STM19-STM20-STM29-STM30-STM21-STM22-STM24
A06	STM1-STM2-STM3-STM25-STM26-STM27-STM4-STM5-STM19-STM20-STM24
A07	STM1-STM2-STM3-STM25-STM26-STM27-STM4-STM5-STM5-STM6-STM24
A08	STM1-STM2-STM3-STM25-STM26-STM27-STM4-STM5-STM6-STM24
A09	STM1-STM2-STM3-STM25-STM26-STM27-STM4-STM5-STM6-STM7A/7B-STM16-STM19-STM20-STM24
A10	STM1-STM2-STM3-STM25-STM26-STM27-STM4-STM5-STM6-STM7A/7B-STM8-STM13-STM14-STM15-STM16-STM19-STM20-STM24
A11	STM1-STM2-STM3-STM25-STM26-STM27-STM4-STM5-STM6-STM7A/7B-STM8-STM8-STM9-STM10-STM11-STM28-STM13-STM14-STM15-STM16-STM19-STM20-STM24
A12	STM1-STM2-STM3-STM25-STM26-STM27-STM4-STM5-STM6-STM7A/7B-STM8-STM9-STM10-STM11-STM12-STM28-STM13-STM14-STM15-STM16-STM19-STM20-STM24
A13	STM1-STM2-STM3-STM25-STM26-STM27-STM4-STM5-STM6-STM7A/7B-STM8-STM9-STM10-STM11-STM12var1-STM28-STM13-STM14-STM15-STM16-STM19-STM20-STM24
A14	STM1-STM2-STM3-STM25-STM26-STM27-STM4-STM5-STM6-STM7A/7B-STM8-STM9-STM10-STM11-STM19-STM20-STM29-STM30-STM21-STM24
A15	STM1-STM2-STM3-STM25-STM26-STM27-STM4-STM5-STM6-STM7A/7B-STM8-STM9-STM10-STM12-STM28-STM13-STM14-STM15-STM16-STM17-STM18-STM19-STM20-STM29-STM30-STM21-STM22-STM24-STM31
A16	STM1-STM2-STM3-STM25-STM26-STM27-STM4-STM5-STM6-STM7A/7B-STM8-STM9-STM12-STM28-STM29-STM30-STM21-STM24
A17	STM1-STM2-STM3-STM25-STM26-STM27-STM4-STM6-STM7A/7Bvar2-STM8-STM9-STM10-STM11-STM12-STM28-STM13-STM14-STM15-STM16-STM19-STM20-STM24
A18	STM1-STM2-STM3-STM25-STM26-STM27-STM5-STM6-STM24
A19	STM1-STM2-STM3-STM25-STM26-STM27-STM7A/7B-STM8-STM13-STM14-STM15-STM16-STM19-STM20-STM24
A20	STM1-STM2-STM3-STM25-STM26-STM6-STM7A/7B-STM8-STM13-STM14-STM15-STM16-STM19-STM20-STM24
A21	STM1-STM2-STM3-STM25-STM26-STM9-STM10-STM11-STM12var1-STM28-STM13-STM14-STM15-STM16-STM19-STM20-STM24
A22	STM1-STM2-STM3-STM25-STM27-STM4-STM5-STM6-STM7A/7B-STM15-STM16-STM19-STM20-STM24
A23	STM1-STM2-STM3-STM4-STM5-STM6-STM7A/7B-STM7A/7B-STM8-STM9-STM10-STM11-STM12-STM13-STM14-STM15-STM16-STM17-STM18-STM20-STM21-STM22-STM22-STM24
A24	STM1-STM2-STM3-STM25-STM26-STM27-STM4-STM5-STM6-STM7A/7B-STM8-STM13-STM14-STM16-STM19-STM20-STM24
A25	STM1-STM2-STM3-STM4-STM5-STM6-STM7A/7B-STM8-STM9-STM10-STM11-STM12-STM13-STM14-STM15-STM16-STM17-STM18-STM19-STM20-STM21-STM22-STM22-STM24
A26	STM1-STM2-STM3-STM4-STM5-STM6-STM7A/7B-STM8-STM9-STM10-STM11-STM12-STM13-STM14-STM15-STM16-STM17-STM19-STM21-STM22-STM24
A27	STM1-STM2-STM3-STM4-STM5-STM6-STM7A/7B-STM8-STM9-STM10-STM22-STM24
A28	STM1-STM2-STM3-STM4-STM5-STM6-STM7A/7B-STM8-STM9-STM11-STM12-STM13-STM14-STM15-STM16
A29	STM1-STM2-STM3-STM4-STM5-STM6-STM7A/7B-STM8-STM9-STM11-STM12-STM13-STM14-STM15-STM16-STM17-STM18-STM19-STM22-STM24
A30	STM1-STM2-STM3-STM4-STM5-STM6-STM7A/7B-STM8-STM9-STM11-STM12-STM13-STM14-STM15-STM16-STM17-STM18var1-STM19-STM20-STM29-STM24
A31	STM1-STM2-STM3-STM4-STM5-STM6-STM7A/7B-STM8-STM9-STM11-STM12-STM13-STM14-STM15-STM16-STM17-STM18-STM20-STM24
A32	STM1-STM2-STM4-STM5-STM6-STM7A/7B-STM9-STM10-STM11-STM12-STM28-STM13-STM14-STM15-STM16-STM19-STM20-STM24
A33	STM1-STM2-STM3var1-STM25-STM26-STM27-STM4-STM5-STM6-STM7A/7B-STM8-STM13-STM14-STM15-STM16-STM19-STM20-STM24
A34	STM1-STM3-STM25-STM27-STM4-STM5-STM6-STM7A/7B-STM8-STM13-STM14-STM15-STM16-STM19-STM20-STM24
A35	STM5-STM6-STM7A/B-STM8-STM9-STM12-STM28-STM29-STM30-STM21-STM24
A36	STM1-STM2-STM3-STM25-STM26-STM27-STM5-STM6-STM7A/7B-STM8-STM13-STM14-STM15-STM16-STM19-STM20-STM24
A37	STM1-STM2-STM3var2-STM25-STM26-STM7A/7B-STM8-STM9-STM10-STM11-STM13-STM15-STM16-STM17-STM19-STM29-STM30-STM21-STM22-STM24-BraB14
A38	STM1-STM2-STM3var1-STM25-STM26-STM27-STM4-STM5-STM19-STM20-STM24
A39	STM1-STM2-STM3-STM25-STM26-STM4-STM5-STM6-STM7A/7B-STM8-STM9-STM12-STM28-STM29-STM30-STM21-STM24
A40	STM1-STM2-STM3-STM15-STM16-STM17-STM18-STM19-STM20-STM20-STM29-STM21-STM22-STM24
A41	STM1-STM2-STM3-STM25-STM26-STM27-STM4-STM5-STM6-STM7A/7B-STM8-STM9-STM10-STM11
A42	STM1-STM2-STM3-STM25-STM26-STM27-STM4-STM5-STM6-STM7A/7B-STM8-STM9-STM10-STM11-STM12-STM28-STM28-STM13-STM14-STM15-STM16-STM17-STM18-STM19-STM20-STM29-STM30-STM21-STM22-STM24-STM31
A43	STM1-STM2-STM3-STM28-STM13-STM14-STM15-STM16-STM17-STM18-STM19-STM20-STM29-STM30-STM21-STM22-STM24-STM31
A44	STM3-STM25-STM26-STM27-STM4-STM5-STM6-STM24
A45	STM1-STM2-STM3-STM25-STM26-STM27-STM4-STM5-STM6-STM15-STM18var3-STM19-STM20-STM30-STM24-BraB14
A46	STM1-STM2-STM3-STM4-STM5-STM6-STM7A/7B-STM9-STM10-STM22-STM24
A47	STM1-STM25-STM26-STM27-STM4-STM5-STM6-STM7A/7B-STM8-STM9-STM10-STM11-STM12-STM28-STM13-STM14-STM15-STM16-STM17-STM18-STM19-STM20-STM30-STM21-STM22-STM24-STM31
A48	STM1-STM28-STM13-STM14-STM15-STM24
A49	STM1-STM2-STM3-STM25-STM26-STM27-STM4-STM16-STM19-STM20-STM24
A50	STM1-STM2-STM3-STM25-STM26-STM27-STM4-STM5-STM6-STM7A/7B-STM8-STM9-STM10-STM11-STM12-STM28-STM13-STM14-STM15-STM16-STM19-STM20-STM29-STM30-STM21-STM22-STM24-STM31
A51	STM1-STM2-STM3-STM25-STM26-STM27-STM4-STM5-STM6-STM7A/7B-STM8-STM9-STM10-STM11-STM12-STM28-STM28-STM13-STM14-STM15-STM16-STM17-STM18-STM19-STM20-STM29-STM30-STM21-STM22
A52	STM1-STM2-STM3-STM25-STM26-STM27-STM4-STM5-STM6-STM7A/7B-STM8-STM9-STM28-STM13-STM14-STM15-STM16-STM19-STM20-STM24
A53	STM1-STM2-STM3-STM25-STM26-STM27-STM4-STM5-STM6-STM7A/7B-STM9-STM12-STM28-STM13-STM14-STM15-STM16-STM19-STM20-STM24
A54	STM1-STM2-STM3-STM4-STM5-STM6-STM7A/7B-STM8-STM9-STM11-STM12-STM13-STM14-STM15-STM16-STM17-STM18-STM19-STM20-STM29-STM21-STM24
A55	STM1-STM3-STM25-STM27-STM4-STM5-STM6-STM7A/7B-STM8-STM9-STM10-STM11-STM12-STM28-STM15-STM16-STM17-STM18var5-STM19-STM20-STM29-STM30-STM21-STM24
A56	STM1-STM2-STM3-STM4-STM5-STM6-STM7A/7Bvar1-STM8-STM9-STM10-STM13-STM14-STM15-STM16-STM18var2-STM19-STM20-STM29-STM21-STM22-STM24
A57	STM1-STM2-STM3-STM25-STM5-STM6-STM7A/7B-STM8-STM13-STM14-STM16-STM19-STM20-STM24

## Sheet: CRISPR2 alleles
Supplementary Table 9 : CRISPR2 alleles of S. enterica serotype Typhimurium and its monophasic variant	Table S7 : CRISPR20 alleles of S. enterica serotype Typhimurium and its monophasic variant
CRISPR2 allele	CRISPR2 spacer content
B01	STMB0-STMB32-STMB1-STMB2-STMB3-STMB4-STMB5-STMB6-STMB7-STMB8var1-STMB20-STMB21-STMB22-STMB23-STMB24-STMB25-STMB29-STMB30-STMB31
B02	STMB0-STMB2-STMB3-STMB4-STMB5-STMB6-STMB7-STMB8var1-STMB9-STMB10-STMB11-STMB12-STMB13-STMB13-STMB17-STMB18-STMB19-STMB33-STMB20
B03	STMB0-STMB32-STMB1-STMB11-STMB13-STMB14-STMB15-STMB16-STMB17-HadB20-STMB34-STMB18-STMB19-STMB33
B04	STMB0-STMB32-STMB1-STMB1-STMB2-STMB3-STMB4-STMB5-STMB6-STMB7-STMB19-STMB20-STMB21-STMB22-STMB23-STMB24-STMB25-STMB29-STMB30-STMB31
B05	STMB0-STMB32-STMB1-STMB2
B06	STMB0-STMB32-STMB1-STMB2-STMB3-STMB4-STMB5-STMB6-STMB7-STMB8var1-STMB9-STMB10-STMB12-STMB13-STMB13-STMB17-STMB18-STMB19-STMB33-STMB20-STMB21-STMB22-STMB23-STMB24-STMB25-STMB29-STMB30-STMB31
B07	STMB0-STMB32-STMB1-STMB2-STMB3-STMB4-STMB18-STMB19-STMB33-STMB20-STMB21-STMB22-STMB23-STMB24-STMB25-STMB29
B08	STMB0-STMB32-STMB1-STMB2-STMB3-STMB4-STMB21-STMB22-STMB23-STMB24-STMB25-STMB29-STMB30-STMB31
B09	STMB0-STMB32-STMB1-STMB2-STMB3-STMB4-STMB21-STMB24-STMB25-STMB29-STMB30-STMB31
B10	STMB0-STMB32-STMB1-STMB2-STMB3-STMB4-STMB5-STMB6-STMB7-STMB8-STMB9-STMB10-STMB11-STMB12-STMB21-STMB22-STMB23-STMB24-STMB25-STMB27-STMB28-STMB29-STMB30-STMB31-STMB35
B11	STMB0-STMB32-STMB1-STMB2-STMB3-STMB4-STMB5-STMB6-STMB7-STMB19-STMB33-STMB20-STMB21-STMB22-STMB23-STMB24-STMB25-STMB29
B12	STMB0-STMB32-STMB1-STMB2-STMB3-STMB4-STMB5-STMB6-STMB7-STMB8-STMB9-STMB10-STMB11-STMB12-STMB13-STMB14-STMB15-STMB16-STMB17-HadB20-STMB34-STMB18-STMB19-STMB33
B13	STMB0-STMB32-STMB1-STMB9-STMB10-STMB11-STMB12-STMB13-STMB13-STMB14-STMB15-STMB16-STMB17-STMB18-STMB19-STMB33-STMB20-STMB21-STMB22-STMB23-STMB24-STMB27-STMB29-STMB30-STMB31
B14	STMB0-STMB32-STMB1-STMB2-STMB3-STMB4-STMB5-STMB6-STMB7-STMB8-STMB9-STMB10-STMB11-STMB12-STMB13-STMB13-STMB14-STMB15-STMB16-STMB17-STMB18-STMB19-STMB33-STMB20-STMB21-STMB22-STMB23-STMB24-STMB27-STMB28-STMB29-STMB30-STMB31
B15	STMB0-STMB32-STMB1-STMB2-STMB3-STMB4-STMB5-STMB6-STMB7-STMB8-STMB9-STMB10-STMB11-STMB12-STMB13-STMB13-STMB14-STMB15-STMB16-STMB17-STMB18-STMB19-STMB33-STMB20-STMB21-STMB22-STMB24-STMB25-STMB26-STMB27-STMB28-STMB29-STMB30-STMB31
B16	STMB0-STMB32-STMB1-STMB2-STMB3-STMB4-STMB5-STMB6-STMB7-STMB8-STMB9-STMB10-STMB11-STMB12-STMB13-STMB13-STMB14-STMB15-STMB16-STMB17-STMB18-STMB33-STMB20-STMB21-STMB22-STMB23-STMB28-STMB29-STMB30-STMB31
B17	STMB0-STMB32-STMB1-STMB2-STMB3-STMB4-STMB5-STMB6-STMB7-STMB8-STMB9-STMB10-STMB11-STMB12-STMB13-STMB14-STMB15-STMB16-STMB17-STMB18-STMB19-STMB33-STMB20-STMB21-STMB22-STMB23-STMB24-STMB26-STMB30-STMB31
B18	STMB0-STMB32-STMB1-STMB2-STMB3-STMB4-STMB5-STMB6-STMB7-STMB8-STMB9-STMB10-STMB11-STMB12-STMB13-STMB13-STMB14-STMB15-STMB17-STMB18-STMB19-STMB33-STMB20-STMB21-STMB22-STMB24-STMB25-STMB26-STMB27-STMB28-STMB29-STMB30-STMB31
B19	STMB0-STMB32-STMB1-STMB2-STMB3-STMB4-STMB5-STMB6-STMB7-STMB8-STMB9-STMB10-STMB11-STMB12-STMB13-STMB14-STMB15-STMB16-STMB17-STMB18-STMB19-STMB20-STMB21-STMB22-STMB23-STMB24-STMB25-STMB26-STMB27-STMB28-STMB29-STMB30
B20	STMB0-STMB32-STMB1-STMB2-STMB3-STMB4-STMB5-STMB6-STMB7-STMB8-STMB9-STMB10-STMB11-STMB12-STMB13-STMB14-STMB15-STMB16-STMB17-STMB18-STMB19-STMB33-STMB20-STMB21-STMB22-STMB23-STMB24-STMB25-STMB26-STMB27-STMB28-STMB29-STMB30
B21	STMB0-STMB32-STMB1-STMB2-STMB3-STMB4-STMB5-STMB6-STMB7-STMB8-STMB9-STMB10-STMB11-STMB12-STMB13-STMB14-STMB15-STMB17-STMB18-STMB19-STMB33-STMB20-STMB21-STMB22-STMB23-STMB24-STMB25-STMB26-STMB27-STMB28-STMB29-STMB30
B22	STMB0-STMB32-STMB1-STMB2-STMB3-STMB4-STMB5-STMB6-STMB7-STMB8-STMB9-STMB10-STMB11-STMB12-STMB13-STMB14-STMB15-STMB17-STMB18-STMB19-STMB33-STMB20-STMB21-STMB22-STMB23-STMB24-STMB25-STMB26-STMB27-STMB28-STMB29-STMB30-STMB31
B23	STMB0-STMB32-STMB1-STMB2-STMB3-STMB4-STMB5-STMB6-STMB7-STMB8-STMB9-STMB10-STMB11-STMB12-STMB13-STMB17-STMB18-STMB19-STMB20-STMB21-STMB22-STMB23-STMB24-STMB25-STMB26-STMB27-STMB28-STMB29-STMB30
B24	STMB0-STMB32-STMB1-STMB2-STMB3-STMB4-STMB5-STMB6-STMB7-STMB8-STMB9-STMB10-STMB11-STMB12-STMB13-STMB19-STMB33-STMB20-STMB21-STMB22-STMB23-STMB24-STMB25-STMB26-STMB27-STMB28-STMB29-STMB30
B25	STMB0-STMB32-STMB1-STMB2-STMB3-STMB4-STMB5-STMB6-STMB7-STMB8-STMB9-STMB10-STMB11-STMB5-STMB6-STMB7-STMB8-STMB9-STMB3-STMB4-STMB12-STMB13-STMB13-STMB16-STMB17-STMB18-STMB19-STMB33-STMB20-STMB21-STMB22-STMB23-STMB24-STMB25-STMB26-STMB27-STMB28-STMB29-STMB30-STMB31
B26	STMB0-STMB32-STMB1-STMB2-STMB3-STMB4-STMB5-STMB6-STMB7-STMB8var1-STMB 9-STMB10-STMB11-STMB12-STMB13-STMB13-STMB14-STMB15-STMB16-STMB17-STMB18-STMB19-STMB33-STMB20-STMB21-STMB22-STMB23-STMB24-STMB25-STMB29
B27	STMB0-STMB32-STMB1-STMB2-STMB3-STMB4-STMB5-STMB6-STMB7-STMB8var1-STMB9-STMB10-STMB11-STMB12-STMB13-STMB13-STMB14-STMB15-STMB16-STMB17-STMB18-STMB19-STMB33
B28	STMB0-STMB32-STMB1-STMB2-STMB3-STMB4-STMB5-STMB6-STMB7-STMB8var1-STMB9-STMB10-STMB11-STMB12-STMB13-STMB14-STMB15-STMB16-STMB17-STMB18-STMB19-STMB33-STMB25-STMB29-STMB30-STMB31
B29	STMB0-STMB32-STMB1-STMB2-STMB3-STMB4-STMB5-STMB6-STMB7-STMB8var1-STMB9-STMB10-STMB11-STMB12-STMB13-STMB14-STMB15-STMB16-STMB22-STMB23-STMB24-STMB25-STMB29-STMB30-STMB31
B30	STMB0-STMB32-STMB1-STMB2-STMB3-STMB4-STMB5-STMB6-STMB7-STMB8var1-STMB9-STMB10-STMB11-STMB33-STMB20-STMB21-STMB22-STMB23-STMB24-STMB25-STMB29
B31	STMB0-STMB32-STMB1-STMB2-STMB3-STMB4-STMB5-STMB6-STMB7-STMB8var1-STMB9-STMB10-STMB12-STMB13-STMB13-STMB14-STMB15-STMB16-STMB17-STMB18-STMB19-STMB33-STMB20-STMB21-STMB31
B32	STMB0-STMB32-STMB1-STMB2-STMB3-STMB4-STMB5-STMB6-STMB7-STMB8-STMB9-STMB10-STMB14-STMB15-STMB16-STMB17-HadB20-STMB34-STMB18-STMB19-STMB33
B33	STMB0-STMB32-STMB1-STMB2-STMB3-STMB4-STMB8-STMB9-STMB10-STMB11-STMB12-STMB13-STMB14-STMB15-STMB16-STMB17-STMB18-STMB19-STMB33-STMB20-STMB21-STMB22-STMB23-STMB24-STMB25-STMB26-STMB27-STMB28-STMB29-STMB30
B34	STMB0-STMB32-STMB1-STMB2-STMB3-STMB5-STMB6-STMB30-STMB31
B35	STMB0-STMB32-STMB1-STMB2-STMB3-STMB5-STMB6-STMB7-STMB8var1-STMB9-STMB10-STMB11-STMB12-STMB13-STMB13-STMB17-STMB18-STMB19-STMB33-STMB20
B36	STMB0-STMB32-STMB1-STMB31
B37	STMB0-STMB32-STMB1-STMB7-STMB8var1-STMB9-STMB10-STMB11-STMB12-STMB13-STMB13-STMB14-STMB15-STMB16-STMB17-STMB18-STMB19-STMB33-STMB20-STMB21-STMB22-STMB23-STMB29
B38	STMB0-STMB32-STMB1-STMB7-STMB8var1-STMB9-STMB10-STMB11-STMB12-STMB13-STMB13-STMB14-STMB15-STMB16-STMB17-STMB18-STMB19-STMB33-STMB20-STMB21-STMB23-STMB29
B39	STMB0-STMB32-STMB1-STMB9-STMB10-STMB11-STMB12-STMB13-STMB13-STMB14-STMB15-STMB16-STMB17-STMB18-STMB19-STMB33-STMB20-STMB21-STMB22-STMB23-STMB24-STMB27-STMB28-STMB29-STMB30-STMB31
B40	STMB0-STMB32-STMB1-STMB9-STMB10-STMB11-STMB12-STMB13-STMB13-STMB14-STMB16-STMB17-STMB18-STMB19-STMB33-STMB20-STMB21-STMB22-STMB23-STMB24-STMB27-STMB28-STMB29-STMB30-STMB31
B41	STMB0-STMB32-STMB1-STMB9-STMB10-STMB11-STMB12-STMB13-STMB14-STMB15-STMB16-STMB17-STMB18-STMB19-STMB33-STMB20-STMB21-STMB22-STMB28-STMB29-STMB30-STMB31
B42	STMB0-STMB3-STMB4-STMB5-STMB6-STMB7-STMB8-STMB9-STMB10-STMB11-STMB5-STMB6-STMB7-STMB8-STMB9-STMB3-STMB4-STMB12-STMB13-STMB13-STMB16-STMB17-STMB18-STMB19-STMB33-STMB20-STMB21-STMB22-STMB23-STMB24-STMB25-STMB26-STMB27-STMB28-STMB29-STMB30-STMB31
B43	STMB0-STMB32-STMB1-STMB9-STMB10-STMB11-STMB12-STMB13-STMB13-STMB14-STMB15-STMB16-STMB18-STMB19-STMB33-STMB20-STMB21-STMB22-STMB23-STMB24-STMB27-STMB28-STMB29-STMB30-STMB31
B44	STMB0-STMB32-STMB1var1-STMB9-STMB10-STMB11-STMB12-STMB13-STMB13-STMB14-STMB15-STMB16-STMB17-STMB18-STMB19-STMB33-STMB20-STMB21-STMB22-STMB23-STMB24-STMB27-STMB28-STMB31
B45	STMB0-STMB32-STMB1-STMB2-STMB3-STMB4-STMB5-STMB6-STMB7-STMB8var1-STMB9-STMB10-STMB11-STMB12-STMB13-STMB13-STMB14-STMB15-STMB16-STMB17-STMB18-STMB19-STMB33-STMB20-STMB30-STMB31
B46	STMB0-STMB32-STMB1-STMB3-STMB4-STMB5-STMB6-STMB7-STMB8-STMB9-STMB10-STMB11-STMB12-STMB13-STMB14-STMB15-STMB16-STMB17-HadB20-STMB34-STMB18-STMB19-STMB33
B47	STMB0-STMB32-STMB1-STMB9-STMB10-STMB11-STMB12-STMB13-STMB13-STMB14-STMB15-STMB16-STMB17-STMB18-STMB19-STMB33-STMB20-STMB21-STMB22-STMB28-STMB29-STMB30-STMB31
B48	STMB0-STMB32-STMB1-STMB2-STMB3-STMB4-STMB5-STMB6-STMB7-STMB8-STMB9-STMB10-STMB11-HadB20-STMB34-STMB18-STMB19-STMB33-STMB20-STMB21-STMB22-STMB23-STMB24-STMB25-STMB27-STMB31-STMB35
B49	STMB0-STMB32-STMB1-STMB2-STMB3-STMB4-STMB5-STMB6-STMB7-STMB8-STMB9-STMB10-STMB11-STMB5-STMB6-STMB7-STMB8-STMB9-STMB3-STMB4-STMB12-STMB13-STMB13-STMB16-STMB17-STMB18-STMB19-STMB33-STMB20-STMB21-STMB22-STMB23-STMB31
B50	STMB0-STMB2-STMB3-STMB4-STMB5-STMB6-STMB7-STMB8var1-STMB9-STMB10-STMB11-STMB12-STMB13-STMB13-STMB14-STMB15-STMB12-STMB17-STMB18-STMB19-STMB33
B51	STMB0-STMB32-STMB10-STMB11-STMB12-STMB13-STMB13-STMB14-STMB15-STMB16-STMB17-STMB18-STMB19-STMB33-STMB20-STMB21-STMB22-STMB23-STMB29
B52	STMB0-STMB32-STMB1-STMB2-STMB3-STMB13-STMB14-STMB15-STMB16-STMB17-STMB18-STMB19-STMB33-STMB20-STMB21-STMB31
B53	STMB0-STMB32-STMB1-STMB2-STMB3-STMB4-STMB5-STMB6-STMB18-STMB19-STMB33-STMB20
B54	STMB0-STMB32-STMB1-STMB2-STMB3-STMB4-STMB5-STMB6-STMB7-STMB20-STMB21-STMB22-STMB23-STMB24-STMB25-STMB29
B55	STMB0-STMB32-STMB1-STMB2-STMB3-STMB4-STMB5-STMB6-STMB7-STMB8-STMB9-STMB10-STMB11-STMB12-STMB13-STMB29-STMB30-STMB31
B56	STMB0-STMB32-STMB1-STMB2-STMB3-STMB4-STMB5-STMB6-STMB7-STMB8var1-STMB9-STMB10-STMB11-STMB12-STMB13-STMB13-STMB17-STMB18-STMB19-STMB33-STMB20
B57	STMB0-STMB32-STMB1-STMB2-STMB3-STMB4-STMB5-STMB6-STMB7-STMB8var1-STMB9-STMB10-STMB11-STMB12-STMB13-STMB14-STMB15-STMB24-STMB25-STMB29-STMB31
B58	STMB0-STMB32-STMB1-STMB2-STMB3-STMB4-STMB6-STMB7-STMB8-STMB9-STMB10-STMB11-STMB12-STMB13-STMB14-STMB15
B59	STMB0-STMB32-STMB1-STMB2-STMB3-STMB4-STMB6-STMB7-STMB8-STMB9-STMB10-STMB11-STMB12-STMB13-STMB14-STMB15-STMB29-STMB30
B60	STMB0-STMB32-STMB1-STMB7-STMB8var1-STMB9-STMB10-STMB11-STMB12-STMB13-STMB13-STMB14-STMB15-STMB16-STMB17-STMB18-STMB19-STMB33-STMB20-STMB29
B61	STMB0-STMB32-STMB1-STMB2-STMB3-STMB4-STMB5-STMB6-STMB7-STMB8-STMB9-STMB10-STMB11-STMB12-STMB13-STMB13-STMB14-STMB15-STMB21-STMB22-STMB23-STMB24-STMB25-STMB30-STMB31
B62	STMB0-STMB32-STMB1-STMB2-STMB3-STMB4-STMB5-STMB6-STMB7-STMB8var1-STMB9-STMB10-STMB11-STMB12-STMB13-STMB13-STMB14-STMB15-STMB12-STMB17-STMB18-STMB19-STMB33
